# Supplementary material for: Genetic dissection of grain iron and zinc, and thousand kernel weight in wheat (Triticum aestivum L.) using genome-wide association study
Source: Sci Rep. 2022 Jul 20;12:12444. doi: 10.1038/s41598-022-15992-z (PMC9300641; doi:10.1038/s41598-022-15992-z)
Supplement: Supplementary file 1 — Supplementary Information 1. [file 41598_2022_15992_MOESM1_ESM.xlsx]

## Sheet: List of genotypes
SN GTP	Genotype	Pedigree	Year	Accession type	Zone	Condition
1	AAI-W29	MRD/HP1008	-	Breeding line	NW-NE	IR-TS
2	AKAW5080	HW1081/MACS2496//AKAW-4287-5-4-7	-	Breeding line	CZ-PZ	IR-LS
3	AKAW5099	Sel-NHP-4	-	Breeding line	CZ-PZ	IR-TS
4	BRW3877	SOKOLL/3/PASTOR//HXL7573/2*BAU/4/WBLL4//OAX93.24.35	-	Breeding line	NW-NE	IR-TS
5	CG1029	HW2004/PHS725	2020	Variety	CZ	IR-LS
6	CG1034	HI1544/WR1743	-	Breeding line	CZ-PZ	IR-TS
7	CG1035	HD2932/WR1873	-	Breeding line	CZ-PZ	IR-LS
8	CG1036	HW2004/PHS832	-	Breeding line	CZ-PZ	RI-TS
9	CG1037	HI1544/HS485	-	Breeding line	CZ-PZ	IR-LS
10	DBW107	TUKURU/INQLAB 91	2015	Variety	NEPZ	IR-LS
11	DBW110	KIRITATI/4/2*SERI1B*2/3/KAUZ*2/BOW//KAUZ	2015	Variety	CZ	RI-TS
12	DBW290	QUAIU#1/5/KIRITATI/4/2*SERI.1B*2/3/KAUZ*2/BOW//KAUZ/6/BECARD	-	Breeding line	NWPZ	IR-LS
13	DBW296	SOKOLL/3/PASTOR//HXL7573/2*BAU/4/MASSIV/PPR47.89C	2022	Variety	NWPZ	RI-TS
14	DBW303	WBLL1*2/BRAMBLING/4/BABAX/LR42//BABAX*2/3/SHAMA*2/5/PBW343*2/KUKUNA*2/FRTL/PIFED	2021	Variety	NWPZ	IR-ES
15	DBW307	MUNAL*2/CHONTE	-	Breeding line	NW-NE	IR-TS
16	DBW310	WH542/DBW16	-	Breeding line	NW-NE	IR-TS
17	DBW311	HD2985/CBW38//CBW38	-	Breeding line	NW-NE	IR-TS
18	DBW312	HUW234/WH147	-	Breeding line	NW-NE	IR-TS
19	DBW313	REH/HARE/2*/BCN/3/CROC/AE.SQ(213)//PGO/4/HUITES/5/PBW585//PBW509/PBW581	-	Breeding line	NW-NE	IR-TS
20	DBW314	DBW87/DBW16	-	Breeding line	CZ-PZ	IR-TS
21	DBW316	DBW18/DBW66	-	Breeding line	NEPZ	IR-LS
22	DBW319	DUCULA/5/GOV/AZ//MUS/3/DODO/4/BOW/6/THELIN//2*ATTILA*2/PASTOR	-	Breeding line	NW-NE	IR-LS
23	DBW320	KRL236/DBW16	-	Breeding line	CZ-PZ	IR-LS
24	DBW321	DBW39/DL7882	-	Breeding line	NW-NE	RI-TS
25	DBW322	CIMMYT165/PBW585	-	Breeding line	NW-NE	RI-TS
26	DBW326	CROC_1AE.SQ(205)//BORL95/3/PRL/SARA//TSI	-	Breeding line	CZ-PZ	RI-TS
27	DBW327	NELOKI//SOKOLL/EXCALIBUR	2022	Variety	NWPZ	IR-ES
28	DBW328	NADI//TRCH/HUIRIVIS#1/3/NADI	-	Breeding line	NWPZ	IR-ES
29	DBW329	NGL/FRANCOLIN#1//FRNCLN/ROLF07	-	Breeding line	NWPZ	IR-ES
30	DBW331	MUTUS/AKURI//SUP152/BAJ#1	-	Breeding line	NWPZ	IR-ES
31	DBW332	MUTUS/ROLF07//MUCUY	-	Breeding line	NWPZ	IR-ES
32	DBW335	DBW17/KRL1-4	-	Breeding line	NW-NE	IR-LS
33	DBW39	ATTILA/HUI	2010	Variety	NEPZ	IR-TS
34	DBW88	KAUZ//ALTAR84/AOS/3/MILAN/KAUZ/4/HUITES	2014	Variety	NWPZ	IR-TS
35	GW322	PBW173/GW196	2002	Variety	CZ	IR-TS
36	GW513	PBW559/WR1873	2022	Variety	CZ	IR-TS
37	GW519	GW394/PBW519//AKAW4627	-	Breeding line	PZ	IR-LS
38	GW521	LBPY2005-6/DL788-2	-	Breeding line	CZ-PZ	IR-TS
39	GW522	GW157/PCE2555//FLW3/3/PHR1009	-	Breeding line	CZ-PZ	IR-TS
40	GW523	PED.CHEN/AE.SQ(TAUS)//BUC/KAUZPEWTI-1	-	Breeding line	CZ-PZ	IR-TS
41	GW525	HXL7573/2*BAU//WBLL1/3/GW411	-	Breeding line	CZ-PZ	IR-LS
42	GW528	AGA/4*YR70//CMH79A.955/3/SERI82/4/CPAN1905/J405/5/HD2808	-	Breeding line	CZ-PZ	RI-TS
43	HD2864	DL509-2/DL377-8	2005	Variety	CZ	IR-LS
44	HD2932	KAUZ/STAR//HD2643	2008	Variety	CZ-PZ	IR-LS
45	HD2967	ALD/CUC//URES/HD2160M/HD2278	2011	Variety	NW-NE	IR-TS
46	HD3043	PJN/BOW//OPATA*2/3CROC_1/AE.SQ(224)//OPATA	2012	Variety	NWPZ	RI-TS
47	HD3090	SFW/VAISHALI//UP2425	2014	Variety	PZ	IR-LS
48	HD3249	PBW343*2/KUKUNA//SRTU/3/PBW343*2/KHVAKI	2020	Variety	NEPZ	RI-TS
49	HD3293	HD2967/DBW46	2021	Variety	NEPZ	RI-TS
50	HD3298	CL1449/PBW343//CL882/HD2009	2021	Variety	NWPZ	IR-VLS
51	HD3331	31 ESWYT-135/3/HD2329/WR544//PBW343/NW3041	-	Breeding line	NWPZ	IR-LS
52	HD3332	PFAU/SERI.1B	-	Breeding line	NWPZ	IR-LS
53	HD3334	DBW50/WR2502	-	Breeding line	NWPZ	IR-LS
54	HD3348	MERCATO/VORB	-	Breeding line	NW-NE	IR-TS
55	HD3349	HD2932/HD3086	-	Breeding line	NW-NE	IR-TS
56	HD3350	HD3078/HD2781	-	Breeding line	NW-NE	IR-TS
57	HD3351	31 ESWYT-147/3/HW5028// HD2932/DW1309	-	Breeding line	NW-NE	IR-TS
58	HD3352	PBW343/DBW17//HD2687	-	Breeding line	NW-NE	IR-TS
59	HD3354	QUAIU#1/3/T.DICOCCONPI94625/AE.SQ(372)//3*PASTOR/4/QUAIU#2/5/VALI/6/BECARD/QUAIU#1	-	Breeding line	NW-NE	IR-TS
60	HD3355	VL849/NPBGR39//HD2967	-	Breeding line	NW-NE	IR-TS
61	HD3356	NIAW34/PHW12//43 IBWSN1187	-	Breeding line	NW-NE	IR-TS
62	HD3357	VL907/HD2967	-	Breeding line	NW-NE	IR-TS
63	HD3359	MP3288/K0911	-	Breeding line	CZ-PZ	IR-TS
64	HD3360	HD3086/HI1500	-	Breeding line	NW-NE	IR-LS
65	HD3362	DANPHE#1*2/3/T.DICOCCONPI94625/AE.SQ(372)//SHA4/CHIL/4/SHAKTI/5/VALI	-	Breeding line	NW-NE	IR-LS
66	HD3363	DL689/WR196//HW4022/DW1221	-	Breeding line	NW-NE	IR-LS
67	HD3364	CSW02/HD2932(YR15)	-	Breeding line	NW-NE	IR-LS
68	HD3368	HD2932/HD3086	-	Breeding line	NW-NE	RI-TS
69	HD3371	CL1705/HD2687	-	Breeding line	CZ-PZ	RI-TS
70	HD3376	NIAW34/PHW12//43RDIBWSN1187	-	Breeding line	CZ-PZ	IR-TS
71	HD3377	CROC_1/AE.SQ(210)//PBW343*2/KUKUNA/3/PBW343*2/KUKUNA/4/VALI/5/MANKU	-	Breeding line	CZ	IR-TS
72	HI1544	HINDI62/BOBWHITE/CPAN2099	2008	Variety	CZ	IR-TS
73	HI1563	MACS 2496*2/MC 10	2011	Variety	NEPZ	IR-LS
74	HI1628	FRET2*2/4/SNI/TRAP#1/3/KAUZ*2/TRAP//KAUZ/5/PFAU/WEAVER//BRAMBLING	2020	Variety	NWPZ	RI-TS
75	HI1634	GW322/PBW498	2021	Variety	CZ	IR-LS
76	HI1636	DL788-2/HW4032	2022	Variety	CZ	IR-TS
77	HI1637	GW366/K9465	-	Breeding line	CZ	IR-TS
78	HI1646	DANPHE/3/PBW343*2/KUKUNA//PBW343*2/KUKUNA	-	Breeding line	CZ	IR-LS
79	HI1647	HI1479/GW326	-	Breeding line	CZ-PZ	IR-TS
80	HI1648	HI1544/HW3026	-	Breeding line	CZ-PZ	IR-TS
81	HI1649	FRANCOLIN/HI1563//IND351	-	Breeding line	CZ-PZ	IR-TS
82	HI1650	Giant-3/HI1395	-	Breeding line	CZ-PZ	IR-TS
83	HI1651	HI1544/HW2640	-	Breeding line	CZ-PZ	IR-LS
84	HI1653	NADI/COPIO//NADI	-	Breeding line	CZ-PZ	RI-TS
85	HI1654	SOKOLL/3/PASTOR//HXL7573/2*BAU/4/PANDION//FILIN/2*PASTOR/3/BERKUT	-	Breeding line	CZ-PZ	RI-TS
86	HPW469	HPW89/VL867	-	Breeding line	NHZ	RF-TS
87	HPW470	NAC/TH.AC//3*MIRLO/BUC/4PASTOR	-	Breeding line	NHZ	RF-TS
88	HPW471	HPW236/VL900	-	Breeding line	NHZ	RF-TS
89	HPW472	HPW155/HD29	-	Breeding line	NHZ	RF-TS
90	HPW473	HPW155/PBW486	-	Breeding line	NHZ	RI-LS
91	HS675	HS240*2FLW20//HS240*2/FLW13	-	Breeding line	NHZ	RF-TS
92	HS676	VL907/DL460	-	Breeding line	NHZ	RF-TS
93	HS677	ID8900994W/VEE/3/CHEN/AES/HD2932	-	Breeding line	NHZ	RF-TS
94	HS678	VL907/HD2997	-	Breeding line	NHZ	RF-TS
95	HS679	VL907/DL640	-	Breeding line	NHZ	RI-LS
96	HS680	VL616/HD2733	-	Breeding line	NHZ	RI-LS
97	HS681	HEINESVII/HPW251//HS507	-	Breeding line	NHZ	RI-LS
98	HUW838	WBLL1*2/BRAMBLING/4/BABAX/LR42//BABAX*2/3/SHAMA*2/5/PBW343*2/KUKUNA*2/FRTL/PIFED	2022	Variety	NWPZ	RI-TS
99	HUW839	QUAIU#1/3/T.DICOCCONPI94625/AE.SQ(372)//3*PASTOR/4/QUAIU#2/5/VILLAJUAREZF2009/3/T.DICOCCONPI94625/AE.SQ(372)//3*PASTOR/4/WBLL1*2/BRAMBLING	-	Breeding line	NW-NE	IR-TS
100	HUW840	KINDE/4/CMH75A.66//H567.71/5*PVN/3/SERI	-	Breeding line	NW-NE	IR-TS
101	HUW843	FRANCOLIN/HUW206	-	Breeding line	NW-NE	RI-TS
102	JKW261	ISENGRAIN/KBIRD//MUNAL#1	2022	Variety	NWPZ	IR-LS
103	JKW270	ROLF07/4/WBLL/1/KUKUNA//TACUPETOF2001/3/UP2338*2/VIVITSI/5/SAUAL/MUTUS	-	Breeding line	CZ-PZ	IR-TS
104	JKW275	TUKURU//BAV92/RAYON/6/NG8201/KAUZ/4/SHA7	-	Breeding line	NW-NE	IR-TS
105	JKW278	SHA7//PRL/VEE#6/3/FASAN/4/HAAS8446/2*FASAN/5/CBRD/KAUZ/6/MILAN/AMSEL/7/FRET2*2/KUKUNA/8/TRAP#1/BOW/3/VEE/PJN//2*TUI/4/BAV92/RAYON/5/KACHU#1/9/COPIO	-	Breeding line	CZ-PZ	IR-TS
106	K1006	PBW343/HP1731	2014	Variety	NEPZ	IR-TS
107	K1317	K0307/K9162	2018	Variety	NEPZ	RF-TS
108	K1901	K9107/PBW343	-	Breeding line	NW-NE	IR-TS
109	K1903	HD2285/K9162	-	Breeding line	NW-NE	IR-TS
110	K1905	HD2329/PBW373	-	Breeding line	NW-NE	IR-TS
111	K1907	K9107/K9006	-	Breeding line	NW-NE	IR-LS
112	K1908	PBW550/K0307	-	Breeding line	NW-NE	IR-LS
113	KRL1803	VILLAJUAREZF2009/3/T.DICOCCONPI94625/AE.SQ(372)//3*PASTOR/4/WBLL1*2/BRAMBLING/5/BAJ #1/AKURI	-	Breeding line	NW-NE	IR-TS
114	KRL1808	KRS9383/KRL283	-	Breeding line	NW-NE	IR-TS
115	KRL1810	KRS9383/KRL283	-	Breeding line	NW-NE	IR-TS
116	LOK77	HW3064/HW2006/CPAN4078/HW2002/SS/C306/S331/LOK1/HW888	-	Breeding line	CZ-PZ	IR-LS
117	MACS6478	CS/TH.SC//3*VN/3/MIRLO/BUC/4/MILAN/5/TILHI	2014	Variety	PZ	IR-TS
118	MACS6747	MACS6222/HD2956	-	Breeding line	CZ	IR-TS
119	MACS6755	MACS2496/RAJ4037//DBW35	-	Breeding line	CZ-PZ	RI-TS
120	MACS6764	MACS6222/VL892//PBW589	-	Breeding line	CZ-PZ	IR-TS
121	MACS6768	MACS6221*2//Raj4037	-	Breeding line	CZ-PZ	IR-TS
122	MACS6774	WBLL1/KUKUNA//TACUPETO F2001/3/BAJ#1*2/4/KINGBIRD#1	-	Breeding line	CZ-PZ	IR-LS
123	MP1358	KACHU*2/MUNAL#1/K1215	2022	Variety	PZ	RI-TS
124	MP1361	CHEN/AE.SQ(TAUS)//BCN/3/BAV92/4/BERKUT/5/BAVIS/JWS140	-	Breeding line	CZ	IR-TS
125	MP1367	HI1450/HI1544	-	Breeding line	CZ-PZ	RI-TS
126	MP1368	MP1142/GW273	-	Breeding line	CZ-PZ	RI-TS
127	MP1369	GW475/BL908	-	Breeding line	CZ-PZ	RI-TS
128	MP1370	VL895/PHSO621	-	Breeding line	CZ-PZ	IR-TS
129	MP1371	MP3171/DL803-3	-	Breeding line	CZ-PZ	IR-TS
130	MP3288	DOVE/BUC/DL788-2	-	Breeding line	CZ	RI-TS
131	MP3523	MP3046/RAJ3777	-	Breeding line	CZ-PZ	RI-TS
132	MP3526	PFAU/MILAN/3/SKAUZ/KS94	-	Breeding line	CZ-PZ	IR-TS
133	MP3529	35 IBWSN159/DBW17	-	Breeding line	CZ-PZ	IR-LS
134	NIAW3170	SKOLL/ROLF07	2021	Variety	NWPZ	RI-TS
135	NIAW3851	BAVIS*2/NAVJ07	-	Breeding line	CZ-PZ	RI-TS
136	NIAW3855	TRCH*2//WHEAR/SOKOLL	-	Breeding line	CZ-PZ	RI-TS
137	NIAW3882	PAURAQ/KINGBIRD#1/6/FRET2/KUKUNA//FRET2/3/PARUS/5/FRET2*2/4/SNI/TRAP#1/3/KAUZ*2/TRAP//KAUZ	-	Breeding line	CZ-PZ	IR-TS
138	NIAW3889	TRCH/SRTU//KACHU*2/3/KINGBIRD #1	-	Breeding line	CZ-PZ	IR-TS
139	NIAW3898	KIRITATI//2*PRL/2*PASTOR/3/HUHWA1	-	Breeding line	CZ-PZ	IR-LS
140	NW7079	FRETZ/TUKURU//FRETZ/2/3/MUNIA/CHTO//AMSEL/4/FRETZ2/TUKURU//FRET2	-	Breeding line	NW-NE	IR-TS
141	NW7088	FRANCOLIN#1*2//ND643/2*WBLL1	-	Breeding line	NW-NE	IR-TS
142	NW7092	SERI.1B*2/3/KAUZ*2/BOW//KAUZ/5/CNO79//PF70354/MUS/3/PASTOR/4/BAV92/6/ND643/2*WBLL1	-	Breeding line	NW-NE	IR-LS
143	NW7093	DOY1/AE.SQUARROSA(447)/3/2*KA/NAC//TRCH	-	Breeding line	NW-NE	IR-TS
144	NW8000	HUW234+LR34/PRINIA//KIRITATI*2/3/KINGBIRD#1	-	Breeding line	NW-NE	IR-LS
145	NWS2176	KACHU//WBLL1*2/BRAMBLING	-	Breeding line	CZ-PZ	IR-TS
146	NWS2180	NS732/HER/3/PRL/SARA//TSI/VEE#5/4/FRET2/5/WHEAR/SOKOLL	-	Breeding line	CZ-PZ	IR-LS
147	PBW644	PBW175/HD2643	2012	Variety	NWPZ	RI-TS
148	PBW803	BWL0762/PBW621//HD3086	-	Breeding line	NWPZ	IR-TS
149	PBW804	SOKOLL/3/PASTOR//HXL7573/2*BAU/4/HUW234+LR34/PRINIA//PBW343*2/KUKUNA/3/ROLF07	-	Breeding line	NEPZ	IR-TS
150	PBW811	BECARD/2*FRNCLN	-	Breeding line	NWPZ	IR-LS
151	PBW812	BWL0762/PBW621//HD3086	-	Breeding line	NWPZ	IR-LS
152	PBW813	KRICHAUFF/4/2*BW9250*3//YR10/6*AVOCET/3/BW 9250*3//YR15/6*AVOCET	-	Breeding line	NWPZ	IR-LS
153	PBW826	WBLL1*2/KKTS//PASTOR/KUKUNA/3/KINGBIRD #1// INQALAB 91*2/TUKURU/5/KAUZ//ALTAR 84/AOS/3/ MILAN/KAUZ/4/SAUAL	-	Breeding line	NW-NE	IR-TS
154	PBW827	PBW677/PBW703	-	Breeding line	NW-NE	IR-TS
155	PBW828	HD3122/HD3121	-	Breeding line	NW-NE	IR-TS
156	PBW829	YR5/6*AVOCET//2*DBW 17	-	Breeding line	NW-NE	IR-TS
157	PBW830	ACIENDA/2*PBW683	-	Breeding line	NW-NE	IR-TS
158	PBW831	PULSAR/2*PBW683	-	Breeding line	NW-NE	IR-TS
159	PBW832	BWL2752/BWL3549//BWL2763/BWL1800	-	Breeding line	CZ-PZ	IR-TS
160	PBW833	BWL0762/PBW621//HD3086	-	Breeding line	NW-NE	IR-LS
161	PBW834	GLADIUS/5/2*W15.92/4/PASTOR//HXL7573/2*BAU/3/WBLL1	-	Breeding line	NW-NE	IR-LS
162	PBW836	BWL0773/5/SIRKKU/PRINIA/4/CLC89//ESDA/KAUZ/3/BJY/COC/6/BWL2760	-	Breeding line	NW-NE	IR-LS
163	PBW838	BECARD #1/4/SOKOLL/3/PASTOR// HXL7573/2*BAU	-	Breeding line	NW-NE	RI-TS
164	PBW840	WL711-AE.TRIUNCIALISIL/4*PBW550/4/WL711-AE.OVATA/CS(S)//WL711NN/3/4*PBW550	-	Breeding line	NWPZ	IR-TS
165	PBW841	PBW621//HD2967/BWL3558	-	Breeding line	NW-NE	IR-TS
166	RAJ4083	PBW 343/UP 2442//WR 258/UP 2425	2007	Variety	PZ	IR-LS
167	RAJ4547	TUJAR	-	Breeding line	NW-NE	IR-TS
168	RAJ4553	PBW65/2*PASTOR	-	Breeding line	NW-NE	IR-LS
169	RAJ4554	SHATABDI/NAC/PBW636	-	Breeding line	NW-NE	IR-LS
170	RVW4301	MACS6222/GW173	-	Breeding line	CZ-PZ	IR-TS
171	RVW4304	PBW703/HW2046	-	Breeding line	CZ-PZ	IR-TS
172	RVW4309	DBW18/Gladius	-	Breeding line	CZ-PZ	IR-LS
173	SKW356	SEL-VL968	-	Breeding line	NHZ	RF-TS
174	TAW155	MUTUS/AKURI#1//MUTUS	-	Breeding line	CZ	IR-TS
175	UAS3008	HI977/PBW343/DBW14	-	Breeding line	PZ	IR-LS
176	UAS3011	UAS305/UAS315	-	Breeding line	CZ-PZ	IR-TS
177	UAS3012	CNO79//PF70354/MUS/3/PASTOR/4/BAV92/5/FRET2/KUKUNA//FRET2/6/MILAN/KAUZ//PRINIA/3/BAV92	-	Breeding line	CZ-PZ	IR-TS
178	UAS3013	KIRITATI/WBLL1//FRANCOLIN #1	-	Breeding line	CZ-PZ	IR-LS
179	UAS3014	UAS316/(MUTUS//ND643/2*WBLL1)	-	Breeding line	CZ-PZ	RI-TS
180	UP3033	NIAW1544/UP2763	-	Breeding line	NWPZ	IR-LS
181	UP3051	PBW658/PBW670	-	Breeding line	NW-NE	IR-TS
182	UP3053	PBW658/PBW670	-	Breeding line	NW-NE	IR-TS
183	UP3054	NELOKI//SOKOLL/EXCALIBUR	-	Breeding line	NW-NE	IR-TS
184	UP3057	TACUPETOF2001/BRAMBLING/5/NAC/TH.AC//3*PVN/3/MIRLO/BUC/4/2*PASTOR*2/6/TRCH/SRTU//KACHU	-	Breeding line	NW-NE	IR-TS
185	UP3058	QLD28/DPW621-50//WH1138	-	Breeding line	CZ-PZ	IR-TS
186	UP3059	ATTILA/3*BCN//BAV92/3/TILHI/5/BAV92/3/PRL/SARA//TSI/VEE#5/4/CROC_1/AE.SQUARROSA(224)//2*OPATA//DBW 102	-	Breeding line	NW-NE	IR-LS
187	UP3060	D67.2/PARANA66.270//AE.SQ(320)/3/CUNNINGHAM/4/PASTOR/SLVS/5/SUNCO/2*PASTOR// EXCALIBUR/6/MTRWA92.161/PRINIA/5/SERI*3//RL6010/4*YR	-	Breeding line	NW-NE	IR-LS
188	UP3062	QLD28/PBW621	-	Breeding line	NW-NE	RI-TS
189	UP3064	RAJ3765/HD3121	-	Breeding line	NW-NE	RI-TS
190	UP3069	VHW6278P-9	-	Breeding line	NHZ	RI-LS
191	VL2039	RL6043/4*NAC//PASTOR/3/BABAX/VL892	-	Breeding line	NHZ	RF-TS
192	VL2040	SERI.1B//KAUZ/HEVO/3/AMAD/4/PYN/BAU//MILAN/5/ OPATA/RAYON//KAUZ	-	Breeding line	NHZ	RF-TS
193	VL2041	NESSER/SAULSKU32/MACS6240//HS507	-	Breeding line	NHZ	RF-TS
194	VL2042	TX71A983.4/TX69D4812//PYN/3/VPM/MOS83.11.4-8//PEW/HSB3177(Yr15+Yr24)/6*Avocet//2*BAXTER/FLW13	-	Breeding line	NHZ	RF-TS
195	VL3022	SW89-3218//AGRI/NAC/HS507//QLD 39	-	Breeding line	NHZ	RI-LS
196	VL3023	PHS822/ISFRA	-	Breeding line	NHZ	RI-LS
197	VL892	WH542/PBW226	2008	Variety	NHZ	RI-LS
198	WH1021	NYOT95/SONAK	2008	Variety	NWPZ	IR-LS
199	WH1105	MILAN/S87230//BABAX	2013	Variety	NWPZ	IR-TS
200	WH1252	SOKOLL/WBLL1/4/D67.2/PARANA66.270//AE.SQ(320)/3/CUNNINGHAM	-	Breeding line	NWPZ	IR-TS
201	WH1264	P12256/P12332//WH1142	-	Breeding line	NWPZ	IR-LS
202	WH1270	SHA7//PRL/VEE#6/3/FASAN/4/HAAS8446/2*FASAN/5/CBRD/KAUZ/6/MILAN/AMSEL/7/FRET2*2/KUKUNA/8/2*WHEAR/SOKOLL	2021	Variety	NWPZ	IR-ES
203	WH1271	MILAN/S87230//BAV92*2/3/AKURI	-	Breeding line	NW-NE	IR-TS
204	WH1273	WH711/LASSIK	-	Breeding line	NW-NE	IR-TS
205	WH1274	BAJ#1/SUP152	-	Breeding line	NW-NE	IR-TS
206	WH1275	FRET2/KIRITATI/5/NAC/TH.AC//3*PVN/3/MIRLO/BUC/4/2*PASTOR*2/6/PVN	-	Breeding line	NW-NE	IR-TS
207	WH1276	P13428/P13471	-	Breeding line	NW-NE	IR-LS
208	WH1277	SOKOLL/WBLL1/4/D67.2/PARANA 66.270//AE.SQ(320)/3/CUNNINGHAM	-	Breeding line	NW-NE	IR-LS
209	WH1278	SHORTENEDSR26TRANSLOCATION//2*WBLL1*2/KKTS/3/BECARD	-	Breeding line	NW-NE	IR-LS
210	WH1279	SOKOLL/3/PASTOR//HXL7573/2*BAU/4/GLADIUS	-	Breeding line	CZ-PZ	IR-LS
211	WH1280	PBW65/2*PASTOR	-	Breeding line	NW-NE	RI-TS
212	WH1281	TACUPETOF2001/BRAMLING/5/NAC/TH.AC//3*PVN/3/MIRLO	-	Breeding line	NW-NE	RI-TS
213	WH1283	P13352/PBW343//WH711/3/PBW550	-	Breeding line	NWPZ	IR-TS
214	WH1284	MILAN/S87230//BAV92*2/3/AKURI	-	Breeding line	NWPZ	IR-TS
215	HPW474	S308/HD29P2	-	Breeding line	NHZ	RI-LS
216	VL3024	ZANDER33/VL907//QLD40	-	Breeding line	NHZ	RI-LS
217	DBW291	EC609395/PBW639	-	Breeding line	NWPZ	IR-LS
218	JAUW672	SERI.18*2/3/KAUZ*2/BOW//KAUZ/4/CROC	-	Breeding line	NWPZ	RI-TS
219	RAJ4541	RWP2008-31/Raj4188	-	Breeding line	CZ	IR-TS
220	MP3336	HD 2402/GW 173	2013	Variety	CZ	IR-LS
221	HI1633	GW322/PBW498	2021	Variety	PZ	IR-LS
222	HI1641	HI1544/RAJ3777	-	Breeding line	PZ	IR-LS
223	HI1642	CAPAN4068/MACS2496	-	Breeding line	PZ	IR-LS
224	MACS6752	PBW553/RAJ4083	-	Breeding line	PZ	IR-LS
225	MACS6749	MACS6221/Raj4037	-	Breeding line	PZ	IR-LS
226	HD3353	HD3043/HI1500	-	Breeding line	NW-NE	IR-TS
227	DBW306	TacupetoF2001*2/Brambling//Blouk#1	-	Breeding line	NW-NE	IR-TS
228	DBW308	HD3108/HD2967	-	Breeding line	NW-NE	IR-TS
229	DBW309	LOK62/PBW65/2*Pastor	-	Breeding line	NW-NE	IR-TS
230	DBW334	PF?4354//LD/ALD/4/2*BR12*2/3/JUP//PAR214*6/F86631/5/NL750/6/BOW//BUC/B UL/3/WEAVER/4/STAR	-	Breeding line	NW-NE	IR-TS
231	RAJ4546	SHATABDI/NAC/PBW636	-	Breeding line	NW-NE	IR-TS
232	RAJ4548	GLADIUS/5/2*W15.92/4/ PASTOR//HXL 7573 /2*BAU/3/WBLL1	-	Breeding line	NW-NE	IR-TS
233	WH1272	P12968/WH1130//P12892/3/UP2338	-	Breeding line	NW-NE	IR-TS
234	UP3052	WH1142/UP2748	-	Breeding line	NW-NE	IR-TS
235	RAJ4549	PBW373/HD3058	-	Breeding line	NW-NE	IR-TS
236	RAJ4550	VL898/PBW631	-	Breeding line	NW-NE	IR-TS
237	K1904	K0307/K8434	-	Breeding line	NW-NE	IR-TS
238	UP3055	PBW658/PBW670	-	Breeding line	NW-NE	IR-TS
239	UP3056	QLD28/HW2019//DBW102	-	Breeding line	NW-NE	IR-TS
240	BRW3869	VHW4579/K0307	-	Breeding line	NW-NE	IR-TS
241	HUW841	PBW343*2/KUKUNA//PBW343*2/KUKUNA/3/	-	Breeding line	NW-NE	IR-TS
242	AAI-W22	ESW16/GIANT-3	-	Breeding line	NW-NE	IR-TS
243	DBW315	HD2967*2/Kharchia65	-	Breeding line	CZ-PZ	IR-TS
244	RAJ4551	HD2964/WH1105	-	Breeding line	CZ-PZ	IR-TS
245	MP3535	BABAX/LR42//BABAX/3/ER2000/8/BOW/VEE/5/ND/VG9144//KAL/BB/3/YACO/4/CHIL/6/CASKOR/3/CROC_1/AE.SQUARROSA(224)//OPATA/7/PASTOR//MILAN/KAUZ/3/BAV92	-	Breeding line	CZ-PZ	IR-TS
246	HD3365	HD3065/HD3086	-	Breeding line	NW-NE	IR-LS
247	DBW317	K307/NEPAL05	-	Breeding line	NW-NE	IR-LS
248	DBW318	DBW42/DBW90	-	Breeding line	NW-NE	IR-LS
249	RAJ4552	VEE7KAUZ/PFAU/MILAN/3/MILAN/PASTOR	-	Breeding line	NW-NE	IR-LS
250	PBW835	BWL2760/BWL1879//BWL2752/BWL1797	-	Breeding line	NW-NE	IR-LS
251	UP3061	PASTOR/4/BAV92	-	Breeding line	NW-NE	IR-LS
252	UP3065	VHW6281P-2	-	Breeding line	NW-NE	IR-LS
253	HD3366	PBW343/HD2947//IC296762	-	Breeding line	CZ-PZ	IR-LS
254	HD3367	MP3288/K0911	-	Breeding line	CZ-PZ	IR-LS
255	HI1652	BOW/BUC//BUL/3/CLRP6/HW3034	-	Breeding line	CZ-PZ	IR-LS
256	MP3527	MP3325/WAS515	-	Breeding line	CZ-PZ	IR-LS
257	GW527	VL826/KAUZ/3/KAUZ/4/HD2882	-	Breeding line	CZ-PZ	IR-LS
258	PBW837	WL711-AE.TRIUNCIALISIL/4*PBW550/4/WL711-AE.OVATA/CS(S)//WL711NN/3/4*PBW550	-	Breeding line	CZ-PZ	IR-LS
259	NIAW3895	ATTILA*2/HUITES//FINSI/3/ATTILA*2/PBW65/4/TRCH/SRTU//KACHU	-	Breeding line	CZ-PZ	IR-LS
260	MP1372	MP4010/MP1142	-	Breeding line	CZ-PZ	IR-LS
261	MACS6769	RAJ4083/NIAW917	-	Breeding line	CZ-PZ	IR-LS
262	HD3369	HD3070/HD3078	-	Breeding line	NW-NE	RI-TS
263	DBW323	TILHI/SOKOLL/4/2*ATTILA*2/PBW65/PIHA/3/ATTILA/2*PASTOR	-	Breeding line	NW-NE	RI-TS
264	DBW324	DBW87/MP1250	-	Breeding line	NW-NE	RI-TS
265	NW7096	SHA7//PRL/VEE#6/3/FASAN/4/HAAS8446/2*FASAN/5/CBRD/KAUZ/6/MILAN/AMSEL/7/FRET2*2/KUKUNA/8/2*WHEAR/SOKOLL	-	Breeding line	NW-NE	RI-TS
266	JAUW683	PBW175/DBSYT421	-	Breeding line	NW-NE	RI-TS
267	PBW839	BWL0783/BWL0059	-	Breeding line	NW-NE	RI-TS
268	PBW848	CROC_1AE.SQ(224)//OPATA/3/PASTOR/4/2*SOKOLL/3/PASTOR//HXL7573/2*BAU	-	Breeding line	NW-NE	RI-TS
269	BRW3863	HUW237/CHIRYA7	-	Breeding line	NW-NE	RI-TS
270	BCW5	C306/HD2967	-	Breeding line	NW-NE	RI-TS
271	HD3372	KINDE*2/4/T.DICOCCOMPI94625/AE.SQUARROSA(372)//TUI/CLMS/3/2*PASTOR/5/WAXBI/6/BAJ #1/AKURI	-	Breeding line	CZ-PZ	RI-TS
272	HI1655	MACS2496/HI1531	-	Breeding line	CZ-PZ	RI-TS
273	AKAW5088	DSS-06-966-5	-	Breeding line	CZ-PZ	RI-TS
274	MACS6753	MACS6221//RAJ4037*2	-	Breeding line	CZ-PZ	RI-TS
275	DBW330	CHWWINK#1/3/MILAN/S87230	-	Breeding line	NWPZ	IR-ES
276	DBW173	KAUZ/AA//KAUZ//PBW602	2018	Variety	NWPZ	IR-LS
277	DBW187	NAC/TH.AC//3*PVN/3/MIRLO/BUC/4/2*PASTOR/5/KACHU/6/KACHU	2019	Variety	NW-NE	IR-TS
278	MACS6222	HD2189*2/MACS2496	2010	Variety	PZ	IR-TS
279	WH1124	MUNIA/CHTO//AMSEL	2014	Variety	NWPZ	IR-LS
280	WH1142	OEN/Ae.Sq.(TAUS)/FCT/3/2*WEAVER	2015	Variety	NWPZ	RI-TS
	Legend
	SN GTP	Serial No. of Genotype
	Genotype	Name of the genotype
	Accession type	Types include breeding line, released variety
	NHZ	Northern Hills Zone
	NWPZ	North Western Plains Zone
	NEPZ	North Eastern Plains Zone
	CZ	Central Zone
	PZ	Peninsular Zone
	NW-NE	North Western and Eastern Plains Zone
	CZ-PZ	Central Peninsular Zone
	IR-TS	Irrigated timely sown
	IR-LS	Irrigated late sown
	RI-TS	Restricted irrigation timely sown
	RF-TS	Rainfed Timely sown
	RI-LS	Restricted irrigation late sown
