# Supplementary material for: Genetic dissection of grain iron and zinc, and thousand kernel weight in wheat (Triticum aestivum L.) using genome-wide association study
Source: Sci Rep. 2022 Jul 20;12:12444. doi: 10.1038/s41598-022-15992-z (PMC9300641; doi:10.1038/s41598-022-15992-z)
Supplement: Supplementary file 3 — Supplementary Information 3. [file 41598_2022_15992_MOESM3_ESM.xlsx]

## Sheet: Phenotypic_Data
Genotypes	University of Agricultural Sciences, research farm, Dharwad (E1)			ICAR-Indian Agricultural Research Institute, New Delhi (E2)			Indian Agricultural Research Institute, Jharkhand (E3)			ICAR-Indian Institute of Wheat and Barley, Karnal (E4)			Punjab Agricultural University, Ludhiana (E5)			Across Envi (E6)
	FE_BLUE	Zn_BLUE	TKW_BLUE	FE_BLUE	Zn_BLUE	TKW_BLUE	FE_BLUE	Zn_BLUE	TKW_BLUE	FE_BLUE	Zn_BLUE	TKW_BLUE	FE_BLUE	Zn_BLUE	TKW_BLUE	FE_BLUE	Zn_BLUE	TKW_BLUE
AAI-W22	35.0688	34.2	40.7125	40.3	52.6063	41.85	36.35	28.7	44.2563	38.0625	37.5438	43.5187	36.4063	28.75	35.5	36.6422	35.7468	41.22
AAI-W29	41.0938	35.275	51.3625	33.875	44.0813	43.975	42.525	36.625	42.8313	38.3875	46.3437	51.7688	42.2062	49.6	43.85	39.799	42.5581	46.62
AKAW5080	39.8937	36.975	39.2625	37.475	48.0813	34.775	40.325	38.925	39.5313	36.0875	45.2437	39.1688	37.6063	38.8	40.05	38.459	41.7781	38.42
AKAW5088	40.6688	38.8	47.9125	39.2	48.8062	44.85	42.95	32.1	50.2563	43.3625	44.1437	48.3188	41.5063	47.85	42.3	40.9422	41.7268	46.78
AKAW5099	40.6937	29.775	51.3625	36.475	37.5813	42.175	43.425	37.225	50.3312	37.2875	39.1438	45.9688	42.4062	39.3	42.95	40.239	36.7781	46.42
BCW5	37.7688	42.4	45.1125	42.1	55.5063	41.65	35.55	29.3	40.9562	32.4625	31.3438	46.5187	38.5063	57.35	41.1	36.6822	42.5668	43.12
BRW3863	38.2688	40.1	48.4125	42	55.7062	46.55	41.05	38.8	41.8563	47.6625	45.4438	48.7188	45.5063	55.05	43	42.3022	46.4068	45.76
BRW3869	39.4688	46.6	39.4125	42.8	46.5063	43.95	40.65	29.8	46.4562	41.0625	38.4438	52.5188	43.2063	44.15	43.8	40.8422	40.4868	45.28
BRW3877	40.0938	30.475	50.2625	38.775	35.9813	46.975	42.325	34.525	48.7313	36.0875	33.8438	54.6688	40.9062	37.1	48.95	39.819	34.5581	49.78
CG1029	39.3937	36.775	56.5625	42.175	44.5812	47.575	42.325	47.325	59.3312	29.5875	41.1437	48.6688	36.1063	51.9	47.35	38.099	44.5181	51.76
CG1034	42.4937	40.575	55.9625	36.475	37.5813	44.375	44.425	35.525	48.9312	33.0875	37.7438	49.3687	41.6063	50.3	44.95	39.799	40.5181	48.58
CG1035	42.4937	31.775	56.9625	34.175	41.5813	40.675	39.225	35.625	49.0312	30.2875	36.7438	42.5688	41.3062	42.2	43.75	37.679	37.7581	46.46
CG1036	41.1938	32.775	45.7625	35.175	38.0812	42.575	47.725	34.525	52.1313	31.7875	36.1437	43.5688	44.8063	34	43.85	40.319	35.2781	45.44
CG1037	38.7938	41.975	43.8625	34.675	39.6812	38.875	40.825	32.425	46.6313	31.7875	35.4438	42.6688	39.8063	49.1	42.75	37.359	39.8981	42.82
DBW107	41.9937	35.675	38.6625	40.375	39.4813	37.175	44.225	44.225	43.2313	37.8875	38.3438	37.5688	42.1063	39.4	38.25	41.499	39.5981	38.84
DBW110	36.4937	31.075	46.9625	38.075	39.3813	40.375	39.225	46.125	46.5312	31.9875	37.4438	45.3687	37.3063	33.5	45.55	36.799	37.6781	44.82
DBW173	37.9688	41.9	39.0125	37.3	35.5063	39.05	43.15	31.2	41.0562	41.0625	39.8438	41.6187	38.1063	36.25	41.9	38.9222	36.3268	40.58
DBW187	40.65	43.375	47.65	39.025	39.4	45.75	40.9	30.9	49.5	38.675	33.2	50.55	40.35	62.875	44.125	39.92	41.95	47.515
DBW290	40.2938	31.175	58.1625	37.475	37.8813	47.075	32.425	33.025	56.9312	33.4875	31.9438	51.7687	40.1063	51	39.75	36.939	37.1781	50.6
DBW291	39.9688	43.6	44.7125	40.7	47.2063	40.05	42.75	35.9	44.4562	47.8625	44.3438	42.9188	45.9063	52.35	34.3	42.8422	44.0668	41.34
DBW296	35.4937	52.775	47.7625	39.575	44.1813	45.975	44.425	35.125	50.0312	29.9875	35.4438	45.4688	44.0063	58.9	39.25	38.879	45.4581	45.56
DBW303	38.0938	31.975	44.9625	35.475	35.7813	39.475	41.625	34.925	43.5312	27.4875	35.8438	41.7687	37.6063	43.6	40.65	36.239	36.5981	41.94
DBW306	38.1688	38.4	55.0125	38.9	35.0063	49.65	39.65	39.1	56.5562	44.1625	45.5438	57.9188	41.0063	54.45	49	39.7822	41.8868	53.68
DBW307	39.7937	35.175	48.2625	41.275	44.6813	42.575	38.725	40.925	44.5312	37.2875	43.4437	45.6687	48.7062	54.4	40.25	41.339	43.8981	44.12
DBW308	42.4688	40	50.2125	38.5	42.8062	45.45	36.35	38	43.4562	34.7625	33.6437	49.9188	41.1063	46.55	41.3	38.0422	39.5868	46.12
DBW309	41.5688	47.3	48.2125	39.3	40.8063	41.95	36.35	36	46.6562	39.6625	35.1437	46.5187	37.3063	30.95	39.5	38.2422	37.4268	44.62
DBW310	35.0938	50.675	33.0625	34.075	49.3812	39.075	40.025	36.725	36.9312	34.3875	36.8438	42.3687	40.9063	48.7	36.55	37.079	44.6381	37.46
DBW311	40.5938	44.075	40.0625	33.075	36.3813	43.475	38.225	31.225	49.4312	34.6875	32.5438	41.4688	37.9063	39	45.05	37.079	36.8181	43.76
DBW312	35.3938	29.075	36.1625	40.275	47.1813	31.975	37.525	34.825	36.8312	32.2875	35.8438	37.9688	45.9062	47.5	28.95	38.459	39.0581	34.24
DBW313	35.6938	29.975	47.0625	39.275	43.0813	46.475	40.725	30.325	42.2313	37.3875	45.8438	49.8687	42.3063	45.7	42.55	39.259	39.1581	45.5
DBW314	40.2938	39.475	44.5625	41.375	44.0812	40.675	42.625	36.925	39.3312	35.1875	35.2437	43.5688	37.5063	38.2	37.65	39.579	38.9581	41.02
DBW315	39.4688	38.6	42.7125	41	44.7062	40.85	38.35	32.9	37.1562	41.1625	37.0438	46.0187	41.1063	42.05	39.3	39.6222	38.4468	41.26
DBW316	36.3937	32.575	50.2625	35.275	39.1812	43.575	39.125	35.725	43.4313	36.8875	43.0438	45.0688	44.3063	46.5	46.95	38.579	39.5781	45.72
DBW317	41.0688	48.2	51.5125	38.8	41.9062	46.05	46.55	37.5	49.4562	41.8625	40.1437	51.1187	43.2063	45.65	43.3	41.7022	42.0668	48.34
DBW318	36.2688	47.9	40.8125	40.7	47.8062	38.95	39.85	32.6	49.3563	40.0625	42.2437	43.7188	38.4063	40.75	40.8	38.4622	41.6468	42.78
DBW319	42.9937	38.775	53.0625	36.275	44.4813	42.475	45.625	36.125	45.6313	34.0875	40.3438	44.1688	42.3063	52.4	44.55	40.439	42.5981	45.84
DBW320	45.0938	47.675	54.3625	32.875	33.3813	43.475	36.525	30.425	51.2313	35.6875	31.9438	47.5688	47.4062	57.8	45.85	39.699	40.4181	48.36
DBW321	37.5938	32.775	46.3625	36.575	41.3813	42.475	38.425	44.225	48.3312	32.7875	33.7437	44.3687	38.7063	38	43.45	36.999	38.1981	44.86
DBW322	35.4937	28.475	50.6625	36.175	41.5812	41.575	45.125	44.925	46.1313	34.5875	32.8438	43.4688	38.5063	45.2	43.45	38.159	38.7781	44.92
DBW323	35.2688	37.3	44.7125	36	41.7062	42.95	41.15	35.9	41.9562	36.4625	30.7437	47.9188	38.5063	48.95	40.9	36.8822	38.3068	43.74
DBW324	34.7688	33.1	43.6125	38.7	43.3062	45.85	45.05	41.9	44.2563	39.4625	37.8438	46.9188	39.0063	48.45	43.3	38.8022	40.3068	44.84
DBW326	36.2938	28.075	52.5625	35.075	39.0813	44.075	38.825	30.525	47.9313	31.6875	37.5438	47.6688	40.2063	35.6	43.55	36.599	34.3381	47.02
DBW327	41.8938	29.575	53.1625	36.175	42.1812	48.175	37.225	27.525	50.4313	33.1875	41.7438	53.1688	41.8063	39.7	43.75	38.239	36.3181	49.6
DBW328	39.8937	33.375	51.4625	36.775	41.0813	47.075	47.825	33.725	49.2313	30.4875	39.3438	48.7688	43.7062	46.2	45.45	39.919	38.9181	48.26
DBW329	40.8937	31.775	43.5625	40.675	54.4813	43.075	47.425	38.525	45.4312	31.4875	40.1437	46.9688	43.4062	54	46.65	40.959	43.9581	45
DBW330	40.6688	40.4	48.9125	37.4	52.0063	40.55	39.85	30.8	47.0562	35.1625	33.7437	46.0187	35.1063	41.45	40.7	37.0422	39.0668	44.7
DBW331	36.6938	28.675	40.8625	37.075	43.1813	38.975	41.625	30.625	43.5313	37.4875	33.1437	43.9688	39.2063	42.6	43.85	38.599	35.8181	42.1
DBW332	40.7938	30.675	47.4625	39.175	40.9813	42.575	42.325	27.625	46.5312	31.2875	35.0438	43.7688	38.6063	45.2	42.95	38.619	36.0781	44.52
DBW334	46.1688	44.1	54.4125	38.3	47.9062	41.85	37.95	36.6	51.2563	32.9625	29.4438	48.0187	36.3063	29.65	40.5	37.7422	36.9268	47.26
DBW335	45.8937	35.375	43.7625	35.375	40.7813	41.375	42.325	34.125	41.5312	42.1875	45.4438	45.1688	41.2063	53	42.45	41.579	41.9181	42.72
DBW39	46.5938	36.075	45.1625	38.175	43.3813	41.175	48.925	42.525	40.5313	33.8875	36.2437	44.8688	44.1063	49.2	42.15	42.519	41.6581	42.64
DBW88	42.2938	34.675	46.5625	40.275	40.6813	40.875	41.625	32.525	46.9312	35.4875	35.8438	42.3687	41.6063	43.3	43.95	40.439	37.5781	44
GW322	37.4937	35.475	43.2625	33.375	49.0812	39.975	34.825	32.225	45.7313	33.0875	46.8438	44.2687	36.7063	47.3	36.75	35.279	42.3581	41.86
GW513	36.2938	31.575	47.6625	34.875	43.2812	40.875	38.225	30.825	53.4312	38.4875	42.3438	48.2688	39.8063	39.1	39.15	37.719	37.5981	45.74
GW519	41.4937	36.775	47.8625	39.975	42.1813	38.475	37.025	39.625	46.9312	33.6875	38.6437	41.9688	37.4063	46.8	38.85	38.099	40.9781	42.68
GW521	37.1938	39.375	51.5625	36.975	40.5812	38.475	35.425	41.425	49.7313	32.1875	35.9438	40.0688	33.6063	34.3	36.65	35.259	38.4981	43.16
GW522	39.4937	41.875	48.0625	38.075	40.5813	41.775	45.125	37.325	46.7313	33.1875	35.8438	44.5688	39.5063	47.1	42.65	39.259	40.7181	44.62
GW523	33.3937	31.775	42.7625	35.675	40.5812	37.475	35.925	30.125	47.8312	31.1875	32.7437	40.9688	37.5063	36.1	36.85	34.919	34.4381	41.04
GW525	37.3938	44.375	48.7625	35.575	36.2812	45.575	38.725	41.425	52.8313	34.3875	37.2437	48.9688	35.1063	38	43.65	36.419	39.6381	47.82
GW527	39.9688	48.4	44.9125	34	46.3062	40.65	42.65	39.2	51.1562	33.6625	37.4438	46.2188	44.1063	48.25	41.3	38.2822	43.3068	44.9
GW528	44.8937	48.575	50.7625	40.775	53.3813	42.075	44.925	39.625	44.8312	34.7875	37.4438	43.2687	43.2063	54.4	42.15	41.899	46.8581	44.48
HD2864	34.0938	30.475	43.7625	32.675	44.8813	39.475	33.125	47.025	42.1313	35.1875	32.1437	41.3687	35.3063	47.5	32.95	34.259	40.5781	39.8
HD2932	38.8937	34.475	45.9625	38.875	51.5813	40.075	39.225	40.925	44.3312	36.1875	40.9438	42.2687	33.9063	39.1	39.15	37.599	41.5781	42.22
HD2967	37.9937	31.475	40.7625	37.175	40.6812	40.575	37.425	40.725	40.4312	33.7875	39.2437	39.5688	35.4063	43.3	42.05	36.539	39.2581	40.54
HD3043	34.6938	32.375	39.5625	40.675	45.7812	38.275	34.225	41.225	36.9313	31.9875	41.7437	40.9688	40.4063	40.1	40.65	36.579	40.4181	39.14
HD3090	42.4938	35.375	40.3625	36.075	41.2812	37.875	40.325	37.525	42.2313	34.0875	41.6437	38.3687	40.2063	45.1	40.35	38.819	40.3581	39.7
HD3249	41.8937	35.375	44.5625	35.975	38.0812	45.575	45.125	29.725	53.1313	37.7875	35.0438	49.2688	42.4063	40.4	44.65	40.819	35.8981	47.3
HD3293	40.4938	34.875	43.9625	34.175	42.0812	45.875	45.525	47.025	49.2313	30.4875	37.6437	48.1688	34.8063	47.1	45.35	37.279	41.9181	46.38
HD3298	40.2938	37.675	51.4625	40.475	45.3813	43.775	40.725	31.825	50.5312	32.8875	34.3438	49.3687	40.7063	49.1	41.85	39.199	39.8381	47.26
HD3331	36.5938	55.275	40.2625	34.175	40.6812	41.575	42.625	31.425	42.1313	36.8875	40.6437	46.2687	42.2063	57	35.85	38.679	45.1781	41.08
HD3332	36.0938	42.875	54.4625	42.375	47.7812	49.675	41.125	39.425	52.5312	41.6875	47.6437	53.3687	42.9063	57.4	44.95	41.019	47.1981	50.86
HD3334	32.4937	41.275	38.7625	38.175	35.6812	45.075	43.125	32.025	49.4312	35.2875	37.8438	42.8687	44.3063	57.9	46.25	38.859	41.1181	44.34
HD3348	34.0938	22.575	47.0625	34.275	42.6813	44.675	38.525	43.625	47.5312	36.4875	37.2437	48.9688	35.7063	38.4	39.95	35.999	37.0781	45.5
HD3349	37.7938	27.075	44.1625	37.175	34.0812	39.075	32.225	35.225	47.4312	31.8875	32.7437	43.2687	40.6063	44.7	37.25	36.119	34.9381	42.1
HD3350	35.9937	29.675	41.1625	36.175	34.9813	41.575	38.225	40.425	51.0312	34.7875	35.6437	46.0688	36.5063	41.1	42.05	36.519	36.5381	44.24
HD3351	41.0937	37.875	44.9625	39.975	48.0813	43.575	36.925	48.625	49.2313	39.0875	44.0438	50.2687	39.5063	51.7	42.45	39.499	46.2381	45.96
HD3352	36.5938	33.075	45.5625	35.275	46.2813	40.975	41.125	39.125	46.1313	35.9875	44.1437	42.5688	35.2063	41.9	37.65	37.019	41.0781	42.44
HD3353	36.1688	45.1	46.4125	39.8	49.0063	39.05	38.25	32	44.7563	38.2625	42.1437	39.8188	43.7063	56.45	43.5	38.6422	44.3268	42.76
HD3354	40.8937	30.675	50.4625	42.675	52.5812	45.075	39.025	32.025	51.2313	36.2875	37.1437	50.2687	36.7063	50.4	43.95	39.299	40.7381	48.06
HD3355	43.3937	30.975	42.2625	35.575	37.4813	43.975	38.825	27.725	45.1313	32.8875	33.2437	46.8687	40.8063	41.9	43.45	38.479	34.4381	44.2
HD3356	31.8938	42.475	37.4625	33.575	37.6813	39.075	35.125	28.225	42.5313	31.5875	35.0438	38.4688	40.8062	43.1	38.45	34.779	37.4781	39.06
HD3357	42.0938	33.275	51.5625	38.975	45.0813	40.275	38.025	30.425	48.8312	34.6875	35.5438	42.5688	36.7063	41.6	41.25	38.279	37.3581	44.76
HD3359	36.4937	47.575	42.7625	32.875	38.5813	40.575	38.825	32.225	43.6313	37.5875	37.0438	44.0688	39.8062	39.6	40.95	37.299	39.1781	42.26
HD3360	40.4937	44.575	44.9625	35.875	34.9813	41.975	41.625	34.625	43.9312	39.1875	34.7437	41.7687	43.2063	57.4	42.35	40.259	41.4381	42.86
HD3362	37.1938	31.975	47.9625	38.075	38.2813	42.875	42.925	44.825	45.7313	40.2875	39.1437	43.2687	42.2063	59	43.65	40.319	42.8181	44.56
HD3363	41.5938	50.575	38.2625	35.375	38.5813	41.075	40.025	35.725	48.3312	36.5875	38.9438	43.9688	46.5063	57.3	42.65	40.199	44.3981	42.72
HD3364	36.2938	32.075	45.8625	41.275	32.7813	40.875	39.525	31.225	44.7313	36.4875	39.3438	42.6688	42.2062	47.6	42.05	39.339	36.7781	43.1
HD3365	41.6688	46.7	40.0125	43.4	38.1062	38.55	43.25	27	41.7563	37.6625	34.7437	43.2188	39.3063	45.65	39.1	40.4622	37.8268	40.58
HD3366	40.1688	34.7	47.0125	34.3	39.3062	41.75	40.15	27.8	39.3563	33.3625	37.6437	44.0188	43.5063	41.55	40.8	37.7022	35.5868	42.64
HD3367	42.0688	42.8	42.5125	39.8	42.9062	41.55	36.05	23.2	44.6562	36.1625	31.3438	44.3188	41.5063	48.15	40.5	38.5222	37.0668	42.76
HD3368	36.9937	36.875	36.9625	37.175	36.6812	40.075	36.325	38.025	48.3312	34.5875	38.9438	41.4688	34.6063	44.4	38.65	36.119	39.1581	40.96
HD3369	37.9688	57.2	45.0125	43.6	44.5063	42.65	38.15	50.8	47.1562	45.3625	42.8438	45.7188	43.5063	50.15	42.3	41.1222	48.4868	44.62
HD3371	35.5937	30.975	45.5625	39.375	40.2813	42.375	36.325	30.025	44.9312	31.9875	34.0438	48.1688	37.0063	47.4	42.05	36.239	36.7181	44.48
HD3372	41.4688	40.8	53.0125	42.9	50.0063	44.55	38.95	30	51.6562	40.9625	40.4438	56.9188	41.5063	36.55	47.6	40.5622	38.9468	50.8
HD3376	36.0187	34.825	38.6875	41.675	39.0312	38.75	40.375	34.275	41.9813	29.4625	30.9187	39.9688	40.4312	50.475	35.6	38.0246	37.9001	39.34
HD3377	46.6187	51.125	51.7875	39.375	49.1313	42.75	36.875	34.875	47.2812	38.0625	45.3188	44.7687	37.5313	57.675	32.9	40.1246	47.6201	44.24
HI1544	38.6188	33.025	47.1875	37.475	46.2313	38.25	41.675	30.975	46.7812	30.8625	32.5187	40.8687	40.7313	55.475	32.3	38.3046	39.6401	41.42
HI1563	38.9188	33.725	45.3875	33.575	37.7312	41.05	45.675	36.775	49.6812	38.3625	37.8188	44.4688	40.2313	35.975	41.8	39.7846	36.4001	44.82
HI1628	40.5188	32.025	45.7875	34.375	36.7313	42.55	39.775	33.675	45.3813	33.2625	38.7188	44.5688	37.8313	41.375	42.3	37.5846	36.5001	44.46
HI1633	36.5688	42.9	44.1125	40	45.7062	41.85	40.95	37.2	46.9562	43.5625	44.9438	44.8188	36.2063	32.85	40.4	38.8622	40.1068	43.68
HI1634	40.5187	36.725	45.2875	38.875	46.5313	43.45	37.475	31.875	43.0812	32.4625	34.3188	44.8688	37.9312	53.175	38.6	37.8846	40.5201	43.4
HI1636	36.5188	38.625	50.5875	36.475	48.6313	44.45	40.475	34.575	54.7813	31.4625	40.8188	51.1688	40.2313	60.375	38.1	37.4646	44.6001	48.16
HI1637	40.0187	44.125	47.4875	33.175	38.0313	41.95	44.875	33.875	51.1812	33.2625	39.9188	45.9688	41.7313	51.475	40.2	39.0446	41.4801	45.7
HI1641	38.2688	37	45.3125	39.8	46.3062	37.45	40.05	39.8	45.8563	37.8625	36.7437	39.5187	42.4063	44.05	35.6	39.0822	40.1668	40.8
HI1642	42.7688	34.7	55.6125	44.5	44.9062	42.75	44.15	38.7	54.4562	36.0625	35.3438	47.6188	39.0063	35.65	47.4	40.7022	37.2468	49.62
HI1646	46.5187	38.725	46.9875	36.575	43.0313	40.85	41.975	51.275	41.7812	33.0625	37.8188	42.3687	36.4313	49.275	37.9	39.3446	44.0201	42.32
HI1647	36.0187	37.125	40.0875	36.675	49.3313	40.45	37.175	29.475	45.2812	32.2625	33.5187	42.2688	40.1313	39.975	38.5	36.8846	37.8801	41.66
HI1648	42.9188	35.625	49.9875	40.775	42.4312	41.35	46.075	37.675	48.6812	36.5625	37.2188	46.4688	37.5313	44.275	41.1	41.2046	39.4401	45.86
HI1649	37.0188	39.325	46.1875	38.975	47.9312	42.95	43.975	37.275	52.1812	35.3625	35.8188	47.0688	37.6313	40.275	41.6	39.0246	40.1201	46.34
HI1650	38.3188	45.425	50.5875	37.175	44.4312	42.65	41.175	42.775	47.3813	36.2625	39.8188	46.6688	43.7313	43.075	42.1	39.7646	43.1001	46.22
HI1651	42.7188	40.825	48.1875	36.675	51.1313	39.75	43.575	34.475	49.9813	36.1625	35.6187	40.7687	42.3313	49.475	39.3	40.7246	42.3001	43.94
HI1652	40.1688	46.8	43.3125	35.7	46.9062	39.65	39.05	35.9	42.9562	36.2625	36.0438	40.6187	40.2063	46.25	40	37.6822	41.7668	41.36
HI1653	45.5187	32.825	46.7875	33.575	35.0313	48.05	41.675	50.375	54.8813	40.3625	36.6187	56.0688	42.2313	44.975	46.3	41.1046	39.9601	50.76
HI1654	36.9188	38.625	48.4875	37.375	38.5312	44.85	41.275	50.275	44.4813	33.8625	30.7188	44.0688	36.3313	51.575	42.3	37.5846	41.9401	45.18
HI1655	37.9688	40	44.0125	38.4	44.2062	40.55	41.25	38.1	42.5562	39.4625	39.3438	45.8188	36.6063	46.55	41.5	38.1422	41.0268	42.94
HPW469	41.1188	32.225	47.3875	35.275	40.6313	37.65	40.475	32.575	41.9813	28.7625	30.9187	41.9688	47.0312	54.675	35.3	38.9646	38.2001	41.2
HPW470	46.6187	37.925	47.8875	41.175	40.9312	37.15	38.875	30.875	40.9813	31.6625	32.3188	37.8687	39.9313	55.975	31.1	40.0846	39.6001	39.34
HPW471	41.1188	37.925	48.6875	34.675	33.9312	36.95	43.675	39.875	46.1812	33.5625	35.1187	40.0688	41.5313	58.475	37.5	39.3446	41.0601	42.22
HPW472	36.2188	35.025	42.4875	37.875	47.2313	38.05	41.175	41.575	41.8813	35.7625	39.3188	42.1688	41.2313	53.375	37.9	38.8846	43.3001	40.84
HPW473	32.0188	45.125	39.6875	35.475	47.7313	43.15	35.875	49.675	46.5812	34.8625	44.7188	49.2688	39.3313	45.075	41.3	35.9446	46.4601	44.34
HPW474	38.6688	44.3	51.2125	40	38.8062	40.65	38.05	29.7	45.7563	32.8625	36.6437	41.9188	41.8063	38.45	44.7	37.6822	36.9668	44.9
HS675	40.9188	38.625	39.5875	35.975	41.9313	31.35	40.575	33.975	34.8813	28.2625	29.3188	31.2688	35.7313	34.475	26.3	36.7246	35.6601	33.02
HS676	38.4188	27.525	45.2875	34.875	40.8312	32.05	35.875	31.075	43.2812	30.5625	33.2188	33.4688	33.1313	31.975	37.4	35.0046	32.9201	38.64
HS677	34.4188	34.425	48.0875	38.875	49.1313	38.05	41.075	36.175	39.3813	33.7625	43.0187	41.9688	38.1313	38.275	36.1	37.6846	40.2001	41.06
HS678	34.8188	36.125	38.6875	36.975	44.3313	32.35	41.475	35.175	38.8813	31.6625	37.1187	37.4688	41.5312	56.375	34.8	37.7246	41.8201	36.78
HS679	36.0188	33.425	48.7875	33.775	44.4312	31.95	35.875	37.475	46.4813	35.0625	36.2188	36.2687	41.3313	39.075	33.6	36.8446	38.1201	39.76
HS680	59.0188	37.425	52.0875	30.675	34.5312	41.25	35.875	35.775	42.1812	28.8625	36.6187	46.8687	42.8313	33.275	43.1	39.8846	35.5201	45.44
HS681	41.6187	45.225	52.8875	41.475	44.6313	46.25	43.275	41.875	55.0812	30.9625	32.4188	50.1688	45.6313	45.275	39.5	41.0246	41.8801	49.12
HUW838	38.1188	35.425	45.2875	36.175	49.1313	38.55	39.975	33.875	48.4813	29.3625	34.0187	42.7687	48.0313	58.975	41.6	38.7646	42.2801	43.68
HUW839	46.2188	38.625	46.7875	37.675	44.1313	41.55	43.275	35.975	45.1812	42.1625	44.2188	46.7688	41.6313	59.075	42.3	42.6246	44.4001	44.86
HUW840	39.1188	39.325	39.1875	37.075	44.8313	38.75	43.475	49.275	40.7812	33.5625	38.8188	38.5688	40.9313	51.575	40.4	39.2646	44.7601	39.88
HUW841	34.2688	37.1	40.9125	37.8	56.9062	39.15	41.65	34.9	44.0562	36.0625	36.7437	42.5188	49.4063	52.85	39.1	39.2422	43.0868	41.2
HUW843	43.2188	39.025	46.2875	32.675	50.9312	44.65	41.575	40.975	42.4813	43.7625	46.2188	52.4688	41.2313	56.975	43.6	40.9246	46.8201	46.24
JAUW672	44.6688	55.5	46.2125	41.5	51.6063	43.45	43.45	31.7	42.8563	36.2625	38.6437	46.3188	45.0063	57.95	37.4	41.5822	46.4668	43.3
JAUW683	40.9688	36.7	51.4125	36.7	37.8062	45.45	36.95	36.4	44.8563	46.9625	44.1437	49.6187	42.5063	43.05	44.5	40.2222	39.0068	47.22
JKW261	35.8188	28.225	45.8875	37.675	41.4312	38.95	37.275	33.275	44.8813	29.4625	36.3188	39.5688	42.4313	49.075	40.5	36.9646	37.6601	42.3
JKW270	38.4188	35.325	48.3875	36.275	45.7313	45.35	36.275	29.075	53.8813	34.8625	39.0187	49.3687	36.0313	45.575	44.8	36.8046	38.9401	48.7
JKW275	37.4188	28.925	47.1875	38.075	40.1312	35.85	37.575	27.275	39.1812	32.0625	28.7187	39.8687	43.4313	34.575	36.3	38.1446	31.9201	40.02
JKW278	35.5188	27.225	44.4875	37.175	39.0312	43.75	33.275	27.475	49.8813	26.7625	33.2188	45.5688	44.8313	56.375	42.3	35.9446	36.6601	45.54
K1006	36.6188	28.325	40.2875	42.175	49.1312	38.45	42.475	39.175	37.9813	30.9625	28.6187	39.4688	38.4313	53.375	38.1	38.5646	39.7201	39.2
K1317	38.1188	29.325	44.9875	37.275	46.8312	41.75	41.675	40.275	47.6812	30.2625	37.6187	44.9688	37.4313	48.175	40.8	37.3846	40.4401	44.38
K1901	36.9188	42.725	40.3875	33.675	42.2313	42.65	37.375	43.775	46.7812	36.8625	41.9188	45.6688	37.8313	33.375	39	36.9646	40.8001	43.24
K1903	41.8188	32.025	44.7875	37.475	40.5312	38.45	43.875	30.575	44.1812	35.2625	35.6187	42.8688	39.2313	38.375	39.2	39.9646	35.4201	42.24
K1904	48.8688	47.8	46.7125	42.5	48.0063	41.05	35.75	28.4	43.7563	43.1625	43.3438	43.8188	46.2063	55.95	40.8	42.7022	44.0868	43.28
K1905	37.1187	29.225	54.5875	40.375	39.8312	47.05	45.375	35.375	51.4813	33.6625	38.8188	54.6688	41.4312	47.675	47.9	40.0246	38.1801	51.48
K1907	34.5188	25.225	44.6875	33.175	44.5312	47.45	38.175	37.875	43.4813	29.1625	36.4188	44.4688	40.8313	34.475	48.8	35.6046	35.7001	46.12
K1908	45.2188	39.425	52.2875	36.075	54.2313	43.15	43.575	52.875	54.1812	36.3625	39.7188	47.8687	42.6313	35.175	41.1	41.2046	44.2801	48.06
KRL1803	32.6188	30.825	47.7875	40.675	43.7313	40.25	41.875	36.175	48.3813	34.6625	38.9188	43.7687	39.1313	57.375	37	38.2246	41.4001	43.78
KRL1808	36.2188	55.425	35.5875	37.275	41.7313	41.05	41.375	34.675	49.9813	29.2625	36.1187	41.8688	32.4313	32.575	36.7	35.7446	40.1001	41.38
KRL1810	39.5187	56.125	41.8875	37.475	37.1313	44.45	39.175	33.675	48.9813	32.6625	33.8188	46.7687	36.3313	32.875	38.5	37.4646	38.7201	44.46
LOK77	43.7188	56.725	39.9875	40.375	54.4312	36.45	42.375	41.175	44.1812	32.1625	37.9188	38.2688	44.1313	52.375	38.2	40.9846	48.5201	39.76
MACS6222	40.6	37.125	43.3	38.125	41.55	40.9	41.925	38.125	45.525	33.45	35.875	43.175	38.925	64.05	41.575	38.605	43.345	42.895
MACS6478	39.6188	31.425	49.4875	34.275	40.6313	42.95	38.275	33.375	44.7812	31.2625	33.9188	49.2687	36.6313	43.975	43.3	36.4446	36.6601	46.3
MACS6747	36.9188	37.025	51.2875	40.875	41.7313	40.95	39.375	30.875	51.7812	31.9625	34.9188	46.1688	36.3313	45.375	31.8	37.5246	37.9801	44.74
MACS6749	35.0688	41.8	47.7125	36.3	45.6063	35.05	43.45	40	46.6562	36.0625	30.5437	39.5187	35.9063	30.15	28.6	36.7622	37.0068	39.56
MACS6752	44.5688	40.3	44.7125	35.1	41.3062	41.95	42.45	36.5	52.8563	41.8625	44.2437	44.5187	37.1063	38.55	36.8	39.6222	39.5668	44.22
MACS6753	46.4688	41.7	53.1125	40.7	52.5063	43.45	49.85	36.5	46.9562	47.7625	39.8438	47.8188	48.5063	48.35	43	46.0622	43.1668	46.92
MACS6755	35.5188	32.625	54.3875	36.375	49.9312	46.15	45.075	40.475	53.0812	31.9625	34.7188	50.7688	38.6313	47.175	47.6	37.9446	40.9801	50.74
MACS6764	43.0188	39.825	50.3875	38.575	45.0312	44.55	40.375	47.075	47.4813	32.7625	33.2188	44.4688	38.8313	58.375	43.3	39.1446	44.7001	46.38
MACS6768	41.1187	37.025	48.0875	39.475	37.4313	38.45	42.475	44.575	45.9813	33.7625	35.9188	40.1688	38.2313	40.175	39.8	39.4446	39.0201	42.84
MACS6769	37.4688	45.1	45.7125	40.3	44.0063	38.85	41.45	35	41.3563	42.1625	44.1437	40.5188	40.0063	43.95	38.9	39.6822	41.8268	41.12
MACS6774	40.4188	37.325	49.0875	33.775	33.9312	39.25	44.375	38.575	47.3813	32.4625	35.4188	39.8687	39.3313	41.375	39.3	38.5046	37.3201	43.32
MP1358	43.6187	29.425	47.6875	37.475	43.1313	39.95	36.775	32.975	48.0812	33.8625	31.4187	45.0688	34.9313	37.675	34.4	37.7646	34.9201	43.38
MP1361	38.1188	36.725	52.2875	36.175	41.0312	47.45	44.375	32.575	53.0812	34.2625	38.6187	52.5688	37.1313	44.375	44.1	38.4446	38.6601	50.24
MP1367	45.2188	48.025	50.6875	36.575	44.4312	43.15	44.275	44.075	45.5812	30.7625	35.4188	45.3687	41.2313	48.175	42.2	40.0446	44.0201	45.74
MP1368	47.3188	48.525	56.4875	38.275	51.6313	40.35	43.075	34.375	51.1812	36.6625	36.7188	41.2688	41.8313	53.775	39.3	41.8646	45.0001	46.06
MP1369	42.0188	40.925	48.0875	41.675	42.0312	37.45	40.675	36.675	47.1812	37.7625	39.2188	38.9688	44.7313	59.875	37.6	41.8046	43.7401	42.2
MP1370	39.0188	40.925	47.4875	33.175	36.9312	42.05	43.675	39.075	51.0812	41.7625	39.5187	43.0688	40.1313	53.475	43.2	39.9846	41.9801	45.72
MP1371	41.3188	42.825	46.9875	34.875	44.1313	38.55	39.075	32.575	46.8813	30.6625	31.3188	39.5688	33.7313	39.275	38.8	36.3646	38.0201	42.5
MP1372	41.4688	42.1	47.0125	35.4	53.4062	39.05	38.75	40.1	48.9562	39.2625	43.1437	41.4188	37.9063	55.75	38.5	37.9622	46.2868	43.04
MP3288	39.3188	37.125	48.6875	37.175	49.6313	42.35	39.375	41.875	47.9813	36.5625	37.4188	46.8688	38.2313	33.075	43.9	38.5646	39.8201	46.3
MP3336	40.3688	50.1	51.6125	38.4	53.9062	40.85	41.25	43.4	50.4562	37.8625	38.4438	47.1187	34.1063	45.95	43.8	37.8022	45.7468	46.82
MP3523	40.0188	39.325	47.1875	39.275	40.8312	43.55	37.675	27.375	48.3813	30.2625	36.8188	46.4688	38.5313	53.375	43.5	37.5846	39.5401	46.16
MP3526	41.4188	43.225	42.4875	34.875	41.4312	37.55	39.375	39.275	40.6812	32.2625	31.1187	40.9688	38.8312	45.475	37.5	37.7846	40.1001	40.18
MP3527	40.2688	39.6	44.6125	39.5	45.0063	42.15	40.55	28.9	47.6562	36.0625	34.5438	48.1187	38.7063	42.15	42.3	38.4222	37.4268	45.02
MP3529	40.5188	46.425	42.3875	33.475	43.6313	40.55	34.475	35.275	42.0812	33.3625	39.6187	40.9688	42.9313	56.575	43.9	37.3846	44.3001	42.32
MP3535	42.2688	45.6	43.3125	37.1	41.9062	38.75	40.95	37.5	42.9562	37.3625	35.0438	40.6187	43.7063	56.45	39.8	39.6822	42.6868	41.14
NIAW3170	36.1187	28.725	45.9875	33.075	33.9312	44.75	43.275	33.375	46.8813	29.8625	31.9187	50.2688	36.8313	48.175	42	36.2646	35.2201	46.32
NIAW3851	42.9188	41.025	52.7875	39.775	40.9312	46.05	40.075	38.375	48.9813	30.0625	38.0187	51.4688	40.5313	48.475	45.1	39.1046	41.3601	49.22
NIAW3855	42.8188	40.325	53.4875	37.475	40.8313	43.25	35.475	33.475	50.8812	26.5625	35.0187	46.2687	34.2313	43.875	42.3	35.7446	38.7001	47.58
NIAW3882	41.9188	39.925	44.7875	36.575	38.7313	42.75	42.575	38.375	46.9813	37.9625	41.2188	45.6688	40.8313	55.175	40.4	40.4046	42.6801	44.46
NIAW3889	43.3188	58.825	38.0875	36.775	37.9312	40.85	39.175	39.475	44.0812	37.7625	36.1187	42.7687	38.9313	45.375	37.5	39.6246	43.5401	41
NIAW3895	45.8688	40.7	57.2125	35.9	47.1063	44.85	38.25	39	51.4562	43.1625	40.6437	50.8188	43.7063	34.35	42	40.7822	39.7468	49.32
NIAW3898	43.6187	40	46.8375	34.15	44.4813	37.425	43.25	36.1	45.9312	34.6875	34.2938	43.0438	40.8563	40.875	40.35	39.2942	39.5951	42.46
NW7079	39.8188	42.2	40.6375	40.75	37.8813	37.625	34.75	33.1	43.8312	32.8875	34.1938	42.3438	36.9563	39.775	34.25	37.0142	37.8751	39.48
NW7088	36.7188	31.7	45.9375	39.35	35.5813	43.025	38.45	21.3	46.1313	31.6875	32.2938	45.7437	37.3563	32.775	41.65	36.6942	31.1751	44.24
NW7092	40.8188	34	50.3375	33.15	42.9813	41.125	44.75	33.8	43.5312	36.3875	38.0938	45.6437	43.2563	57.075	41.95	39.6542	41.6351	44.26
NW7093	32.4188	32.9	41.2375	37.75	37.8813	39.025	37.15	26.1	40.3312	30.3875	33.5938	41.9438	41.9563	50.575	38.85	35.9142	36.6551	40.02
NW7096	32.1688	39.5	52.6125	35.1	39.2062	44.95	36.05	33.1	45.9562	37.0625	33.9438	48.0188	32.6063	34.05	42.5	34.0022	35.3468	46.86
NW8000	41.4188	47.5	51.7375	35.15	52.2813	42.125	39.35	43.4	48.5312	35.0875	36.2938	46.9438	40.3563	56.075	42.15	38.2542	47.5551	46.04
NWS2176	42.9188	40.4	47.5375	41.95	42.2812	42.025	44.85	31.1	43.4312	35.3875	32.2938	45.2437	39.0563	49.075	41.65	40.8142	39.4751	43.72
NWS2180	37.4188	37.1	41.2375	36.05	42.0812	35.825	40.45	27.5	48.0312	30.1875	32.2938	39.0438	35.6563	42.575	35.25	35.9342	36.7551	39.62
PBW644	43.4188	33.9	45.8375	39.45	42.2812	41.525	40.95	31.5	46.4312	31.0875	35.1938	44.1437	35.6563	46.075	44.05	38.0942	38.2351	44.14
PBW803	37.8188	46	46.4375	41.55	48.6812	42.325	39.65	33.7	52.2313	32.6875	28.7937	48.3438	44.3563	55.175	45.15	39.1942	42.9151	46.64
PBW804	41.3188	58.5	46.6375	38.65	42.1812	46.125	44.15	33.4	46.1313	42.3875	39.8937	50.4438	40.9563	59.675	40.15	41.4742	47.1751	45.64
PBW811	35.8188	47.3	48.3375	36.65	45.1812	38.725	38.55	27.5	47.1313	35.0875	36.3937	43.7437	34.3563	42.875	37.25	36.0742	40.2951	42.78
PBW812	40.2188	53	34.9375	41.25	51.9813	42.325	40.55	36.2	50.3312	33.4875	31.5938	47.3438	42.9563	57.275	39.45	39.6742	46.4551	42.62
PBW813	46.3188	56	30.9375	39.15	47.6812	38.925	40.95	43.2	42.0312	34.8875	33.9937	42.8438	46.3563	57.675	35.15	41.5142	48.1551	37.72
PBW826	45.1188	44.8	51.7375	35.75	48.0812	47.325	43.65	32.1	51.1313	36.6875	35.6938	51.9438	39.4563	40.775	45.65	40.1142	40.7351	49.3
PBW827	34.7188	54.2	33.8375	41.15	48.2812	31.525	41.15	35	41.6313	34.9875	38.4937	41.8438	36.5563	46.475	32.15	37.6942	44.9351	35.94
PBW828	40.4188	58.8	45.0375	33.75	37.8813	41.125	40.15	32	45.0312	32.0875	33.4937	41.9438	37.2563	46.775	37.95	36.7142	42.2351	41.96
PBW829	41.1188	38.6	45.5375	37.15	42.6812	40.625	38.25	35.7	40.0312	34.2875	38.4937	44.0438	39.7563	58.275	38.35	38.0942	43.1951	41.46
PBW830	34.5188	32.4	42.9375	41.15	47.0812	43.425	43.75	29.3	48.5312	34.0875	36.3937	46.8438	40.6563	52.875	42.65	38.8142	40.0551	44.62
PBW831	34.2188	27.5	43.0375	40.15	41.2812	38.925	42.65	32.7	44.2313	37.8875	34.6938	39.8438	38.1563	30.875	42.25	38.5942	33.8551	41.4
PBW832	38.6188	45.3	44.9375	38.05	43.4813	38.025	40.95	33.2	46.3312	34.5875	33.2938	42.6437	39.8563	47.775	40.75	38.3942	41.0551	42.28
PBW833	40.0187	59.3	40.8375	40.25	35.5813	45.225	45.15	29.3	45.4312	35.8875	36.8937	48.0438	40.6563	26.075	46.35	40.3742	37.8751	44.92
PBW834	40.5187	38.5	48.5375	34.05	43.0812	42.825	38.25	33.7	50.5312	35.7875	34.7938	45.7437	38.1563	40.475	42.15	37.3342	38.5551	45.7
PBW835	36.9688	34.5	39.0125	35.9	52.5063	35.15	42.25	33.5	43.2563	37.3625	37.2437	39.0187	36.5063	46.15	37.7	37.2022	40.1668	38.88
PBW836	39.3188	46.5	39.6375	36.05	56.8813	37.425	37.15	34.6	41.8312	32.9875	39.8937	38.5438	36.2563	53.975	44.95	36.3342	46.8151	40.22
PBW837	39.1688	39.1	45.5125	42.4	50.5063	41.85	38.05	42.3	44.2563	41.9625	38.8438	43.3188	43.0063	37.35	41	40.3222	41.0068	43.24
PBW838	35.2188	32.2	54.7375	36.85	44.0812	45.625	41.25	35.9	45.1313	36.2875	37.0938	49.3438	35.5563	48.475	42.65	37.0142	39.9951	47.24
PBW839	39.0688	52.9	48.7125	38.7	44.4062	45.15	38.25	28.1	44.7563	36.1625	38.5438	46.8188	37.0063	53.85	42.5	37.2422	42.9468	45.64
PBW840	41.1188	38	42.2375	37.85	56.0812	36.725	38.65	29.1	46.5312	37.2875	38.6938	41.4438	42.6563	59.075	35.65	39.4942	44.6351	40.26
PBW841	38.8188	34.6	44.4375	37.85	47.9813	41.825	40.05	35.1	42.4312	36.3875	34.5938	46.2437	43.2563	42.575	39.95	39.2542	39.4151	42.72
PBW848	38.0688	41.6	45.2125	36.1	37.7062	42.15	40.55	36.9	41.7563	40.7625	37.7437	43.9188	35.3063	34.05	42.2	37.5622	36.9868	43.1
Raj4083	40.3188	38.7	45.8375	37.05	54.7813	42.425	39.75	26.7	46.5312	35.5875	38.1938	44.7437	38.2563	48.175	44.25	38.1742	41.7551	44.5
RAJ4541	41.7688	41.2	46.8125	45	57.8062	39.55	39.05	32.5	48.0562	44.8625	45.8438	44.8188	41.2063	47.15	35.3	41.7822	44.2868	42.96
RAJ4546	34.6688	45.4	40.0125	47.1	52.5063	50.95	42.65	52.1	52.5562	38.2625	37.3438	54.2188	49.8063	56.05	43.5	41.9022	48.0668	48.3
RAJ4547	32.0188	51.5	39.2375	39.65	47.2812	38.625	41.55	39.3	44.8312	27.6875	29.0938	42.9438	44.4563	53.575	36.55	37.0542	44.5951	40.18
RAJ4548	40.9688	50.7	42.9125	42.1	47.4062	44.25	39.35	44.5	49.2563	37.5625	35.8438	47.2188	43.2063	48.15	41.8	40.0422	44.7068	45.14
RAJ4549	33.1688	33.6	42.1125	41	45.7062	38.45	41.55	30.2	42.1562	39.0625	44.0438	42.6187	37.2063	26.45	38.5	37.8022	35.3868	40.82
RAJ4550	44.0688	38.7	45.4125	41.2	50.0063	30.25	40.15	24.8	40.0562	35.9625	36.9438	38.9188	35.4063	39.65	33.5	38.7622	37.4068	37.68
RAJ4551	44.2688	43.1	45.2125	40.8	46.1063	42.25	42.95	41.1	44.6562	38.6625	38.8438	45.7188	48.5063	59.35	43.2	42.4422	45.0868	44.26
RAJ4552	36.6688	41.8	48.8125	35.3	48.5063	43.25	43.05	39.9	47.9562	40.3625	38.7437	47.2188	43.1063	47.25	42.1	39.1022	42.6268	45.92
RAJ4553	43.7188	32.9	44.8375	35.05	44.7812	35.125	44.05	28.6	45.4312	32.6875	32.5938	41.2437	44.2563	48.575	35.75	39.9342	37.9351	40.22
Raj4554	35.4188	45.4	34.8375	38.35	48.0812	34.225	48.45	31.7	38.9312	34.8875	34.9937	37.6438	36.3563	46.375	38.45	38.6742	41.7551	36.56
RVW4301	36.4188	41.9	41.1375	39.45	49.4813	39.625	46.75	45.8	43.8312	38.9875	38.4937	43.1437	38.9563	46.675	37.15	40.0942	44.9151	40.72
RVW4304	42.8188	45	41.9375	37.35	40.7812	40.425	45.75	40.6	44.1313	31.8875	32.1938	43.8438	42.8563	48.775	37.25	40.1142	41.9151	41.26
RVW4309	40.4188	44.5	43.7375	36.15	42.5812	41.725	39.15	28.1	42.1313	30.0875	35.5938	41.2437	46.8563	40.775	45.95	38.5142	38.7551	42.7
SKW356	37.8188	46.5	29.6375	35.95	51.2812	31.525	40.25	33.3	47.3312	31.3875	32.0938	35.8438	38.5563	57.575	29.15	36.7742	44.5951	34.44
TAW155	46.9188	46.9	43.0375	39.65	51.3813	43.525	40.75	27.4	48.1313	35.1875	36.9937	45.4438	41.9563	47.275	39.85	40.8742	42.4351	43.74
UAS3008	33.3188	42.7	51.9375	37.95	48.1812	41.025	39.15	43.6	48.2313	32.3875	34.8937	45.4438	41.3563	37.575	43.25	36.8142	41.8351	45.72
UAS3011	39.5187	41.4	48.6375	40.15	41.0812	42.725	42.95	30.8	41.0312	33.0875	30.1938	46.4438	43.1563	48.975	43.95	39.7542	38.9351	44.3
UAS3012	44.7188	43.7	48.6375	36.65	43.4813	41.225	44.55	33.2	47.8312	35.5875	33.8937	43.2437	48.8563	59.275	41.25	42.0542	43.1551	44.18
UAS3013	43.1188	37.9	53.0375	34.45	41.4813	45.025	43.35	26.1	46.1313	31.5875	35.1938	48.6437	45.2563	40.375	45.85	39.5342	36.6551	47.48
UAS3014	36.9188	35.8	47.6375	34.15	37.1812	45.525	42.15	31.6	49.0312	32.4875	37.5938	49.7437	39.7563	34.575	45.95	37.0742	35.7951	47.32
UP3033	41.8188	41.9	43.5375	37.25	46.6812	35.825	38.85	28.1	41.8312	33.3875	32.1938	35.8438	46.2563	48.075	33.35	39.4942	39.8351	37.82
UP3051	37.1188	45.9	37.2375	36.65	46.9813	40.425	42.65	26.6	44.0312	35.8875	31.9937	44.3438	39.8563	42.475	40.95	38.4142	39.2351	41.14
UP3052	40.2688	39.9	39.3125	43.1	54.3062	38.65	41.15	30.8	45.3563	37.3625	34.0438	39.3188	41.0063	41.75	35.9	39.9822	39.5468	39.76
UP3053	37.4188	38.4	37.5375	36.75	42.9813	35.725	43.05	25.7	41.1313	41.5875	34.7938	42.4438	43.3563	41.675	36.25	40.4142	37.1551	38.36
UP3054	40.0188	32.2	48.8375	32.25	49.9813	44.625	43.65	28.8	50.0312	30.4875	28.9937	50.8438	37.7563	47.475	42.25	36.8142	37.9351	47.06
UP3055	39.7688	37.9	39.5125	35.9	38.2062	33.55	34.85	25.1	39.8563	37.0625	36.1437	37.5187	34.3063	35.95	37.2	35.7822	34.0468	37.58
UP3056	39.3688	39.5	40.9125	41.7	46.2062	31.65	40.35	26.3	38.0562	37.9625	39.1437	30.7188	41.7063	40.15	30.7	39.6222	37.6468	34.46
UP3057	36.0188	32.6	40.6375	37.85	34.5812	38.925	39.25	23	38.9312	30.0875	30.7937	43.1437	44.7563	36.275	39.35	37.5742	31.8951	39.94
UP3058	43.5187	45.3	39.5375	47.45	45.0812	44.725	42.55	37.1	41.8312	44.0875	44.6938	46.8438	47.2563	59.475	44.05	44.9542	46.7751	43.14
UP3059	42.1187	35	41.6375	34.55	44.0812	42.725	40.35	32.4	45.4312	35.3875	39.2938	46.1437	37.1563	30.775	42.15	37.8942	36.7551	43.36
UP3060	39.8188	41.2	40.0375	40.15	49.7812	44.825	44.15	33.4	45.9312	35.9875	41.4937	48.0438	41.0563	35.975	44.45	40.2142	40.8151	44.4
UP3061	39.2688	38.3	48.1125	33.7	44.7062	43.15	44.75	30.4	43.6562	36.7625	37.0438	46.8188	41.7063	35.35	43.7	38.6422	36.5468	45.14
UP3062	38.8188	35.7	47.9375	35.65	36.0812	42.425	42.45	32.4	41.9312	34.7875	38.2938	46.2437	34.5563	34.275	42.65	37.2342	35.7951	43.98
UP3064	37.6188	48.9	33.5375	36.75	49.2812	33.225	41.85	32.7	42.7313	29.8875	30.5938	39.8438	42.1563	45.375	33.25	37.6342	41.8151	36.26
UP3065	36.7688	29.8	53.8125	37.7	44.2062	46.45	43.65	37.9	49.9562	42.2625	33.8438	53.5187	39.4063	24.65	46.4	39.3622	33.4668	50.08
UP3069	47.4188	42.6	41.7375	35.35	37.2812	38.425	44.65	33	49.3312	33.8875	39.4937	39.4438	34.7563	30.275	40.75	39.1942	36.9751	41.68
VL2039	35.5188	34.8	46.7375	36.65	42.3813	40.525	39.45	29.2	49.8312	32.5875	30.4937	45.0438	46.9563	48.375	40.85	38.2142	37.4951	44.34
VL2040	36.1187	52.7	39.9375	40.05	42.9813	34.125	40.75	28.3	42.3312	35.0875	28.9937	36.8438	43.1563	39.775	31.55	39.0142	38.9951	36.7
VL2041	36.2188	36.2	30.7375	33.55	44.6812	30.925	42.25	36.4	38.5312	31.1875	38.8937	29.9438	37.3563	59.675	25.95	36.0942	43.6151	30.96
VL2042	39.3188	39.2	46.5375	35.25	40.5812	34.025	40.05	27	48.6313	29.2875	35.7938	39.7437	43.6563	57.775	30.45	37.4942	40.5151	39.62
VL3022	35.4188	49.8	41.0375	38.75	44.7812	37.425	42.35	31.1	42.4312	29.2875	32.7938	40.5438	37.0563	25.375	37.75	36.5542	37.2151	39.58
VL3023	35.2188	38.1	50.9375	30.65	37.2812	37.925	42.75	30	45.3312	38.6875	36.7938	41.6437	41.8563	26.875	43.45	37.8142	34.2551	43.6
VL3024	34.0688	36.6	39.7125	38.2	38.9062	38.65	36.75	29	36.5562	33.8625	30.2437	39.3188	37.3063	30.35	36.6	35.4422	32.4068	38.22
VL892	43.0188	37.4	39.1375	38.35	49.9813	40.925	38.85	37.2	41.1313	26.2875	31.2937	41.1437	32.6563	56.075	39.45	35.8142	42.8351	40.1
WH1021	43.4188	37.7	44.0375	36.75	45.4813	41.425	43.05	45.1	52.7313	29.6875	32.4937	43.9438	38.6563	48.975	40.55	38.2942	42.3951	44.28
WH1105	42.0187	57	39.7375	36.05	44.1812	42.625	37.45	31.4	42.4312	29.5875	33.5938	42.5438	36.6563	57.575	42.25	36.3342	45.1951	41.66
WH1124	38.35	43.2	41	37.975	38.375	40.95	35.4	32.2	39.925	34.475	32.6	42	36.625	61.975	41.375	36.565	41.67	41.05
WH1142	41.375	41.2	38.4	38.775	36.9	38.3	39.175	37.575	37.675	37.15	32.2	39.75	39.425	54.3	37.125	39.18	40.435	38.25
WH1252	35.5188	48.1	44.9375	40.65	48.2812	41.325	41.85	25.5	51.1313	35.5875	35.3937	44.6437	36.3563	53.675	41.35	37.9742	42.6351	44.42
WH1264	40.3188	38.7	49.5375	40.95	49.8813	45.925	36.75	23.8	47.6313	34.8875	35.6938	48.1438	43.5563	46.175	44.85	39.2742	39.2951	46.96
WH1270	36.5188	40.8	51.4375	38.45	51.2812	43.825	42.45	31.7	47.7313	36.3875	42.7938	47.3438	37.2563	52.675	43.95	38.1942	44.2951	46.6
WH1271	47.3188	47.3	40.9375	39.45	48.4813	40.725	46.05	44.5	48.1313	36.0875	40.0938	47.3438	40.1563	46.475	41.75	41.7942	45.8151	43.52
WH1272	40.5688	62.5	33.7125	40.7	48.1063	35.25	39.95	30.7	40.4562	37.0625	37.0438	40.0187	37.3063	32.45	27.4	38.5222	41.5468	35.42
WH1273	37.6187	41	41.5375	37.35	49.8813	36.325	43.25	39.7	45.6313	30.3875	37.9937	41.7437	40.4563	48.075	29.85	37.7942	43.7751	38.76
WH1274	39.5187	35.9	44.3375	43.55	38.4813	41.725	39.85	25.2	50.2313	36.2875	37.6938	46.4438	41.5563	51.875	35.15	40.1342	38.2751	43.32
WH1275	39.5187	51.6	40.3375	37.55	39.9813	42.125	43.55	29.2	47.8312	40.5875	32.9937	44.5438	44.0562	55.775	42.15	41.0342	42.3551	43.14
WH1276	38.6188	37.7	51.0375	39.85	47.7812	42.025	44.75	46.7	48.8312	35.2875	35.3937	50.4438	41.8563	47.275	42.75	40.0542	43.4151	46.76
WH1277	36.9688	40.1	48.6125	39	46.5063	43.95	39.75	38.7	46.0562	38.4625	37.5438	48.0188	41.8063	41.45	47.5	38.6022	40.2468	46.88
WH1278	43.6688	42.1	46.5125	35.5	44.2062	44.45	42.95	39.8	53.3563	37.6625	37.3438	51.5187	40.5063	40.35	45.5	39.4622	40.1468	48.32
WH1279	44.6688	55.6	45.9125	34	39.6063	44.65	41.45	28.3	46.4562	38.4625	38.7437	48.3188	42.5063	37.15	45.8	39.6222	39.2668	46.28
WH1280	41.5688	45.5	43.9125	39.9	46.5063	43.05	43.05	34.9	43.8563	43.1625	36.0438	46.8188	41.3063	48.25	42.3	41.2022	41.6268	44.04
WH1281	37.1688	35.3	46.8125	42.4	43.4062	48.85	39.75	36.3	46.5562	33.7625	33.6437	45.6187	39.7063	43.95	42.5	37.9622	37.9068	46.12
WH1283	37.2688	34.4	55.5125	39.9	40.8062	45.45	41.85	30.2	48.2563	36.4625	34.2437	46.7188	40.6063	35.15	41.8	38.6222	34.3468	47.6
WH1284	38.6688	43.9	47.3125	40.3	47.2062	42.45	39.35	29.9	45.4562	41.2625	43.3438	48.9188	48.9063	57.25	39	41.1022	43.7068	44.68
	Legend
	Genotypes	Name of the genotypes
	University of Agricultural Sciences, research farm, Dharwad (E1)	Environment 1
	ICAR-Indian Agricultural Research Institute, New Delhi (E2)	Environment 2
	Indian Agricultural Research Institute, Jharkhand (E3)	Environment 3
	FE_BLUE	Grain iron concentration_Best Linear Unbiased Estimation
	Zn_BLUE	Grain zinc concentration_Best Linear Unbiased Estimation
	TKW_BLUE	Thousand Kernel Weight _Best Linear Unbiased Estimation

## Sheet: Genotypic_Data
SNPs	alleles	Chromosome	Position	AAI-W22	AAI-W29	AKAW5080	AKAW5088	AKAW5099	BCW5	BRW3863	BRW3869	BRW3877	CG1029	CG1034	CG1035	CG1036	CG1037	DBW107	DBW110	DBW173	DBW187	DBW290	DBW291	DBW296	DBW303	DBW306	DBW307	DBW308	DBW309	DBW310	DBW311	DBW312	DBW313	DBW314	DBW315	DBW316	DBW317	DBW318	DBW319	DBW320	DBW321	DBW322	DBW323	DBW324	DBW326	DBW327	DBW328	DBW329	DBW330
AX-94381285	C/T	1A	65900002	TC	CC	CC	CC	CC	CC	TC	CC	CC	NA	TC	CC	CC	CC	NA	CC	CC	CC	CC	CC	CC	CC	CC	NA	NA	CC	CC	NA	CC	CC	CC	CC	TC	CC	CC	TC	CC	CC	CC	CC	CC	CC	CC	CC	CC	TC
AX-94383718	A/G	1A	49998880	AA	AA	AA	AA	AA	AA	AG	AA	AA	AA	AA	AA	AA	AA	AG	AA	AA	AA	AA	NA	AA	AA	AA	AA	AG	AA	AG	AG	AG	AA	AA	AA	AG	AA	AA	AG	AA	AA	AA	AA	AA	AA	AA	AA	AA	AG
AX-94384181	A/G	1A	482328679	AA	NA	NA	AA	AA	GG	NA	GG	AG	GG	AA	NA	GG	AG	AG	AA	GG	AA	GG	GG	AG	AA	AA	AA	AA	GG	NA	NA	AA	AA	GG	AA	AA	GG	GG	AA	AA	GG	AG	GG	GG	GG	AA	AA	AA	GG
AX-94384966	T/C	1A	588302549	CC	TT	CC	CC	TT	TT	CC	TT	TC	TT	TT	TT	CC	TT	NA	TT	TT	TT	TT	TT	TT	CC	CC	CC	TT	TT	CC	CC	TT	TT	TT	TT	TT	TT	TC	CC	TT	TT	TT	TT	CC	TT	CC	TT	CC	CC
AX-94386458	C/A	1A	3392719	CC	AA	AC	CC	CC	CC	AA	CC	CC	AC	AA	AA	NA	AA	CC	CC	CC	CC	CC	CC	NA	CC	CC	AC	CC	CC	CC	CC	AC	CC	CC	CC	CC	AA	CC	AA	CC	CC	CC	CC	CC	CC	CC	CC	CC	CC
AX-94388999	A/G	1A	21036065	AA	AG	AG	AA	AA	AA	AA	AA	AA	AA	AA	AG	AA	AG	AA	AG	AA	AA	AA	AA	NA	NA	AA	AA	AA	AA	NA	AG	AG	AG	AA	AA	AA	AA	AA	AA	GG	AG	AG	AA	AA	AG	AA	AA	NA	AA
AX-94389450	T/C	1A	480599314	TT	CC	CC	TT	TT	CC	TT	CC	NA	TT	TT	CC	TT	CC	TT	TT	CC	TT	CC	TT	CC	TT	TT	NA	TT	CC	CC	CC	TT	TT	CC	TT	TT	CC	CC	TT	TT	TT	CC	CC	CC	TC	TT	TT	TT	CC
AX-94393159	A/G	1A	558195129	AA	AA	AA	GG	GG	AA	AG	AA	AA	AA	AA	AG	GG	AA	GG	AA	GG	GG	AA	AA	AA	AA	GG	AA	GG	AA	GG	AA	NA	AA	AA	GG	GG	AA	AG	GG	GG	GG	NA	AA	GG	AA	GG	AA	AA	AA
AX-94393655	A/G	1A	343400558	AA	AA	AA	AA	AA	AA	AA	AA	NA	AG	AA	AA	AA	AA	NA	AA	AA	AA	NA	AA	AA	AA	AA	AA	AA	AA	AA	AA	NA	AG	AA	AA	AA	AA	AA	NA	NA	GG	NA	AA	AA	AA	AA	AA	AA	AA
AX-94394557	C/T	1A	54075717	CC	CC	CC	CC	CC	CC	TT	CC	TT	CC	CC	CC	CC	CC	TT	CC	CC	CC	CC	CC	CC	CC	CC	CC	TT	CC	TT	TT	NA	CC	CC	CC	TT	CC	CC	TT	CC	CC	CC	CC	CC	CC	CC	CC	CC	TT
AX-94395032	G/A	1A	544055175	GG	GG	AA	GG	GG	GG	AA	GG	AA	AA	GG	GG	GG	GG	GG	GG	GG	GG	GG	GG	GG	AA	GG	GG	GG	GG	GG	AA	AG	GG	GG	GG	GG	AA	GG	GG	GG	GG	GG	AA	GG	GG	GG	GG	GG	GG
AX-94397085	C/T	1A	593397381	CC	CC	CC	CC	CC	NA	CC	CC	CC	CC	TT	NA	TT	TC	CC	TT	TT	CC	CC	CC	TC	CC	CC	NA	CC	TT	CC	CC	TC	NA	CC	TT	TT	CC	CC	CC	TT	CC	TT	NA	CC	TT	CC	CC	NA	CC
AX-94397743	C/T	1A	320336750	CC	CC	CC	CC	CC	CC	CC	CC	CC	CC	CC	CC	TT	CC	NA	CC	CC	CC	CC	CC	CC	CC	CC	CC	CC	CC	CC	CC	TT	CC	CC	CC	CC	CC	CC	CC	CC	TT	NA	CC	CC	CC	CC	CC	CC	CC
AX-94398706	T/C	1A	510366245	CC	TC	CC	TT	TT	CC	TT	CC	TT	TT	TT	CC	TT	CC	TT	CC	TT	TT	TT	CC	CC	TT	TT	TC	TT	CC	TC	TT	TT	TT	CC	TT	TT	CC	NA	CC	TT	TT	TC	TT	CC	CC	TT	TT	TT	CC
AX-94399162	T/C	1A	578939705	TT	TT	TC	TT	TT	NA	TT	NA	TC	TT	TT	TT	TT	TT	TT	TT	TT	TT	NA	TT	TC	TT	TT	TT	TT	TT	TT	TT	TT	TC	TT	TT	TT	TT	NA	TT	NA	TT	NA	TT	TT	TC	TT	TT	TT	TT
AX-94399186	C/T	1A	350395975	CC	CC	CC	CC	CC	CC	CC	CC	TT	TT	CC	CC	TT	CC	CC	CC	CC	CC	CC	CC	CC	CC	CC	CC	CC	CC	CC	CC	NA	TC	CC	CC	CC	CC	CC	CC	CC	TT	CC	CC	CC	CC	CC	CC	CC	CC
AX-94399368	T/G	1A	153337644	TT	NA	TT	TT	TT	TT	NA	TT	TG	TT	GG	TT	TT	TT	TG	TT	TT	TT	TT	TT	TT	TT	TT	TT	TG	TT	GG	GG	TT	TT	TT	TT	GG	TT	TT	GG	TT	TT	TT	TT	TT	TT	TT	TT	TT	GG
AX-94399869	A/G	1A	272316170	AA	AA	AA	AA	AA	AA	AA	AA	GG	GG	AA	AA	AA	AA	AA	AA	AA	AA	AA	AA	AA	AA	AA	AA	AA	AA	AA	AA	AA	AA	AA	AA	AA	AA	AA	AA	AA	GG	AG	AA	AA	AA	AA	AA	AA	AA
AX-94400371	T/C	1A	298646355	TT	TT	TC	TT	TC	TT	TT	TT	CC	CC	TT	TC	TT	TT	TC	TC	TT	TT	TT	TT	TT	TT	TT	TT	TT	TT	TC	TT	TT	TT	TT	TT	TT	TT	TT	NA	NA	CC	TC	TT	TT	TT	TT	TT	TC	TT
AX-94401561	G/T	1A	11229740	GG	TT	GG	GG	GG	GG	TG	GG	TT	GG	TT	GG	GG	GG	GG	TT	GG	GG	GG	GG	GG	TT	GG	GG	GG	GG	GG	GG	GG	TT	GG	GG	GG	TT	GG	TT	GG	GG	GG	GG	GG	GG	GG	GG	TT	GG
AX-94402122	G/C	1A	12142475	GG	CC	GG	GG	GG	GG	CC	GG	CC	GG	CC	NA	GG	GG	GG	CC	GG	GG	GG	GG	GG	CC	GG	GG	GG	GG	GG	GG	GG	CC	GG	GG	GG	CC	NA	CC	GG	GG	GG	GG	GG	GG	GG	GG	CC	GG
AX-94403617	C/G	1A	577461705	CC	CC	GG	CC	CC	GG	GG	GG	CC	NA	CC	CC	CC	CC	CC	GG	CC	CC	CC	CC	GG	CC	NA	CG	GG	CC	CC	GG	NA	CG	CC	GG	GG	GG	CG	CC	GG	GG	CC	GG	CC	GG	GG	CC	GG	CC
AX-94404141	A/G	1A	354823513	AA	AA	AA	AA	AA	AA	AA	AA	AA	AA	AA	AA	GG	AA	AA	AA	AA	AA	AA	AA	AA	AA	AA	AA	AA	AA	AA	AA	AA	AA	AA	AA	AA	AA	AA	AA	AA	AA	AA	AA	AA	AA	AA	AA	AA	AA
AX-94404380	A/G	1A	13861525	AA	AA	AA	AA	AA	AA	NA	AA	NA	AA	AG	AA	AA	AA	AA	AG	AA	AA	AA	AA	AA	AG	AA	NA	AA	AA	AA	NA	AA	AG	AA	AA	AA	GG	AA	AG	AA	AA	AA	AA	AA	AA	AA	AA	AG	AA
AX-94405391	C/G	1A	261373106	CC	GG	GG	CC	CC	GG	CC	GG	CC	CC	CC	GG	CC	GG	CC	CC	GG	CC	GG	CC	GG	CC	CC	CC	CC	GG	GG	GG	CC	CC	GG	CC	CC	GG	GG	CC	CC	CC	CG	CC	GG	GG	CC	CC	CC	GG
AX-94406511	C/T	1A	316260417	CC	TT	CC	CC	CC	CC	CC	CC	TC	TT	CC	CC	TT	CC	CC	CC	CC	CC	CC	TT	CC	CC	CC	CC	CC	CC	CC	CC	CC	CC	CC	CC	CC	CC	CC	TC	CC	CC	CC	CC	CC	CC	TT	CC	CC	CC
AX-94406527	C/G	1A	546034313	CC	CC	CC	CC	CC	CC	CC	CC	CC	CC	CC	CC	CC	CC	CC	CC	CC	CC	CC	CC	CC	GG	CC	CC	CC	CC	CC	CC	CG	CC	CC	CC	CC	GG	CC	CC	CC	CC	NA	GG	CC	CC	CC	CC	CC	CC
AX-94406786	C/T	1A	540056617	TC	TC	CC	CC	CC	TC	CC	TC	CC	CC	TT	TT	CC	TT	CC	CC	CC	CC	TT	TC	TT	CC	CC	TC	CC	TC	TC	CC	CC	CC	TT	CC	CC	CC	CC	TT	CC	CC	TT	CC	TC	CC	CC	TT	CC	TC
AX-94407377	C/G	1A	547384333	CC	CC	CC	CC	CC	CC	CC	CC	CC	CC	CC	CC	CC	CC	CC	CC	CC	CC	CC	CC	CC	GG	CC	CC	CC	CC	CC	CC	GG	CC	CC	CC	CC	GG	CC	CC	CC	CC	CC	GG	CC	CC	CC	CC	CC	CC
AX-94407648	C/G	1A	222916513	CC	CC	CC	CC	CC	CC	CG	CC	CG	CC	CC	CC	CC	CC	CG	CC	CC	CC	CC	CC	CC	CC	CC	CC	NA	CC	CG	CG	CC	CC	CC	CC	NA	CC	CC	CG	CC	CC	CC	CC	CC	CC	CC	CC	CC	CC
AX-94409481	A/G	1A	64839615	GG	AA	AA	AA	AA	AA	GG	AA	GG	AA	GG	AA	AA	AA	GG	NA	AA	AA	AA	AA	AA	AA	AA	AA	GG	AA	GG	GG	AA	AA	AA	AA	GG	AA	AA	GG	NA	NA	AG	AA	AA	AA	AA	AA	NA	GG
AX-94411877	C/G	1A	53856106	CC	CC	CC	CC	CC	CC	GG	CC	GG	CC	CC	CC	CC	CC	GG	CC	CC	CC	CC	CC	CC	CC	CC	CC	GG	CC	GG	GG	CC	CC	CC	NA	GG	CC	CC	GG	CC	CC	CC	CC	CC	CC	CC	CC	CC	GG
AX-94412321	T/C	1A	594001917	TT	TT	CC	CC	CC	CC	TT	TT	TC	TT	NA	NA	NA	NA	TT	TC	TC	TT	TT	TC	CC	TT	TT	TT	TT	TC	TT	TT	TT	TT	TT	TT	TT	TC	TT	TT	TT	TT	CC	TT	TT	TT	TT	TT	NA	TT
AX-94412593	C/T	1A	298115833	CC	CC	CC	CC	CC	CC	CC	CC	TT	TT	CC	CC	CC	CC	CC	CC	CC	CC	CC	CC	CC	CC	CC	CC	CC	CC	CC	CC	CC	CC	CC	CC	CC	CC	CC	CC	CC	TT	CC	CC	CC	CC	CC	CC	CC	CC
AX-94414472	T/C	1A	28757173	TT	NA	TT	TT	TT	TT	TT	TT	TC	TT	TT	NA	NA	TC	TT	NA	TT	TT	TT	TT	TC	TT	TT	TT	TT	TT	TT	TT	CC	TC	TT	TT	TT	TT	TT	TT	TC	NA	TC	TT	TT	TT	TT	TT	TT	TT
AX-94414832	A/G	1A	534565965	AG	AA	AA	GG	AA	AG	AG	AG	GG	AG	AA	AA	AA	AA	AA	AA	AG	AG	AA	AG	AA	GG	AG	AA	AG	AG	AA	GG	GG	AG	AA	AG	AA	GG	GG	AA	AA	NA	AA	GG	AG	NA	AA	AA	GG	AG
AX-94414834	A/T	1A	11821620	AA	AT	AA	AA	AA	AA	AA	AA	NA	AA	AT	AA	AA	AA	AA	AA	AA	AA	AA	AA	AA	AT	AA	AA	AA	AA	AA	AA	AA	AT	AA	AA	AA	AA	AA	AT	AA	AA	AA	AA	AA	AA	AA	AA	AA	AA
AX-94415357	C/T	1A	482329681	CC	TT	TT	CC	CC	TT	CC	TT	CC	CC	CC	TT	CC	TT	CC	CC	TT	CC	TT	CC	TT	CC	CC	CC	CC	TT	TT	TT	NA	CC	TT	CC	CC	TT	TT	CC	CC	CC	TC	TT	TT	TT	CC	CC	CC	TT
AX-94415384	A/T	1A	305004176	AA	AA	AA	AA	AA	AA	AA	AA	TT	TT	AA	AA	AA	AA	TT	AA	AA	AA	AA	AA	AA	AA	AA	AA	AA	AA	AA	AA	AA	AA	AA	AA	AA	AA	AA	AA	AA	TT	AA	AA	AA	AA	AA	AA	AA	AA
AX-94415447	A/G	1A	337677633	AA	AG	AA	AA	AA	AA	AA	AA	AA	AA	AA	NA	GG	AG	AA	NA	AA	AA	AA	AA	AA	AA	AA	AA	AA	AA	AG	AA	AG	AA	AA	AA	AA	AA	AA	AA	AG	AA	AG	AA	AA	AA	AA	AA	NA	AA
AX-94415898	A/G	1A	37501086	AA	AG	AA	AA	AA	AA	AA	AA	GG	AG	AA	NA	AA	NA	AA	AA	AA	AA	AA	AA	AA	AA	AA	AG	AA	AA	AG	AG	NA	AG	NA	AA	AA	AA	AA	AA	AA	AA	AG	AA	AA	AA	AA	AA	NA	AA
AX-94416187	G/C	1A	45797676	GG	CC	CC	GG	GG	GG	GG	CC	CG	CC	GG	CC	CC	CC	GG	GG	GG	GG	CC	GG	CC	GG	GG	CC	GG	CC	CG	GG	GG	GG	CC	GG	GG	GG	CC	CC	GG	GG	NA	GG	CC	CG	GG	GG	GG	CC
AX-94416982	T/C	1A	47578129	TT	CC	CC	TT	TT	TT	TT	CC	TT	CC	TT	CC	TT	CC	TT	TT	TT	TT	CC	TT	CC	TT	TT	TT	TT	CC	CC	TT	TT	TT	CC	TT	TT	TT	CC	CC	TT	CC	CC	TT	CC	TC	TT	TT	TT	CC
AX-94418426	T/C	1A	311806352	TT	TT	TT	TT	TT	TT	TT	TT	CC	CC	TT	TT	TT	TT	TT	TT	TT	TT	TT	TT	TT	TT	TT	TT	TT	TT	TT	TT	NA	TT	TT	TT	TT	TT	TT	TT	TT	CC	TT	TT	TT	TT	TT	TT	TT	TT
AX-94421251	T/G	1A	342878832	TT	TT	TG	TT	TT	TT	TT	TT	GG	GG	TT	NA	TT	TG	TT	TG	TT	TT	TT	TT	TT	TT	TT	TT	TT	TT	NA	TT	TG	NA	TT	TT	TT	TT	TT	NA	TG	GG	NA	TT	TT	TT	TT	TT	TG	TT
AX-94421525	G/A	1A	582225371	AA	GG	AA	AA	AG	GG	AA	GG	AA	GG	GG	NA	NA	GG	AA	GG	GG	GG	GG	GG	GG	NA	AA	AA	GG	GG	AA	AA	NA	GG	GG	GG	GG	GG	AA	AA	GG	GG	GG	GG	AA	GG	AA	GG	NA	AA
AX-94421583	C/T	1A	13354219	CC	CC	CC	CC	CC	CC	CC	TT	CC	CC	CC	CC	CC	CC	TT	CC	CC	CC	CC	CC	TT	CC	CC	CC	CC	CC	CC	CC	CC	CC	NA	CC	CC	CC	TT	CC	CC	CC	CC	CC	CC	TC	CC	CC	CC	CC
AX-94421922	T/A	1A	578922936	TT	TT	AA	TT	TT	AT	TT	AA	TT	TT	TT	TT	TT	TT	TT	AA	TT	TT	TT	TT	AA	TT	TT	TT	AT	TT	TT	TT	TT	AA	TT	AA	AA	TT	AT	TT	AA	AA	NA	TT	TT	AA	TT	TT	AA	TT
AX-94422082	G/T	1A	1145885	GG	TT	GG	GG	GG	GG	NA	GG	GG	NA	TT	NA	GG	TT	GG	GG	GG	GG	GG	GG	GG	GG	GG	TG	GG	GG	TG	NA	TG	TG	GG	GG	GG	TT	GG	TT	GG	GG	GG	GG	GG	GG	GG	GG	GG	GG
AX-94422572	G/T	1A	91162624	GG	GG	GG	GG	GG	GG	TT	GG	TG	GG	GG	GG	GG	GG	TT	GG	GG	GG	GG	GG	GG	GG	GG	GG	TT	GG	TT	TT	GG	GG	GG	GG	TT	GG	GG	TT	GG	GG	GG	GG	GG	GG	GG	GG	GG	TT
AX-94423447	A/G	1A	381822406	AA	AA	AA	AA	AA	AA	AA	AA	AG	AA	AA	AA	GG	AA	NA	AA	AA	AA	AA	AA	AG	AA	AA	AA	AA	AA	AA	AA	AA	AA	AA	AA	AA	AA	AA	AA	AG	AA	AG	AA	AA	AA	AA	AA	AA	AA
AX-94425021	G/A	1A	577461576	GG	GG	AA	GG	GG	AA	AA	AA	GG	AA	GG	AG	GG	GG	GG	AA	GG	GG	GG	GG	AA	GG	GG	GG	AA	GG	GG	AA	AG	AA	GG	AA	AA	AA	NA	GG	AA	AA	GG	AA	GG	AA	AA	GG	AA	GG
AX-94425760	C/A	1A	516786308	CC	AC	CC	CC	CC	CC	CC	CC	CC	AC	CC	CC	CC	CC	CC	CC	CC	CC	CC	CC	CC	CC	CC	AC	CC	CC	AC	AC	NA	AC	CC	CC	CC	CC	CC	CC	CC	CC	CC	CC	CC	CC	CC	CC	CC	CC
AX-94426657	A/G	1A	521323271	GG	GG	GG	GG	AA	GG	AA	GG	AA	AA	GG	GG	GG	GG	AA	GG	AA	AA	GG	AA	GG	AA	AA	GG	AA	GG	GG	AA	AA	AA	GG	AA	AA	GG	AG	GG	AA	AA	AG	AA	GG	NA	AA	AA	AA	GG
AX-94428996	A/G	1A	153586357	AA	AA	AA	AA	AA	AA	AG	AA	NA	AA	AA	AA	AA	AA	AA	AA	AA	AA	AA	AA	AA	AA	AA	AA	AG	AA	NA	NA	AA	AA	AA	AA	AG	AA	AA	AG	AA	AA	AA	AA	AA	AA	AA	AA	AA	AG
AX-94430348	C/T	1A	360455925	TC	TT	TT	TC	TT	CC	CC	CC	TT	CC	TT	TT	CC	TT	CC	TT	TC	CC	TT	TC	CC	CC	CC	TT	CC	CC	CC	TT	CC	TT	TT	TC	CC	TC	CC	TT	TT	CC	TT	CC	CC	CC	TT	CC	TT	CC
AX-94430594	C/T	1A	579198978	CC	CC	TT	CC	TT	TT	TT	TT	CC	CC	CC	TC	CC	CC	CC	TT	TT	CC	CC	CC	TT	CC	CC	CC	TT	CC	TT	TT	TT	TT	CC	TT	TT	CC	TT	CC	TT	TT	CC	TT	CC	TT	CC	CC	TT	CC
AX-94433343	G/A	1A	541992110	AG	GG	GG	GG	GG	GG	GG	GG	NA	GG	GG	GG	GG	NA	GG	GG	GG	GG	GG	GG	GG	GG	GG	GG	GG	GG	AG	GG	GG	GG	NA	AG	GG	GG	GG	GG	GG	GG	GG	AG	GG	GG	GG	GG	GG	GG
AX-94433348	G/A	1A	508721263	AA	GG	GG	AA	AA	AA	GG	GG	AA	AA	AA	GG	AA	GG	AA	GG	GG	GG	GG	GG	GG	GG	GG	GG	GG	AA	GG	GG	AG	AA	GG	GG	GG	GG	GG	GG	AG	GG	NA	GG	GG	GG	GG	GG	GG	GG
AX-94433809	G/A	1A	64596475	GG	GG	GG	GG	GG	GG	AA	GG	NA	GG	GG	GG	GG	GG	AA	GG	GG	GG	GG	GG	GG	GG	GG	GG	AA	GG	AA	AA	GG	GG	GG	GG	AA	GG	GG	AA	GG	GG	GG	GG	GG	GG	GG	GG	GG	AA
AX-94434525	G/A	1A	143270511	GG	GG	GG	GG	GG	NA	GG	GG	AA	AA	GG	GG	GG	GG	GG	GG	GG	GG	GG	GG	GG	GG	GG	GG	GG	GG	GG	GG	AG	GG	GG	GG	GG	GG	GG	GG	GG	AA	NA	GG	GG	GG	GG	GG	GG	GG
AX-94435812	T/C	1A	118290157	TT	TC	TT	TT	NA	TT	TT	NA	CC	CC	TT	TT	TT	TT	TC	TC	TT	TT	TT	TT	NA	TT	TT	TC	TT	TT	TC	TC	TC	TC	TT	TT	TT	TT	TT	TT	TC	CC	NA	TT	TT	TT	TT	TT	TC	TT
AX-94437971	C/T	1A	517482818	CC	CC	CC	TT	TT	CC	CC	CC	NA	TT	TT	CC	TT	CC	CC	CC	TT	TT	CC	CC	CC	CC	TT	CC	TT	CC	CC	TT	TT	TT	CC	TT	TT	CC	TT	CC	TT	CC	TC	TT	CC	CC	TT	TT	NA	CC
AX-94438601	C/G	1A	4033356	CC	CG	CC	CC	CC	CC	NA	CC	CC	CC	CG	CG	CC	CG	CC	CC	CC	CC	CC	CC	CC	CC	CC	CC	CC	CC	CC	CC	CG	CC	CC	CC	CC	CG	CC	CG	CG	CC	CG	CC	CC	CC	CC	CC	CC	CG
AX-94440483	A/T	1A	532815403	AA	AA	AA	TT	AA	AA	AA	AA	AA	TT	AA	AT	TT	AA	TT	AA	TT	TT	AA	AA	AA	TT	AA	AA	AA	AA	AA	TT	TT	TT	AA	AA	AA	TT	AT	AA	AA	AA	AA	TT	AA	AA	AA	TT	TT	AA
AX-94441027	C/T	1A	372467945	CC	CC	CC	CC	CC	CC	CC	CC	CC	CC	CC	CC	TT	CC	CC	CC	CC	CC	CC	CC	CC	CC	CC	CC	CC	CC	CC	CC	CC	CC	CC	CC	CC	CC	CC	CC	CC	CC	CC	CC	CC	CC	CC	CC	CC	CC
AX-94441967	G/C	1A	301198132	GG	GG	NA	GG	GG	GG	GG	GG	CC	CC	GG	GG	GG	CG	CC	GG	GG	GG	GG	GG	CG	NA	GG	GG	GG	GG	GG	GG	GG	NA	GG	GG	GG	GG	GG	GG	CG	NA	NA	GG	GG	GG	GG	GG	CG	GG
AX-94442809	T/C	1A	503376300	TT	CC	CC	TT	TT	CC	TT	CC	TT	TT	TT	CC	CC	CC	TT	CC	TT	TT	TT	TT	CC	TT	TT	TT	TT	TT	CC	TT	TT	TT	CC	TT	TT	CC	TC	TT	TT	TT	TC	TC	CC	NA	TT	TT	TT	CC
AX-94443744	A/C	1A	20094316	AA	CC	AA	AA	AA	AA	CC	AA	NA	AA	CC	AA	AA	NA	AA	CC	AA	AA	AA	AA	AA	CC	AA	AA	AA	AA	AA	AA	AA	CC	AA	AA	AA	CC	AC	CC	AA	AA	AC	AA	AA	AA	AA	AA	CC	AA
AX-94444765	T/A	1A	301197944	TT	AT	TT	TT	TT	TT	TT	TT	AA	AA	TT	TT	NA	NA	AA	TT	TT	TT	TT	TT	TT	TT	TT	AT	TT	TT	AT	AT	AT	NA	TT	TT	TT	TT	TT	NA	AT	TT	AT	TT	TT	TT	TT	TT	TT	TT
AX-94445757	A/C	1A	155842482	AA	AA	AA	AA	AA	AA	CC	AA	NA	AA	AA	AA	AA	AA	CC	AA	AA	AA	AA	AA	AA	AA	AA	AA	CC	AA	CC	CC	AA	AA	AA	AA	CC	AA	AA	CC	AA	AA	AA	AA	AA	AA	AA	AA	AA	CC
AX-94446043	C/T	1A	26969276	CC	CC	CC	CC	CC	CC	TT	CC	CC	CC	TC	CC	TC	CC	CC	CC	CC	CC	CC	TC	CC	CC	CC	TC	CC	TC	CC	CC	NA	CC	CC	CC	CC	CC	CC	CC	CC	CC	CC	CC	CC	CC	TC	CC	TC	CC
AX-94446416	G/C	1A	305003294	GG	GG	GG	GG	GG	GG	GG	GG	CC	CC	GG	GG	GG	GG	CC	GG	GG	GG	GG	GG	GG	GG	GG	GG	GG	GG	GG	NA	GG	GG	GG	GG	GG	GG	GG	GG	GG	GG	GG	GG	GG	GG	GG	GG	GG	GG
AX-94449086	A/G	1A	1190148	AG	AG	GG	AG	GG	AG	AG	AG	AG	AA	GG	GG	AA	GG	GG	AA	AA	AA	GG	AA	GG	AA	AA	GG	AG	AA	AA	AA	AA	AA	AA	AA	GG	AG	AG	GG	AG	GG	AA	AA	AG	GG	AA	AA	AA	AA
AX-94449293	T/C	1A	507079282	TT	CC	CC	TT	TT	CC	NA	CC	TT	CC	TT	CC	TT	CC	TT	CC	TT	TT	TT	TT	CC	NA	TT	TT	TT	NA	CC	TT	TC	NA	CC	TT	TT	CC	NA	TT	TC	CC	CC	TT	CC	CC	TT	TT	TC	CC
AX-94453185	G/T	1A	537082527	TG	NA	GG	GG	GG	NA	GG	TG	GG	GG	TG	TG	GG	TG	GG	GG	GG	GG	NA	TG	TG	GG	GG	TG	GG	TG	GG	GG	GG	GG	TG	GG	GG	GG	GG	GG	GG	GG	NA	GG	NA	GG	GG	GG	GG	TG
AX-94456767	T/C	1A	462435377	TT	TC	TT	TT	TT	TT	TT	TT	TT	TC	TT	TT	TT	TT	CC	TT	TT	TT	TT	CC	TT	TT	TT	TC	TT	TT	TC	TC	TC	TC	TT	TT	TT	TT	TT	TT	TT	TT	TT	CC	TT	TT	TT	TT	TT	TT
AX-94458071	G/A	1A	96455106	GG	GG	GG	GG	GG	GG	AA	GG	AA	GG	GG	GG	GG	GG	AA	GG	GG	GG	GG	GG	GG	GG	GG	GG	AA	GG	AA	AA	GG	GG	GG	GG	AA	GG	GG	AA	GG	GG	GG	GG	GG	GG	GG	GG	GG	AA
AX-94460543	A/T	1A	119496869	AA	AA	AA	AA	AA	AA	AA	AA	TT	AT	AA	AA	NA	NA	AA	AA	AA	AA	AA	AA	AA	NA	AA	AA	AA	AA	AA	AA	AA	AA	AA	AA	AA	AA	AA	AA	AA	TT	NA	AA	AA	AA	AA	AA	NA	AA
AX-94461500	T/C	1A	571789170	TT	TT	TT	TT	TT	CC	TT	CC	TT	CC	CC	TT	TT	TT	TT	TT	TT	TT	TT	CC	CC	TT	TT	TT	TT	TT	TT	TT	TT	TT	TT	TT	TT	TT	TT	TT	TT	TT	CC	CC	TT	TT	TT	TT	TT	TT
AX-94461715	C/T	1A	227268367	CC	CC	CC	CC	CC	CC	NA	CC	CC	CC	CC	CC	CC	CC	NA	CC	CC	CC	CC	CC	CC	CC	CC	CC	TC	CC	TC	NA	CC	CC	CC	CC	TC	CC	CC	TC	CC	CC	CC	CC	CC	CC	CC	CC	CC	TC
AX-94462123	T/C	1A	497760681	CC	TC	TT	TT	NA	TT	NA	TT	CC	CC	TT	TT	CC	TT	TT	TT	TT	TT	TT	TT	TT	TT	TT	CC	TT	CC	TC	TC	TC	TC	TT	TT	TT	TT	TT	CC	TT	CC	TC	TT	TT	TT	TT	TT	TT	TT
AX-94464572	C/T	1A	148608949	CC	CC	CC	CC	CC	CC	CC	CC	TT	TC	CC	CC	CC	CC	CC	CC	CC	CC	CC	CC	CC	CC	CC	CC	CC	CC	CC	CC	CC	CC	CC	CC	CC	CC	CC	CC	CC	TT	CC	CC	CC	CC	CC	CC	CC	CC
AX-94464778	A/C	1A	63295898	AA	CC	AA	AA	AA	CC	CC	CC	AA	CC	AA	CC	CC	CC	AA	AA	CC	AA	AA	AA	CC	AA	AA	AA	AA	AA	AA	AA	AA	AA	AA	AA	AA	AA	CC	CC	AA	CC	AC	AA	CC	AA	CC	AA	AA	AA
AX-94465677	T/C	1A	544054280	TT	TT	CC	TT	TT	TT	CC	TT	CC	CC	TT	TT	TT	TT	TT	TT	TT	TT	TT	TT	TT	CC	TT	TT	TT	TT	NA	CC	TC	TT	TT	TT	TT	CC	TT	TT	TT	TT	TT	CC	TT	TT	TT	TT	TT	TT
AX-94465726	G/C	1A	249380045	GG	CG	GG	GG	GG	GG	GG	GG	CC	CC	GG	GG	GG	GG	NA	GG	GG	GG	GG	NA	GG	GG	GG	CG	GG	GG	CG	CG	CG	CG	GG	GG	GG	GG	GG	GG	GG	CC	GG	GG	GG	GG	GG	GG	GG	GG
AX-94465876	C/T	1A	432589601	TT	CC	CC	TT	CC	TT	TT	TT	CC	CC	CC	CC	CC	CC	CC	CC	TT	TT	CC	TT	CC	CC	TT	CC	TT	TT	CC	CC	TC	CC	CC	TT	CC	TT	TT	CC	CC	CC	CC	TT	TT	CC	CC	CC	CC	TT
AX-94465963	A/G	1A	574498603	AA	AG	AA	AA	AA	AA	AA	AA	AG	AA	GG	AA	AA	NA	AA	AA	AA	AA	AA	GG	AA	AA	AA	AA	AA	AA	AG	NA	GG	AG	AA	AA	AA	AA	AA	AA	AA	AA	GG	GG	AA	AA	AA	AA	AG	AA
AX-94466070	C/A	1A	124016835	CC	NA	CC	CC	CC	CC	CC	CC	NA	AA	CC	CC	CC	CC	CC	CC	CC	CC	CC	CC	CC	CC	CC	CC	CC	CC	NA	AC	AC	CC	CC	CC	CC	CC	CC	CC	NA	AC	NA	CC	CC	CC	CC	CC	CC	CC
AX-94466457	T/C	1A	16389643	TT	CC	TT	TT	TT	TT	CC	TT	CC	TT	CC	TT	TT	TT	TT	CC	TT	TT	TT	TT	TT	CC	TT	TT	TT	TT	TT	TT	TC	CC	TT	TT	TT	CC	TC	CC	TT	TT	TC	TT	TT	TT	TT	TT	CC	TT
AX-94467445	A/G	1A	34167625	AA	AA	AA	AA	AA	AA	AG	AA	AG	AA	AA	AA	AA	AA	AG	AA	AA	AA	AA	AA	AA	AA	AA	AA	AG	AA	AG	NA	AA	AA	AA	AA	AG	AA	AA	AG	AA	AA	AA	AA	AA	AA	AA	AA	AA	AG
AX-94467726	G/A	1A	544055323	GG	NA	AA	AA	GG	GG	AA	GG	AA	AA	GG	GG	AA	GG	GG	GG	GG	GG	GG	GG	GG	AA	GG	AG	GG	GG	AA	AA	NA	AG	GG	GG	GG	AA	NA	AA	GG	AA	NA	AA	GG	GG	GG	GG	GG	GG
AX-94470457	A/C	1A	21985693	AA	AA	AA	AA	AA	AA	CC	AA	NA	AA	AA	NA	AA	AC	CC	AA	AA	AA	AA	AA	AA	NA	AA	AA	CC	AA	CC	CC	NA	AC	AA	AA	CC	AA	AA	CC	AC	AA	AC	AA	NA	AA	AA	AA	NA	CC
AX-94471485	T/G	1A	14077803	TT	GG	TT	TT	TT	TT	TG	TT	GG	TT	GG	TT	TT	TT	TT	GG	TT	TT	TT	TT	TG	GG	TT	TT	TT	TT	TT	TT	TT	TG	TT	TT	TT	TG	TG	GG	TT	TT	TT	TT	TT	TT	TT	TT	NA	TT
AX-94472344	T/C	1A	18486727	TT	TT	CC	TT	TT	TC	TC	TT	TT	TT	TT	TT	TT	TT	CC	CC	TC	TC	TT	NA	TT	CC	TC	TC	TT	TC	TC	NA	TT	TC	TT	TT	TT	TC	TT	CC	TT	TT	TT	TT	TC	NA	TT	CC	NA	TC
AX-94474537	C/T	1A	575226994	TT	TT	CC	CC	TC	TT	CC	TT	CC	TT	TT	TT	CC	TT	CC	CC	CC	CC	TT	TT	TT	TT	CC	TT	CC	TT	CC	CC	TT	CC	TT	CC	CC	CC	TT	CC	CC	CC	TC	CC	CC	CC	TT	TT	CC	TT
AX-94474833	G/A	1A	590004498	GG	AA	GG	GG	GG	GG	GG	GG	AA	GG	GG	NA	GG	AA	GG	GG	GG	GG	GG	GG	GG	AA	GG	AA	AA	GG	GG	GG	GG	AG	GG	AA	AA	GG	AA	GG	NA	AA	NA	GG	AG	GG	AA	GG	GG	GG
AX-94475412	G/A	1A	18820751	GG	AG	GG	GG	GG	GG	NA	GG	AG	GG	AG	GG	GG	GG	GG	GG	GG	GG	GG	GG	GG	AG	GG	GG	GG	GG	GG	GG	AG	AG	GG	GG	GG	AG	NA	GG	GG	GG	GG	GG	GG	GG	GG	GG	AG	GG
AX-94476963	T/C	1A	218529266	TT	NA	TT	TT	TT	TT	TT	TT	CC	CC	TT	TT	TT	TT	TT	TT	TT	TT	TT	TT	TT	TT	TT	TT	TT	TT	TT	TT	TT	TT	TT	TT	TT	TT	TT	TT	TT	CC	TT	TT	TT	TT	TT	TT	TT	TT
AX-94478330	T/C	1A	585822043	TT	TC	TT	TT	CC	NA	TT	CC	TT	TT	TT	TT	TT	TT	TT	CC	TT	TT	TT	TT	CC	TT	CC	TT	TT	TT	CC	TT	TC	CC	TT	TT	TT	TT	TT	TT	TT	TT	TT	TT	TT	TC	TT	TT	TC	TT
AX-94480220	G/A	1A	543181046	GG	GG	AA	AA	GG	GG	GG	GG	GG	AA	GG	GG	AA	GG	GG	NA	GG	GG	GG	GG	GG	AA	GG	GG	GG	GG	AA	AA	AA	AG	GG	GG	GG	AA	NA	AA	GG	AA	NA	AA	GG	GG	GG	GG	GG	GG
AX-94480304	A/C	1A	351884657	AA	AC	AA	AA	AA	AA	AA	AA	AA	AC	AA	AA	CC	AA	AA	AC	AA	AA	AA	AA	AA	AA	AA	AC	AA	AA	AC	AC	AC	AC	AA	AA	AA	AA	AA	NA	AA	AA	AA	AA	AA	AA	AA	AA	AC	AA
AX-94480589	G/A	1A	42256090	GG	GG	GG	GG	NA	GG	GG	GG	NA	GG	NA	GG	GG	NA	AG	AG	GG	GG	GG	GG	AG	AG	GG	GG	GG	GG	GG	GG	AA	AG	NA	GG	AG	GG	GG	GG	AG	NA	AG	GG	GG	GG	GG	GG	AG	GG
AX-94480654	T/C	1A	584469444	TT	TT	CC	CC	CC	CC	TT	CC	TT	TT	CC	TT	CC	TT	TT	CC	TT	TT	TT	CC	CC	TT	CC	TT	NA	CC	CC	TT	TT	TC	TT	TC	TC	TT	TT	TT	TC	TC	TC	TT	TT	CC	TT	TT	NA	TT
AX-94481367	C/T	1A	490313586	CC	CC	CC	TT	TT	CC	TT	CC	CC	CC	CC	TC	CC	CC	CC	TT	TT	TT	CC	CC	CC	TT	TT	TC	TT	CC	CC	CC	TT	TT	CC	TT	TT	CC	CC	CC	TT	CC	CC	CC	CC	TC	TT	TT	TT	CC
AX-94483690	A/G	1A	96439144	AA	AA	AA	AA	AA	AA	AA	AA	AG	AA	AA	AA	AA	NA	AG	AA	AA	AA	AA	AA	AA	AA	AA	AA	AA	AA	AA	AA	AA	AA	AA	AA	AG	AA	AA	AG	NA	AA	AG	AA	AA	AA	AA	AA	NA	AA
AX-94486352	C/T	1A	150892088	CC	TT	CC	CC	CC	CC	TC	CC	TT	NA	CC	CC	CC	CC	TT	CC	CC	CC	TC	CC	CC	CC	CC	TC	TC	CC	NA	TC	TC	TC	CC	NA	TT	CC	CC	TT	CC	CC	TT	CC	CC	CC	NA	CC	CC	TT
AX-94488826	T/C	1A	41830115	TT	CC	CC	TT	TT	TT	TT	CC	TC	CC	TT	NA	CC	NA	TT	TT	TT	TT	CC	TT	CC	TT	TT	CC	TT	CC	TT	TT	TT	TT	CC	TT	TT	TT	CC	NA	TT	CC	NA	CC	TT	TC	TT	TT	TT	CC
AX-94489004	A/G	1A	272313241	AA	NA	AA	AA	AA	AA	AA	AA	GG	GG	AA	AA	AA	AA	AA	AA	AA	AA	AA	AA	AA	AA	AA	AA	AA	AA	AG	AG	AG	AG	AA	AA	AA	AA	AA	AA	AG	GG	AG	AA	AA	AA	AA	AA	NA	AA
AX-94489984	G/A	1A	126857901	GG	GG	GG	GG	GG	GG	AG	GG	NA	GG	GG	GG	GG	GG	AG	GG	GG	GG	GG	GG	GG	GG	GG	GG	AG	GG	AG	AG	GG	GG	GG	GG	AG	GG	GG	AG	GG	GG	NA	GG	GG	GG	GG	GG	GG	AG
AX-94491186	T/C	1A	534271757	TT	TT	TC	TT	TC	TT	TT	TT	NA	TT	TC	TT	TC	TT	TT	TT	TT	TT	TC	TT	NA	TT	TT	TT	TT	TT	TT	TT	TT	TT	TT	TT	TC	TT	TT	TT	TC	TT	NA	TT	TT	TT	TT	TT	TT	TT
AX-94491754	C/G	1A	11729712	CC	GG	CC	CC	CC	CC	NA	CC	GG	CC	GG	CC	CC	CC	CC	GG	CC	CC	CC	CC	CC	GG	CC	CC	CC	CC	CC	CC	CC	GG	CC	CC	CC	CG	CC	GG	CC	CC	CC	CC	CC	CC	CC	CC	GG	CC
AX-94492529	A/T	1A	3118372	AA	TT	AA	AA	AA	AA	AT	AA	AA	AA	TT	NA	AA	TT	AA	AA	AA	AA	AA	AA	AA	AA	AA	AA	AA	AA	AA	AA	AT	AA	AA	AA	AA	TT	AA	NA	AA	NA	NA	AA	AA	AA	AA	AA	AA	AA
AX-94492795	T/C	1A	54015177	TT	TC	CC	TT	TT	TT	TT	TT	CC	CC	TT	TT	TT	NA	TT	NA	TT	TT	TT	TT	TT	TT	TT	TC	TT	TT	TC	TC	TC	TC	TT	TT	TT	TT	TT	TT	TT	CC	TC	TT	TT	TT	TT	TT	TT	TT
AX-94493709	A/G	1A	1174865	GG	AA	GG	GG	AG	AG	AA	AG	GG	AA	AA	AA	AA	AA	GG	AA	AA	AA	AG	AA	AG	AA	AA	GG	AG	AA	AA	AA	AA	AA	AA	AA	GG	AA	AG	AA	GG	AG	AG	AA	AG	AG	AA	AA	AA	AA
AX-94493792	T/C	1A	14253673	TT	CC	TT	TT	TT	TT	TC	TT	CC	TC	CC	TC	TT	TT	TT	CC	TT	TT	TT	TT	NA	CC	TT	TC	TT	TT	TC	TC	CC	CC	TT	TT	TT	CC	TT	CC	TT	TT	CC	TT	TT	TT	TT	TT	CC	TT
AX-94495040	A/G	1A	549619420	AA	AA	AA	GG	GG	AA	AG	AA	AA	AA	AA	AA	GG	AA	GG	AA	GG	GG	AA	AA	AA	AA	GG	AA	GG	AA	GG	AA	AA	AA	AA	GG	GG	AA	AG	GG	GG	GG	AA	AA	GG	AA	GG	AA	AA	AA
AX-94497321	A/G	1A	6654625	AA	GG	AA	AA	AG	AA	NA	AA	NA	AA	AG	NA	AA	AG	AA	AA	AA	AA	AA	AA	AA	AA	AA	AA	AA	AA	AA	AA	AA	AA	AA	AA	NA	GG	AA	GG	AA	AA	NA	AA	AG	AA	AA	AA	AA	AA
AX-94497542	G/C	1A	314620663	GG	GG	GG	GG	GG	GG	GG	GG	CC	CC	GG	GG	GG	GG	GG	GG	GG	GG	GG	GG	GG	GG	GG	GG	GG	GG	GG	GG	GG	GG	GG	GG	GG	GG	GG	GG	GG	CC	GG	GG	GG	GG	GG	GG	GG	GG
AX-94499152	T/C	1A	56923906	TT	TT	TT	TT	TT	TT	TC	TT	NA	TT	TT	TT	TT	TT	TC	TT	TT	TT	TT	TT	TT	TT	TT	TT	TC	TT	NA	NA	TT	TT	TT	TT	TC	TT	TT	TC	TT	TT	TT	TT	TT	TT	TT	TT	TT	CC
AX-94500543	T/C	1A	31155004	TT	TT	TT	TT	TT	TT	TT	TT	TC	TT	TC	TT	TT	NA	NA	TT	TT	TT	TT	TT	TT	TT	TT	TT	TT	TT	TT	TT	TT	TT	TT	TT	TT	TT	TT	TC	TT	TC	TT	TT	TT	TT	TC	TC	TT	TT
AX-94500759	G/A	1A	128626170	GG	GG	GG	GG	GG	GG	AG	GG	NA	GG	GG	NA	GG	GG	AG	GG	GG	GG	GG	GG	GG	GG	GG	GG	AG	GG	AG	AG	GG	GG	GG	GG	AG	GG	GG	AG	GG	GG	GG	GG	GG	GG	GG	GG	GG	AG
AX-94501117	G/T	1A	434878006	GG	GG	GG	GG	GG	GG	GG	GG	TT	NA	GG	GG	GG	GG	TT	GG	GG	GG	GG	TT	GG	GG	GG	GG	GG	GG	GG	GG	GG	GG	GG	GG	GG	GG	GG	GG	GG	TT	GG	GG	GG	GG	GG	GG	GG	GG
AX-94501544	T/C	1A	14046273	TT	CC	CC	CC	TT	TT	CC	TT	CC	TT	CC	TC	CC	TT	CC	CC	TT	TT	TT	CC	CC	CC	TT	CC	TT	TT	TT	CC	TT	CC	TT	TT	TT	CC	CC	CC	NA	TT	TT	TT	TT	CC	TT	TT	CC	TT
AX-94502624	C/T	1A	534271688	CC	CC	NA	CC	CC	CC	CC	CC	TT	CC	NA	CC	TT	CC	CC	CC	CC	CC	CC	CC	CC	CC	CC	CC	CC	CC	CC	CC	TC	CC	CC	CC	CC	CC	CC	TT	CC	CC	CC	CC	CC	CC	CC	CC	CC	CC
AX-94503076	C/T	1A	474192439	CC	CC	CC	CC	CC	CC	CC	CC	TT	TT	CC	CC	TT	CC	TT	CC	CC	CC	CC	TT	CC	CC	CC	CC	CC	CC	NA	CC	CC	CC	CC	CC	CC	CC	CC	CC	CC	CC	CC	CC	CC	CC	CC	CC	CC	CC
AX-94503114	G/A	1A	577463127	GG	NA	NA	GG	NA	AA	GG	AA	GG	AA	GG	GG	GG	GG	GG	AG	GG	GG	GG	GG	AG	GG	GG	GG	AA	GG	GG	GG	GG	AA	GG	NA	AG	AA	AG	GG	NA	AA	GG	GG	GG	NA	AG	GG	AG	GG
AX-94503208	T/C	1A	584478259	TT	TT	CC	CC	CC	CC	TT	CC	TT	TT	CC	TT	CC	TT	TT	CC	TT	TT	TT	CC	CC	TT	CC	TT	NA	CC	CC	TT	TT	CC	TT	NA	TC	TT	TT	TT	TC	TC	TC	TT	TT	CC	TT	TT	CC	TT
AX-94505680	C/T	1A	49288383	CC	TT	TT	CC	CC	CC	CC	TT	CC	TT	CC	TT	CC	TT	CC	CC	CC	CC	TT	CC	TT	CC	CC	CC	CC	TT	TT	CC	TC	CC	TT	CC	CC	CC	TT	TT	CC	CC	TC	CC	TT	TC	CC	CC	CC	TT
AX-94506762	G/T	1A	590342551	GG	NA	GG	TG	TT	TG	GG	GG	TG	GG	GG	NA	GG	TG	GG	GG	GG	GG	GG	GG	TT	NA	GG	GG	GG	GG	GG	GG	GG	TG	NA	GG	GG	GG	GG	GG	TG	NA	TG	GG	GG	GG	GG	GG	TG	GG
AX-94506844	G/T	1A	12585661	GG	GG	TG	GG	GG	GG	GG	GG	GG	GG	GG	GG	TG	GG	GG	GG	TG	GG	GG	TG	GG	GG	GG	GG	GG	GG	GG	GG	GG	GG	GG	GG	GG	GG	GG	GG	GG	GG	GG	GG	GG	GG	GG	GG	TG	GG
AX-94507094	C/T	1A	26960576	CC	CC	CC	CC	CC	CC	TT	CC	TT	CC	CC	CC	CC	CC	TT	CC	CC	CC	CC	CC	CC	CC	CC	CC	TT	CC	TT	TT	NA	CC	CC	CC	TT	CC	CC	TT	CC	CC	NA	CC	CC	CC	CC	CC	CC	TT
AX-94507352	T/A	1A	483677023	TT	AA	AA	TT	TT	AA	TT	AA	TT	TT	TT	AA	TT	AT	TT	TT	AA	TT	AA	TT	AA	TT	TT	TT	TT	AA	AA	AA	AT	TT	AA	TT	TT	AA	AA	TT	TT	TT	NA	AA	AA	AA	TT	TT	TT	AA
AX-94507420	G/A	1A	482335848	GG	AA	AA	GG	GG	AA	AG	AA	GG	AA	GG	AA	AA	AA	AA	GG	AA	GG	AA	AA	AA	GG	GG	GG	NA	AA	AA	AA	GG	GG	AA	GG	GG	AA	AA	GG	GG	GG	AG	AA	AA	AA	GG	GG	GG	AA
AX-94507814	G/A	1A	28361089	GG	AG	GG	GG	GG	GG	GG	GG	AG	NA	GG	GG	GG	GG	GG	GG	GG	GG	GG	GG	GG	GG	GG	AG	GG	AA	AG	GG	NA	AG	GG	GG	GG	GG	GG	GG	GG	GG	AG	GG	GG	GG	GG	GG	AA	GG
AX-94507844	T/C	1A	544378391	TT	TT	CC	CC	TT	TT	CC	TT	NA	CC	TT	TT	CC	TT	TT	TT	TT	TT	TT	TT	TT	CC	TT	TT	TT	TT	CC	CC	CC	TT	TT	TT	TT	TT	NA	CC	TT	CC	TT	CC	TT	TT	TT	TT	TT	TT
AX-94508777	C/T	1A	520583780	TT	CC	CC	TT	TT	CC	CC	CC	CC	TT	TT	CC	CC	CC	CC	CC	CC	CC	TT	CC	CC	TT	TT	TT	TT	CC	CC	TT	TT	TT	CC	TT	TT	CC	TT	CC	TT	CC	TC	TT	CC	CC	TT	CC	TT	CC
AX-94510193	G/A	1A	23339529	GG	GG	GG	GG	GG	GG	NA	GG	AG	GG	GG	GG	GG	GG	AG	GG	GG	GG	GG	GG	GG	GG	GG	GG	AG	GG	NA	GG	GG	GG	GG	GG	AG	GG	GG	AG	GG	GG	AG	GG	GG	GG	GG	GG	GG	AG
AX-94511623	C/A	1A	96470157	CC	CC	CC	CC	CC	CC	NA	CC	NA	CC	CC	CC	CC	CC	AA	CC	CC	CC	CC	CC	CC	CC	CC	CC	AA	CC	AA	AA	NA	CC	CC	CC	AA	CC	CC	AA	CC	CC	CC	CC	CC	CC	CC	CC	CC	AA
AX-94512190	A/C	1A	483861963	AC	AA	AA	NA	AA	AA	NA	AA	AA	AA	AA	AA	AA	AA	AA	AA	NA	AC	AA	AA	AA	AA	AC	AC	AC	AA	AA	AA	AC	AA	AA	AC	AA	AA	AA	AA	AA	AA	AA	AA	NA	AA	AA	AA	AA	AA
AX-94513354	T/G	1A	22295061	TT	TT	TT	TT	TT	TT	NA	TT	NA	TT	TT	TT	TT	TT	NA	TT	TT	TT	TT	TT	TT	TT	TT	TT	TG	TT	TG	TG	TG	TT	TT	TT	NA	TT	TT	GG	NA	TT	TT	TT	TT	TT	TT	TT	TT	GG
AX-94513473	C/A	1A	522536489	CC	AC	CC	CC	CC	CC	CC	CC	AA	AC	CC	CC	NA	CC	CC	CC	CC	CC	CC	CC	CC	CC	CC	NA	CC	CC	NA	NA	AA	AC	CC	CC	CC	CC	NA	CC	CC	CC	NA	CC	CC	CC	CC	CC	CC	CC
AX-94514773	T/C	1A	238653598	TT	TT	TT	TT	NA	TT	TT	TT	TC	CC	NA	TT	TT	TT	TT	TC	TT	TT	TC	TT	TT	TT	TT	TT	TT	TT	TT	TT	TT	NA	TT	TT	TT	TT	TT	TT	TT	CC	TT	TT	TT	TT	TT	TT	TT	TT
AX-94515437	C/T	1A	571347791	CC	CC	TT	CC	CC	NA	CC	TT	CC	TT	TC	CC	CC	CC	CC	CC	CC	CC	CC	TC	TT	CC	CC	CC	CC	CC	CC	TT	CC	CC	CC	CC	CC	TT	CC	CC	CC	CC	TC	TC	CC	CC	CC	CC	CC	CC
AX-94515468	C/G	1A	534201557	CC	CC	CC	GG	GG	CC	CC	CC	GG	GG	CC	CC	CC	CC	GG	CC	GG	GG	CC	CC	CC	GG	GG	CC	GG	CC	CC	GG	GG	GG	CC	GG	GG	GG	CG	CC	GG	GG	CC	GG	CC	GG	GG	GG	GG	CC
AX-94517594	A/G	1A	370107590	AA	AA	AA	AA	AA	AA	AA	AA	AA	AA	AA	AA	GG	AA	AA	AA	AA	AA	AA	AA	AA	AA	AA	AA	AA	AA	AA	AA	AA	AA	AA	AA	AA	AA	AA	AA	AA	GG	AA	AA	AA	AA	AA	AA	AA	AA
AX-94518238	T/G	1A	107107574	TT	TT	NA	TT	TT	TT	GG	TT	GG	TT	TT	TT	TT	TG	GG	TT	TT	TT	TT	TT	TT	TT	TT	TT	GG	TT	GG	GG	TG	TT	TT	TT	GG	TT	TT	GG	TT	TT	TG	TT	TT	TT	TT	TT	TT	GG
AX-94519347	A/T	1A	351882595	AA	AA	AA	AA	AA	AA	AA	AA	AT	AT	AA	AA	AT	AA	AA	AA	AA	AA	AA	AA	AA	AA	AA	AA	AA	AA	AA	AA	AA	AA	AA	AA	AA	AA	AA	AA	AA	AT	AA	AA	AA	AA	AA	AA	AA	AA
AX-94519549	A/C	1A	508723994	AA	CC	CC	AA	AA	CC	CC	CC	NA	CC	NA	CC	AA	CC	AA	CC	AA	AA	AA	AA	CC	AA	AA	AA	AA	CC	CC	NA	AC	AA	CC	AA	AA	CC	AA	AA	AA	CC	NA	AA	CC	CC	AA	AA	AA	CC
AX-94519887	T/A	1A	477049117	TT	NA	AA	TT	TT	NA	TT	AA	AT	AA	TT	AA	NA	AA	AA	TT	AA	TT	AA	AA	AA	TT	TT	TT	TT	AA	AA	AA	AT	TT	AA	TT	TT	AA	AA	TT	TT	AA	TT	AA	AA	NA	TT	TT	TT	AA
AX-94519926	C/A	1A	93693787	CC	CC	CC	CC	CC	CC	AC	CC	AC	CC	CC	CC	CC	CC	AC	CC	CC	CC	CC	CC	CC	CC	CC	CC	AC	CC	AC	AC	CC	CC	CC	CC	AC	CC	CC	AC	CC	CC	CC	CC	CC	CC	CC	CC	CC	AC
AX-94520045	T/C	1A	232345657	TT	TT	TT	TT	TT	TT	TT	TT	CC	CC	TT	TT	TT	TC	TT	TT	TT	TT	TT	TT	TT	TT	TT	TT	TT	TT	TT	TT	TT	NA	TT	TT	TT	TT	TT	TT	TT	CC	TT	TT	TT	TT	TT	TT	TT	TT
AX-94521615	A/C	1A	165172609	AA	AC	AA	AA	AA	AA	NA	AA	CC	CC	AA	AA	AA	AA	AA	AA	AA	AA	AA	AA	AA	AA	AA	AC	AA	AA	AC	AC	AC	AC	AA	AA	AA	AA	AA	AA	AA	CC	AA	AA	AA	AA	AA	AA	AA	AA
AX-94521760	A/C	1A	584469113	AA	AA	CC	CC	CC	CC	AA	CC	AA	AA	CC	AA	CC	AA	AA	CC	AA	AA	AA	CC	CC	AA	CC	AA	NA	CC	CC	AA	AA	CC	AA	NA	AC	AA	AA	AA	AC	AC	CC	AA	AA	CC	AA	AA	CC	AA
AX-94522271	A/T	1A	136953300	AA	AA	AA	AA	AA	AA	AT	AA	AA	AA	AA	AA	AA	AT	AT	AA	AA	AA	AA	AA	AA	AA	AA	AA	NA	AA	AT	AA	AT	AA	AA	AA	AT	AA	AA	AT	AA	AA	AA	AA	AA	AA	AA	AA	AA	AT
AX-94522489	T/C	1A	32302707	CC	TT	CC	CC	CC	TT	CC	TT	TT	CC	TT	TT	TT	TT	TT	TT	CC	CC	CC	CC	TT	TT	CC	CC	CC	CC	CC	CC	TC	TT	TT	CC	CC	CC	TT	TT	CC	TT	TT	TT	CC	TT	CC	CC	CC	TT
AX-94523339	T/G	1A	549522227	GG	NA	NA	TT	TT	TG	NA	GG	TT	NA	GG	NA	TT	NA	TT	GG	NA	TT	GG	GG	NA	NA	TT	GG	TT	GG	TT	GG	GG	NA	GG	TT	TT	GG	NA	TT	TT	TT	TT	NA	TT	GG	TT	GG	GG	GG
AX-94523741	C/T	1A	163394870	CC	NA	CC	CC	CC	CC	TC	CC	TC	CC	CC	CC	CC	CC	TC	CC	CC	CC	CC	CC	CC	CC	CC	NA	TC	CC	NA	TC	NA	CC	CC	CC	TC	CC	CC	TC	CC	CC	CC	CC	CC	CC	CC	CC	CC	TC
AX-94523894	T/C	1A	47791054	TT	TT	TT	TT	TT	TT	CC	TT	CC	TT	TT	TT	TT	TT	CC	TT	TT	TT	TT	TT	TT	TT	TT	TT	CC	TT	CC	CC	NA	TT	TT	TT	CC	TT	TT	CC	TT	TT	TT	TT	TT	TT	TT	TT	TT	CC
AX-94524244	T/C	1A	544055675	TT	TT	TT	TC	TT	TT	TT	TT	TT	TT	TT	TT	TC	TT	TT	TT	TT	TT	TT	TT	TT	TT	TT	TT	TT	TT	NA	TT	TT	TT	TT	TT	TT	TT	TC	TC	TT	TC	TT	TT	TT	TT	TT	TT	TT	TT
AX-94526544	T/C	1A	32376908	CC	TT	CC	CC	CC	TT	CC	TT	TT	CC	TT	TC	TT	TT	TT	TT	CC	CC	CC	CC	TT	TT	CC	CC	CC	CC	CC	CC	CC	TT	TT	CC	CC	CC	TT	TT	CC	TT	TT	TT	CC	TT	CC	CC	CC	TT
AX-94526630	A/G	1A	42550087	AA	AA	NA	AA	AA	AA	AA	AA	GG	AA	AA	AA	GG	AA	AA	AA	AA	AA	AA	AA	AA	AA	AA	GG	AA	AA	AA	AA	AA	AA	AA	AA	AA	AA	AA	AA	AA	GG	AG	AA	AA	AA	AA	AA	NA	AA
AX-94526905	A/G	1A	394853122	AG	AA	AA	AA	AA	AA	AA	AA	AA	NA	AA	AA	AA	NA	AA	NA	AA	AA	AG	AA	AA	AA	AA	AA	AA	AA	AA	NA	AG	AA	AA	AA	AA	AA	AA	AA	AG	AA	AG	AA	AA	AA	AA	AA	AA	AA
AX-94527038	T/C	1A	206172571	TT	TT	TT	TT	TT	TT	TT	TT	TT	TT	CC	TT	TT	TT	TT	NA	TC	TC	CC	TT	TT	TT	TT	TT	TT	TT	TT	TC	TT	TT	TT	TC	TT	TT	TT	CC	TC	TT	TT	TT	TT	CC	TT	CC	TT	TT
AX-94530243	A/G	1A	427818876	AA	AA	GG	GG	GG	AA	AA	AA	AA	GG	AA	AA	GG	AA	AA	GG	GG	GG	AA	AA	AA	GG	AA	AA	AA	AA	AA	AA	AA	GG	AA	AA	AA	AA	AA	AA	AA	GG	AA	AA	AA	AA	GG	GG	GG	AA
AX-94531255	G/A	1A	64598218	GG	GG	GG	GG	GG	GG	AA	GG	NA	GG	GG	GG	GG	GG	AA	GG	GG	GG	GG	GG	GG	GG	GG	GG	AA	GG	AA	AA	GG	GG	GG	GG	AA	GG	GG	AA	GG	GG	GG	GG	GG	GG	GG	GG	GG	AA
AX-94532291	G/T	1A	544170272	GG	GG	GG	TT	GG	GG	GG	GG	TT	GG	GG	GG	TT	GG	GG	GG	GG	GG	GG	GG	GG	GG	GG	GG	GG	GG	TT	GG	GG	GG	GG	GG	GG	GG	TG	TT	GG	TT	GG	GG	GG	GG	GG	GG	GG	GG
AX-94534146	A/C	1A	551050669	AA	CC	CC	AA	AA	CC	AA	CC	AA	CC	CC	CC	AA	CC	AA	AA	AA	AA	AA	AA	CC	CC	AA	AA	AA	CC	AA	AA	AC	AA	CC	AA	AA	CC	AC	AA	AA	AA	AC	CC	AA	AA	AA	AA	AA	AA
AX-94534394	T/C	1A	436423039	TT	TT	TT	TT	TT	TT	TT	TT	NA	CC	TT	TT	TT	TT	CC	TT	TT	TT	TT	NA	TT	TT	TT	TT	TT	TT	TT	TT	TT	TT	TT	TT	TT	TT	TT	TT	TT	CC	TT	TT	TT	TT	TT	TT	TT	TT
AX-94535560	A/G	1A	513933908	AA	GG	GG	AA	AA	GG	GG	GG	GG	AA	GG	GG	GG	GG	AA	GG	AA	AA	GG	AA	GG	AA	AA	AA	AA	GG	GG	AA	AA	AA	GG	AA	AA	GG	NA	AA	AA	GG	GG	AA	GG	GG	AA	AA	AA	GG
AX-94537312	G/A	1A	15194096	GG	AG	GG	GG	GG	GG	AG	GG	AG	GG	GG	GG	GG	GG	AG	GG	GG	GG	GG	GG	GG	GG	GG	GG	AG	GG	AG	AG	AG	AG	GG	GG	AG	GG	GG	AG	NA	GG	AG	GG	GG	GG	GG	GG	NA	AG
AX-94538854	C/T	1A	100289766	CC	CC	CC	CC	CC	CC	TC	CC	TT	CC	CC	CC	CC	CC	TT	CC	CC	CC	CC	CC	CC	CC	CC	CC	NA	CC	TT	TT	CC	CC	CC	CC	TT	CC	CC	TT	CC	CC	TC	CC	CC	CC	CC	CC	CC	TT
AX-94539875	C/T	1A	298116028	CC	CC	CC	CC	CC	CC	CC	CC	TT	TT	CC	CC	CC	CC	CC	CC	CC	CC	CC	CC	CC	CC	CC	CC	CC	CC	CC	CC	CC	CC	CC	CC	CC	CC	CC	CC	CC	TT	CC	CC	CC	CC	CC	CC	CC	CC
AX-94540853	A/G	1A	6517496	AA	GG	AA	AA	GG	AA	AG	AA	AA	AA	GG	AG	AA	GG	AA	AA	GG	GG	GG	AA	AA	AA	AA	GG	AA	AA	AA	AA	AA	AA	GG	AA	AA	GG	AA	GG	GG	AA	AG	AA	AA	GG	GG	GG	GG	AA
AX-94541721	C/T	1A	589447636	CC	NA	CC	CC	CC	CC	CC	CC	NA	TT	CC	CC	CC	CC	CC	CC	CC	CC	CC	CC	CC	CC	CC	TC	CC	CC	TT	CC	NA	NA	CC	CC	CC	CC	CC	TT	CC	CC	CC	CC	CC	CC	CC	CC	CC	CC
AX-94541870	C/T	1A	41709423	CC	CC	CC	CC	CC	TC	TC	CC	TC	CC	CC	CC	TC	CC	TC	TC	CC	CC	CC	CC	CC	TC	CC	TC	CC	CC	CC	CC	NA	TC	CC	CC	CC	CC	CC	CC	CC	CC	CC	CC	CC	NA	CC	CC	TC	CC
AX-94542169	C/T	1A	19063208	CC	CC	CC	CC	CC	CC	TC	CC	CC	CC	CC	CC	CC	CC	TC	CC	CC	CC	CC	CC	CC	CC	CC	CC	TC	CC	TC	TC	CC	CC	CC	CC	TC	CC	CC	TC	CC	CC	CC	CC	CC	CC	CC	CC	CC	TC
AX-94542559	G/A	1A	463041172	GG	AA	AA	GG	GG	AA	GG	AA	AA	GG	GG	AA	GG	AA	AA	GG	AA	GG	AA	AA	AA	GG	GG	GG	GG	AA	AA	AA	GG	GG	AA	GG	GG	GG	AA	GG	GG	AA	AA	AA	AA	AG	GG	GG	GG	AA
AX-94544328	T/C	1A	8239767	TT	TC	TT	TT	TT	TT	NA	TT	CC	TT	TT	TT	TT	TT	TC	TT	NA	TT	TT	TT	TT	TT	TT	TT	NA	TT	TC	TC	TC	TC	TT	TT	TC	TT	NA	TC	TT	TT	TT	TT	TT	TT	TT	TT	NA	NA
AX-94544499	C/T	1A	550311602	CC	TT	TT	CC	CC	NA	CC	TT	NA	TT	CC	TC	CC	TT	CC	CC	CC	CC	CC	CC	TT	TT	CC	CC	CC	TT	CC	CC	TT	CC	TT	CC	CC	TT	TC	CC	CC	CC	NA	TT	CC	CC	CC	CC	CC	CC
AX-94544735	T/G	1A	90762265	TT	TT	TT	TT	TT	TT	NA	TT	NA	TT	TT	TT	TT	TT	GG	TT	TT	TT	TT	TT	TT	TT	TT	TT	NA	TT	GG	GG	TT	TT	TT	TT	GG	TT	TT	GG	TT	TT	TT	TT	TT	TT	TT	TT	TT	GG
AX-94547512	T/C	1A	24321355	TT	TT	CC	TT	TT	TT	CC	TT	TT	CC	CC	TT	CC	TT	TT	TT	TT	TT	TT	CC	TT	TT	TT	CC	TT	CC	TT	TT	TT	TT	TT	TT	TT	TT	TT	TT	TT	TT	TT	TT	TT	TT	CC	TT	CC	TT
AX-94548892	T/C	1A	148610092	TT	TC	TT	TT	TT	TT	CC	TT	CC	TC	TT	TT	TT	TT	CC	TC	TT	TT	TT	TT	TT	TT	TT	TC	CC	TT	CC	CC	TC	NA	TT	TT	CC	TT	NA	CC	TC	TT	TT	TT	TT	TT	TT	TT	TT	CC
AX-94550326	G/A	1A	464116441	GG	GG	GG	GG	GG	GG	GG	GG	GG	AA	GG	GG	AA	GG	AA	GG	GG	GG	GG	AG	GG	GG	GG	GG	GG	GG	GG	GG	GG	GG	GG	GG	GG	GG	GG	GG	GG	GG	GG	GG	GG	GG	GG	GG	GG	GG
AX-94550611	A/G	1A	460993037	AA	AA	AA	AA	AG	AA	GG	AA	AA	GG	GG	AA	GG	AA	AA	AA	NA	GG	AG	AA	AA	GG	AA	AG	AA	AA	AA	AA	AA	AA	AA	AA	AA	AA	AA	AG	GG	AA	AA	AA	AA	AA	AA	GG	GG	AA
AX-94550967	C/T	1A	3381102	CC	CC	CC	CC	CC	CC	NA	TT	CC	CC	CC	CC	CC	CC	TC	CC	CC	CC	CC	CC	TT	CC	CC	CC	NA	CC	TC	TC	CC	CC	CC	CC	NA	CC	CC	TC	CC	CC	CC	CC	CC	TC	CC	CC	TC	CC
AX-94551821	G/T	1A	168742128	GG	GG	GG	GG	GG	GG	TG	GG	TT	GG	GG	GG	GG	GG	TT	GG	GG	GG	GG	GG	GG	GG	GG	GG	TG	GG	TT	TG	GG	GG	GG	GG	TT	GG	GG	TT	GG	GG	GG	GG	GG	GG	GG	GG	GG	TT
AX-94552630	C/G	1A	535434880	GG	GG	CC	CG	CC	GG	CC	GG	GG	CG	CC	GG	CC	GG	CC	CC	CC	CC	GG	GG	GG	CG	CC	GG	CG	GG	GG	CG	CC	CG	GG	CC	CC	CG	GG	CG	CC	CG	GG	CG	GG	CG	CC	CC	CG	GG
AX-94552774	T/C	1A	298116057	TT	TT	TT	TT	TT	TT	TT	TT	CC	TC	TT	TT	TT	TT	TT	TT	TT	TT	TT	TT	TT	TT	TT	TT	TT	TT	TT	TT	TT	TT	TT	TT	TT	TT	TT	TT	TT	CC	TT	TT	TT	TT	TT	TT	TT	TT
AX-94552967	T/G	1A	63061410	TT	TT	TT	TT	TT	TT	GG	TT	TG	TT	TT	TT	TT	TT	GG	TT	TT	TT	TT	TT	TT	TT	TT	TT	GG	TT	GG	GG	NA	NA	TT	TT	GG	TT	TT	GG	TT	TT	TT	TT	TT	TT	TT	TT	TG	GG
AX-94555133	C/G	1A	377429611	CC	CC	CC	CC	CC	CC	CC	CC	CC	CC	CC	CC	GG	CC	NA	NA	CC	CC	CC	CC	CC	NA	CC	CC	CC	CC	NA	NA	CC	CC	CC	CC	NA	CC	CC	CC	CG	CC	CG	CC	CC	CC	CC	CC	NA	CC
AX-94555232	A/G	1A	535064470	AA	AA	GG	AA	GG	GG	AA	GG	AA	GG	GG	GG	GG	GG	AA	AA	GG	GG	GG	AA	GG	NA	AA	AA	GG	GG	GG	GG	AA	NA	GG	GG	GG	AA	GG	GG	AG	NA	NA	GG	GG	AG	AA	GG	GG	AA
AX-94556854	T/C	1A	115359246	TT	NA	TT	TT	TT	TT	CC	TT	CC	TT	TT	TT	TT	TT	CC	TT	TT	TT	TT	TT	TT	TT	TT	TC	CC	TT	CC	CC	TC	NA	TT	TT	CC	TT	TT	CC	TT	TT	TT	TT	TT	TT	TT	TT	TT	CC
AX-94561436	T/C	1A	547215707	TT	TT	TT	CC	CC	TT	NA	TT	TT	TT	TT	TC	CC	TT	CC	TT	CC	CC	TT	TT	TT	TT	CC	TT	CC	TT	TC	TT	TT	TT	TT	CC	CC	TT	NA	CC	CC	CC	TC	TT	CC	TT	CC	TT	TT	TT
AX-94562727	G/T	1A	5646294	TT	GG	TG	TT	GG	GG	GG	GG	GG	GG	GG	GG	GG	GG	GG	GG	TT	TT	TG	GG	GG	GG	GG	GG	TG	GG	GG	GG	GG	GG	TG	GG	GG	GG	GG	GG	TT	GG	GG	GG	GG	GG	TG	TG	TG	GG
AX-94564492	G/A	1A	29797909	GG	GG	NA	GG	GG	GG	AA	GG	AA	NA	GG	GG	GG	GG	AA	GG	GG	GG	GG	GG	GG	GG	GG	GG	AA	GG	NA	NA	GG	GG	GG	GG	AA	GG	GG	AA	GG	GG	NA	GG	GG	GG	GG	GG	GG	AA
AX-94568594	C/T	1A	577079120	CC	CC	TT	TT	CC	TT	TT	TT	CC	TT	CC	TC	CC	CC	CC	TT	CC	CC	CC	CC	TT	CC	CC	CC	TT	CC	CC	TT	TT	TT	CC	TT	TT	TT	CC	CC	TT	TT	CC	TT	CC	TT	CC	CC	TT	CC
AX-94571120	T/C	1A	506854781	CC	TT	TT	CC	CC	TC	TT	TT	CC	CC	CC	TT	CC	TT	CC	TT	TT	TT	TT	TT	TT	TT	TT	TT	TT	CC	TT	TT	NA	CC	CC	TT	TT	TT	TT	TT	CC	TT	TT	TT	TT	TT	TT	TT	TT	TT
AX-94571699	C/A	1A	83832654	CC	CC	CC	CC	CC	CC	AA	CC	AA	CC	CC	CC	CC	CC	AA	CC	CC	CC	CC	CC	CC	CC	CC	CC	AA	CC	AA	AA	CC	AC	CC	CC	AA	CC	CC	AA	CC	CC	NA	CC	CC	CC	CC	CC	CC	AA
AX-94574509	C/T	1A	9580120	TT	CC	TT	TT	TT	CC	CC	TT	CC	CC	TT	CC	CC	CC	CC	CC	TT	CC	CC	CC	TT	CC	CC	CC	CC	CC	CC	CC	NA	CC	CC	CC	CC	CC	CC	CC	CC	CC	CC	CC	CC	TC	CC	CC	CC	CC
AX-94575656	A/G	1A	119707495	AA	AA	NA	AA	AA	NA	AG	AA	NA	AA	AA	AA	AA	AA	GG	AA	AA	AA	AA	AA	AA	AA	AA	AA	AG	AA	AG	AG	AA	AA	AA	AA	NA	AA	AA	GG	AA	AA	AA	AA	AA	AA	AA	AA	AA	AG
AX-94576586	C/T	1A	13762834	CC	CC	CC	CC	CC	CC	NA	CC	TC	CC	TC	CC	CC	NA	CC	TC	CC	CC	CC	CC	CC	TC	CC	CC	CC	CC	CC	CC	CC	CC	CC	CC	CC	TC	CC	TC	CC	CC	CC	CC	CC	CC	CC	CC	TC	CC
AX-94577003	G/C	1A	167152632	GG	GG	GG	GG	GG	GG	CG	GG	CC	GG	GG	GG	GG	GG	CC	GG	GG	GG	GG	GG	GG	GG	GG	GG	CG	GG	CG	CG	GG	GG	GG	GG	CC	GG	GG	CC	GG	GG	GG	GG	GG	GG	GG	GG	GG	CC
AX-94579659	T/C	1A	589475198	TT	TT	TT	TC	TC	TC	TT	TT	TT	CC	TT	TT	TT	TT	TT	TT	TT	TT	NA	TT	NA	TT	TT	TT	TT	TT	NA	TT	TT	TT	TT	TT	TT	TT	TT	CC	TT	TT	TT	TT	TT	TT	TT	TT	TT	TT
AX-94580006	A/G	1A	131520162	AA	AA	AA	AA	AA	AA	GG	AA	GG	AA	GG	AA	AA	AA	GG	AA	AA	AA	AA	AA	NA	AA	AA	AA	GG	AA	GG	GG	AA	AA	AA	AA	GG	AA	AA	GG	AG	AA	AA	AA	AA	AA	AA	AA	AG	GG
AX-94581035	G/C	1A	20538274	GG	CG	CG	CC	CG	GG	GG	GG	CG	CG	GG	GG	GG	GG	NA	GG	GG	GG	GG	CG	GG	GG	GG	CG	GG	GG	GG	GG	GG	GG	GG	GG	GG	CG	GG	NA	GG	GG	GG	GG	GG	GG	GG	GG	GG	GG
AX-94582979	A/G	1A	571584728	AA	AA	AG	AA	AA	AG	AA	AG	AA	AG	AA	AA	AA	AA	AA	AA	AA	AA	AA	AA	AG	AA	AA	AA	AA	AA	AA	AG	AA	AA	AA	AA	AA	AG	AA	AA	AA	AA	AA	AA	AA	AA	AA	AA	AA	AA
AX-94583145	G/A	1A	1211885	AA	AA	AA	GG	GG	GG	AA	GG	GG	GG	AA	AA	GG	AA	GG	GG	GG	GG	GG	GG	GG	GG	GG	GG	GG	GG	GG	GG	GG	AG	GG	GG	GG	AA	GG	AA	GG	GG	GG	GG	GG	AA	GG	GG	GG	GG
AX-94583358	C/T	1A	517381090	CC	CC	TC	CC	CC	CC	CC	CC	CC	CC	CC	CC	CC	CC	CC	CC	CC	CC	CC	TT	CC	CC	CC	CC	CC	CC	CC	CC	NA	CC	CC	CC	CC	CC	CC	CC	CC	CC	CC	CC	CC	CC	CC	CC	CC	TT
AX-94583506	T/C	1A	530236548	TT	TT	TT	TT	CC	TT	CC	TT	CC	CC	CC	TT	CC	TT	CC	TT	CC	CC	TT	CC	TT	TT	CC	TT	CC	TT	TT	TT	TC	TT	TT	CC	CC	TT	TC	CC	CC	CC	TC	TT	TT	TT	CC	CC	TT	TT
AX-94586745	G/A	1A	592100102	AG	GG	AG	GG	GG	AA	AG	GG	GG	GG	GG	AG	GG	GG	GG	AA	GG	GG	GG	GG	GG	GG	AG	GG	GG	GG	AG	AG	GG	AA	GG	GG	GG	GG	AG	AG	GG	GG	GG	NA	GG	NA	GG	GG	GG	AG
AX-94592638	G/A	1A	584683041	GG	GG	AA	GG	AA	GG	NA	GG	AG	AA	AA	GG	AA	NA	GG	GG	AA	GG	GG	AA	GG	GG	AA	GG	GG	GG	AG	NA	NA	AA	GG	GG	GG	GG	AA	AA	GG	GG	AA	NA	GG	GG	GG	GG	GG	AA
AX-94592848	G/C	1A	333626054	GG	GG	GG	GG	GG	GG	GG	GG	GG	GG	GG	GG	CC	GG	GG	GG	GG	GG	GG	GG	GG	GG	GG	GG	GG	GG	GG	GG	GG	GG	GG	GG	NA	GG	GG	NA	CG	GG	GG	GG	GG	GG	GG	GG	GG	GG
AX-94593042	C/T	1A	86648367	CC	CC	CC	CC	CC	CC	TT	CC	TT	CC	CC	CC	CC	CC	TT	CC	CC	CC	CC	CC	CC	CC	CC	CC	TT	CC	TT	TT	CC	CC	CC	CC	TT	CC	CC	TT	CC	CC	CC	CC	CC	CC	CC	CC	CC	TT
AX-94594465	T/C	1A	186993391	TT	TT	TT	TT	TT	TT	TT	TT	CC	CC	TT	TT	TT	TT	TT	TT	TT	TT	TT	TT	TT	TT	TT	TT	TT	TT	TT	TT	TT	TT	TT	TT	TT	TT	TT	TT	TT	CC	TT	TT	TT	TT	TT	TT	TT	TT
AX-94594952	C/G	1A	581871277	GG	CC	GG	GG	CC	CC	GG	CC	GG	CC	CC	CC	GG	CC	GG	CC	CC	CC	CC	CC	CC	GG	GG	GG	CC	CC	GG	GG	CG	CC	CC	CC	CC	CC	CG	GG	CC	CC	CC	CC	GG	CC	GG	CC	GG	GG
AX-94596280	G/A	1A	149874277	GG	GG	NA	GG	GG	GG	GG	GG	AA	AA	GG	GG	GG	GG	GG	GG	GG	GG	GG	GG	GG	GG	GG	GG	GG	GG	GG	GG	GG	GG	GG	GG	GG	GG	GG	GG	AG	AA	GG	GG	GG	GG	GG	GG	GG	GG
AX-94596860	G/T	1A	112036438	GG	GG	GG	GG	GG	GG	TT	GG	NA	GG	GG	GG	GG	GG	TT	GG	GG	GG	GG	GG	GG	GG	GG	GG	TT	GG	TG	TG	GG	GG	GG	GG	TT	GG	TG	TT	GG	GG	NA	GG	GG	GG	GG	GG	GG	TT
AX-94598030	G/A	1A	1159536	GG	AA	GG	GG	GG	GG	AA	GG	GG	GG	AA	AA	GG	AA	GG	GG	GG	GG	GG	GG	GG	GG	GG	GG	GG	GG	GG	GG	GG	GG	GG	GG	GG	AA	GG	AA	GG	GG	GG	GG	GG	GG	GG	GG	GG	GG
AX-94599511	C/T	1A	130909637	CC	CC	CC	CC	CC	CC	TT	CC	TT	CC	CC	CC	CC	CC	TT	CC	CC	CC	CC	CC	CC	CC	CC	NA	TT	CC	TT	TT	TC	NA	CC	CC	TT	CC	CC	TT	CC	CC	CC	CC	CC	CC	CC	CC	CC	TT
AX-94599588	A/G	1A	522472705	NA	GG	AA	AA	AA	AA	AA	AA	AG	AA	AA	AA	AA	AA	AA	GG	AA	AA	AA	NA	NA	AG	AA	GG	AA	AA	AA	AA	AG	AG	AA	AA	AA	GG	AA	AA	AA	NA	AA	AA	AA	AG	GG	AA	AG	NA
AX-94600120	T/C	1A	7658579	TT	CC	TT	TT	TT	TT	CC	TT	TT	NA	CC	TT	TT	TT	TT	TT	TT	TT	TT	TT	TT	TT	TT	NA	TT	TT	TT	NA	TC	TC	TT	TT	TT	CC	TT	CC	TT	TT	TT	TT	TT	TT	TT	TT	TT	TT
AX-94604036	A/G	1A	12098848	AA	AA	AA	AA	AA	AA	AA	AA	NA	AA	AA	AG	AG	AG	AA	AA	AA	AA	AA	AA	AA	AA	AA	AA	AA	AA	AA	AA	AG	AA	AG	AA	AA	AA	AA	AA	AA	AA	AG	AA	AA	AA	AA	AA	AA	AA
AX-94607056	A/G	1A	15438341	AA	GG	AA	AA	AA	AA	GG	AA	GG	AA	GG	NA	AA	AA	AA	GG	AA	AA	AA	AA	AA	GG	AA	AA	AA	AA	AA	AA	AA	GG	AA	AA	AA	GG	AG	GG	AA	AA	AA	AA	AA	AA	AA	AA	GG	AA
AX-94607479	C/A	1A	13666859	CC	CC	CC	CC	CC	CC	AC	CC	AC	CC	CC	CC	CC	CC	AC	CC	CC	CC	CC	CC	CC	CC	CC	CC	NA	CC	AC	AC	CC	CC	CC	CC	AC	CC	CC	AC	NA	CC	NA	CC	CC	CC	CC	CC	CC	AC
AX-94608897	G/C	1A	434423745	GG	GG	GG	GG	GG	GG	GG	GG	CC	CC	GG	GG	GG	GG	CC	GG	GG	GG	GG	CC	GG	GG	GG	GG	GG	GG	GG	GG	GG	GG	GG	GG	GG	GG	GG	GG	GG	CC	GG	GG	GG	GG	GG	GG	GG	GG
AX-94615023	G/A	1A	35934034	GG	GG	GG	GG	GG	GG	AA	GG	AA	GG	GG	GG	GG	GG	AA	GG	GG	GG	GG	GG	GG	GG	GG	GG	AA	GG	NA	AA	GG	GG	GG	GG	AA	GG	GG	AA	GG	GG	GG	GG	GG	GG	GG	GG	GG	AA
AX-94615576	G/C	1A	363452635	GG	GG	GG	GG	GG	GG	GG	GG	NA	GG	GG	GG	GG	GG	GG	GG	GG	GG	CC	GG	GG	GG	GG	GG	GG	GG	GG	GG	GG	GG	GG	GG	GG	GG	GG	GG	CC	GG	NA	GG	GG	GG	GG	GG	NA	GG
AX-94615586	T/G	1A	91159914	TT	TT	TT	TT	TT	TT	TG	TT	TG	TT	TT	TT	TT	TT	TG	TT	TT	TT	TT	TT	TT	TT	TT	TT	TG	TT	NA	TG	TT	TT	TT	TT	TG	TT	TT	TG	TT	TT	TT	TT	TT	TT	TT	TT	TT	TG
AX-94615593	G/A	1A	268925964	AA	GG	GG	GG	GG	GG	GG	GG	AG	GG	GG	GG	GG	NA	GG	GG	GG	GG	GG	GG	GG	GG	GG	GG	GG	GG	GG	GG	AG	GG	GG	GG	GG	GG	GG	GG	NA	GG	AG	GG	GG	GG	GG	GG	AG	GG
AX-94616748	A/T	1A	535418438	AA	AA	TT	AA	NA	AA	NA	AA	AT	AA	TT	NA	TT	AT	AT	NA	AA	AA	AA	AA	AA	AA	AA	AA	AA	AA	AA	AT	AT	AT	AA	AA	NA	AA	AA	AA	AT	AA	NA	AA	AA	AA	NA	AA	AT	AA
AX-94618053	C/A	1A	367874590	CC	CC	CC	CC	CC	CC	CC	CC	CC	CC	CC	CC	AA	CC	CC	CC	CC	CC	CC	CC	CC	CC	CC	CC	CC	CC	CC	CC	CC	AC	CC	CC	CC	CC	CC	CC	CC	CC	CC	CC	CC	CC	CC	CC	CC	CC
AX-94619003	C/T	1A	35542848	CC	CC	CC	CC	CC	CC	TT	CC	TC	CC	CC	CC	CC	CC	TC	CC	CC	CC	CC	CC	CC	CC	CC	CC	TC	CC	NA	NA	CC	CC	CC	CC	TT	CC	CC	TT	CC	CC	CC	CC	CC	CC	CC	CC	CC	TT
AX-94621604	C/G	1A	375475180	CC	CC	CC	CC	CC	CC	CC	CC	CC	CC	CC	CC	GG	CC	CC	CC	CC	CC	CC	CC	CC	CC	CC	CC	CC	CC	CC	CC	CC	CC	CC	CC	CC	CC	CC	CC	CC	CC	CC	CC	CC	CC	CC	CC	CC	CC
AX-94621608	G/C	1A	584960908	GG	NA	CG	GG	GG	GG	GG	GG	CG	CC	GG	GG	GG	GG	NA	GG	CC	CC	GG	GG	GG	GG	GG	GG	GG	GG	NA	GG	CC	GG	GG	NA	GG	CC	GG	CG	CG	GG	CC	GG	GG	GG	GG	GG	GG	GG
AX-94623727	C/T	1A	181778261	CC	CC	CC	CC	CC	CC	TC	CC	TC	CC	CC	CC	CC	CC	TC	CC	CC	CC	CC	CC	CC	CC	CC	CC	TC	CC	TC	TC	CC	CC	CC	CC	TC	CC	CC	TC	CC	CC	CC	CC	CC	CC	CC	CC	CC	TC
AX-94624109	C/T	1A	381295807	CC	CC	CC	CC	CC	CC	CC	CC	CC	CC	CC	CC	TT	CC	CC	CC	CC	CC	CC	CC	CC	CC	CC	CC	CC	CC	CC	CC	CC	CC	CC	CC	CC	CC	NA	CC	CC	CC	CC	CC	CC	CC	CC	CC	CC	CC
AX-94624955	T/C	1A	516564136	TT	CC	CC	TT	NA	CC	TT	CC	CC	TT	TT	CC	TT	CC	TT	CC	TT	TT	CC	TT	CC	TT	TT	TT	TT	CC	NA	TT	NA	TT	CC	TT	TT	CC	TT	TT	TT	CC	NA	TT	CC	CC	TT	TT	NA	CC
AX-94625328	T/C	1A	59857251	TT	TT	TT	TT	TT	TT	CC	TT	TC	TT	TT	TT	TT	TT	CC	TT	TT	TT	TT	TT	TT	TT	TT	TT	CC	TT	TC	CC	TT	TT	TT	TT	CC	TT	TT	CC	NA	TT	TT	TT	TT	TT	TT	TT	TT	CC
AX-94626802	A/C	1A	67469260	AC	AA	AA	AA	AA	AA	CC	AA	CC	AA	NA	AA	AA	AA	CC	AA	AA	AA	AA	AA	AA	AA	AA	AA	NA	AA	CC	CC	AA	AA	AA	AA	CC	AA	AA	CC	AA	AA	AA	AA	AA	AA	AA	AA	AA	CC
AX-94627776	A/G	1A	30193344	AA	AA	AA	AA	AA	AG	AG	AA	AG	AA	AA	AA	AA	AA	GG	NA	AA	AA	AA	AA	AA	GG	AA	AA	AG	AA	AG	AG	AA	AG	AA	AA	AG	AA	AA	AG	AA	AA	AA	AA	AA	NA	AA	AA	NA	AG
AX-94628265	A/G	1A	118509145	AA	GG	NA	AA	AA	AG	AA	GG	AA	AA	AA	AG	AA	GG	AA	AA	AA	AA	AG	AA	GG	AA	AA	AA	AG	AG	NA	AA	AG	AA	GG	AG	AG	GG	AG	AA	AA	AA	GG	AG	AA	NA	AA	AA	AA	AG
AX-94629336	T/C	1A	12769830	TT	TC	TT	TT	TT	TT	NA	TT	TC	TT	TC	NA	TT	TC	TT	TC	TT	TT	TT	TT	TT	TC	TT	TT	TT	TT	TT	TT	NA	TC	TT	TT	TT	TC	TT	TC	TC	TT	TC	TT	TT	TT	TT	TT	TC	TT
AX-94629635	G/A	1A	110073979	GG	NA	GG	GG	GG	GG	GG	GG	AG	GG	AG	GG	GG	GG	GG	GG	GG	GG	AG	GG	GG	GG	GG	GG	GG	GG	GG	AG	AG	GG	GG	GG	GG	GG	GG	GG	AG	GG	GG	GG	GG	GG	AG	GG	GG	GG
AX-94630858	T/C	1A	92567918	TT	TT	TT	TT	TT	TT	TT	TT	NA	CC	TT	TT	CC	TT	TC	TT	TT	TT	TT	CC	TT	TT	TT	TT	TT	TT	TT	TT	TT	TT	TT	TT	TT	TT	TT	TT	TT	CC	TT	TT	TT	TT	TT	TT	TT	TT
AX-94631457	G/A	1A	14506475	GG	AA	AG	GG	AG	GG	NA	GG	AA	AG	AA	GG	AG	GG	AG	AA	GG	GG	GG	AG	AG	AA	GG	AG	GG	GG	GG	GG	NA	AA	GG	GG	GG	AA	AG	AA	GG	NA	GG	GG	GG	AG	NA	GG	AA	GG
AX-94632377	G/A	1A	506546969	GG	GG	GG	AG	GG	GG	GG	GG	GG	GG	GG	GG	GG	GG	GG	GG	GG	GG	GG	GG	GG	GG	GG	GG	GG	GG	GG	GG	GG	GG	GG	GG	GG	GG	GG	AA	GG	GG	AG	GG	GG	GG	GG	GG	GG	GG
AX-94633666	G/C	1A	533447857	GG	GG	GG	GG	GG	GG	GG	GG	GG	GG	GG	CC	GG	CG	CC	GG	GG	CC	GG	GG	GG	GG	NA	NA	GG	GG	CC	NA	GG	CG	CC	CC	GG	GG	CC	GG	GG	GG	CC	CC	GG	GG	GG	CC	CC	GG
AX-94633764	C/T	1A	412458142	CC	TC	CC	CC	CC	CC	CC	CC	NA	TT	CC	CC	NA	CC	TC	CC	CC	CC	CC	TC	NA	CC	CC	TC	CC	CC	TC	TC	TT	NA	CC	CC	CC	CC	CC	CC	CC	CC	CC	CC	CC	CC	CC	CC	NA	CC
AX-94635059	A/G	1A	534565596	AA	AA	AA	AA	AA	AA	AA	AA	AA	AA	AA	AA	AA	AA	GG	AA	AA	AA	AA	AA	AA	AA	GG	AA	AA	AA	GG	AA	AA	AG	GG	GG	AA	NA	NA	AA	NA	AA	GG	GG	AA	AA	AA	AA	GG	AA
AX-94635507	A/G	1A	76486940	AA	AA	AA	AA	AA	AA	GG	AA	GG	NA	AA	AA	AA	AA	GG	AA	AA	AA	AA	AA	AA	AA	AA	AA	NA	AA	GG	GG	AG	AA	AA	AA	GG	AA	AA	GG	AA	AA	AA	AA	AA	AA	AA	AA	AA	GG
AX-94635693	T/C	1A	111151263	TT	TT	TT	TT	TT	TT	CC	TT	CC	TT	TT	TT	TT	NA	CC	TT	TT	TT	TT	TT	TT	TT	TT	TT	CC	TT	CC	CC	TT	TT	TT	TT	CC	TT	TT	CC	TT	TT	TT	TT	TT	TT	TT	TT	TT	CC
AX-94637020	G/A	1A	566001725	GG	AA	GG	GG	GG	GG	GG	GG	AA	GG	GG	GG	GG	GG	GG	AA	GG	GG	AA	GG	GG	AA	GG	AA	GG	GG	GG	GG	AG	AA	GG	GG	GG	GG	GG	GG	GG	GG	GG	GG	GG	AA	GG	AA	AA	AA
AX-94638745	A/G	1A	521643801	GG	GG	GG	GG	AA	GG	AA	GG	AA	AA	AA	GG	AA	GG	AA	GG	AA	AA	GG	AA	GG	AA	AA	GG	AA	GG	GG	AA	AA	AA	GG	AA	AA	GG	AA	AA	AA	AA	GG	AA	GG	GG	AA	AA	AA	GG
AX-94641695	C/T	1A	494450343	CC	TT	CC	CC	CC	TT	CC	TT	CC	TC	CC	TC	CC	NA	CC	CC	CC	TT	CC	CC	TT	CC	CC	TC	CC	CC	TT	TC	TC	TT	TT	TT	CC	CC	TC	CC	CC	CC	NA	NA	CC	NA	CC	TT	NA	CC
AX-94641931	C/A	1A	496045097	CC	NA	CC	AC	CC	AA	CC	AC	NA	AC	CC	NA	CC	AA	CC	CC	CC	AA	CC	CC	AA	CC	CC	AC	CC	CC	AA	AC	CC	CC	AA	AA	CC	CC	AC	CC	CC	CC	AA	AC	CC	AA	CC	AA	CC	CC
AX-94644377	T/G	1A	504246182	TT	TT	TT	GG	GG	TT	NA	TT	NA	TT	GG	TT	NA	TT	GG	TT	GG	GG	GG	TT	TT	GG	GG	TT	TG	TT	TT	GG	GG	GG	TT	NA	GG	TT	TG	GG	GG	GG	TT	TG	TT	TT	GG	GG	GG	TT
AX-94645209	C/T	1A	146631351	CC	NA	CC	CC	TC	CC	TT	CC	TT	CC	CC	CC	CC	TC	TT	CC	CC	CC	CC	CC	NA	CC	CC	CC	NA	CC	TT	TT	TC	NA	CC	CC	TT	CC	CC	TT	TC	CC	TC	CC	CC	CC	CC	CC	TC	TC
AX-94645318	A/G	1A	342384180	AG	AA	AA	AG	AA	NA	AG	AG	AA	AA	AA	AA	AA	AA	AA	AA	AG	AG	AA	AG	AA	AA	AG	AA	AG	AG	AA	AA	AA	AA	AA	AG	AA	AG	AG	AA	AA	AA	AA	AG	AG	AA	AA	AA	AA	AG
AX-94645378	C/T	1A	554104922	TT	CC	CC	TT	CC	CC	TT	CC	NA	CC	NA	TT	CC	TT	CC	CC	CC	CC	CC	TT	CC	CC	CC	NA	CC	CC	CC	CC	NA	CC	CC	CC	CC	TT	CC	TC	CC	NA	CC	CC	CC	CC	TC	NA	TT	CC
AX-94648151	C/T	1A	288871008	CC	CC	CC	CC	CC	CC	CC	CC	TT	TT	CC	CC	CC	TC	CC	CC	CC	CC	TC	CC	CC	CC	CC	CC	CC	CC	CC	CC	TT	CC	CC	CC	CC	CC	CC	CC	TC	TT	TC	CC	CC	CC	CC	CC	CC	CC
AX-94648939	C/T	1A	354625758	CC	CC	CC	CC	CC	TC	CC	CC	NA	CC	CC	NA	CC	NA	NA	CC	CC	CC	CC	CC	CC	CC	CC	CC	CC	TC	CC	NA	TC	TT	CC	CC	CC	CC	CC	CC	CC	CC	CC	TC	CC	TC	CC	CC	NA	CC
AX-94650064	T/C	1A	591089676	CC	TT	CC	CC	TT	TT	CC	TT	TC	TT	TT	TT	CC	TT	CC	TT	TT	TT	TT	TT	TT	CC	CC	CC	TT	TT	CC	CC	TT	TT	TT	TT	TT	TT	TC	CC	TT	TT	TC	TT	CC	TT	CC	TT	CC	CC
AX-94650089	C/A	1A	536439342	CC	CC	CC	CC	CC	CC	CC	CC	NA	CC	CC	CC	CC	CC	CC	CC	CC	CC	CC	CC	CC	AC	CC	CC	CC	CC	CC	AC	AC	AC	CC	CC	CC	AA	NA	AA	CC	CC	NA	AA	CC	AA	CC	CC	NA	CC
AX-94650246	C/T	1A	310869141	TT	CC	CC	CC	CC	CC	CC	CC	NA	CC	TT	CC	CC	NA	NA	TT	CC	CC	CC	CC	CC	TT	TT	CC	NA	TT	CC	CC	CC	TT	CC	CC	CC	CC	CC	CC	TT	NA	NA	CC	CC	CC	CC	CC	CC	CC
AX-94651424	C/T	1A	544723357	TT	TT	CC	CC	CC	NA	CC	TT	CC	CC	TT	TT	CC	TT	CC	TT	CC	CC	NA	TT	TT	CC	CC	NA	CC	TT	CC	TT	CC	TT	TT	CC	CC	CC	TC	CC	CC	CC	CC	CC	CC	TT	CC	TT	TT	TT
AX-94652753	G/T	1A	104379990	GG	NA	GG	GG	GG	GG	NA	GG	TT	GG	GG	GG	GG	GG	TT	GG	GG	GG	GG	GG	GG	GG	GG	GG	TG	GG	TT	TG	NA	TG	GG	GG	TT	GG	GG	TT	GG	GG	GG	GG	GG	GG	GG	GG	NA	TG
AX-94655104	A/G	1A	368801063	GG	GG	AA	GG	AA	GG	GG	GG	AA	GG	AA	AA	AA	AA	AA	AA	GG	GG	AA	GG	AA	AA	GG	GG	GG	GG	GG	GG	GG	GG	AA	GG	AA	GG	GG	AA	AA	AA	AA	GG	GG	AA	AA	AA	AA	GG
AX-94657795	G/A	1A	39871385	GG	GG	GG	GG	NA	GG	NA	GG	AA	GG	GG	GG	GG	NA	AA	GG	GG	GG	GG	GG	GG	GG	GG	GG	AG	GG	NA	AG	NA	GG	GG	GG	AA	GG	GG	AA	AG	GG	AG	GG	GG	GG	GG	GG	GG	NA
AX-94658508	A/G	1A	377499864	AA	NA	AA	AA	AA	AA	AA	AA	AG	AA	AA	AA	NA	AA	NA	AA	AA	AA	AA	AA	AA	AA	AA	AA	AA	AA	AG	AA	AG	AG	AA	AA	AA	AA	AA	AA	NA	AA	GG	AA	AA	AA	AA	AA	AA	AA
AX-94659847	T/C	1A	71786809	TT	TT	TT	TT	TT	TT	CC	TT	CC	TT	TT	TT	TT	TT	CC	TT	TT	TT	TT	TT	TT	TT	TT	TT	NA	TT	CC	CC	NA	NA	TT	TT	CC	TT	TT	CC	NA	TT	NA	TT	TT	TT	TT	TT	NA	CC
AX-94660066	C/T	1A	132785363	CC	CC	CC	CC	CC	CC	TT	CC	TT	CC	CC	CC	CC	CC	TT	CC	CC	CC	CC	CC	CC	CC	CC	CC	NA	CC	TT	NA	CC	CC	CC	CC	TT	CC	CC	TT	CC	CC	CC	CC	CC	CC	CC	CC	CC	TT
AX-94661922	C/T	1A	323406718	CC	TC	TC	CC	TC	CC	CC	CC	CC	CC	CC	CC	CC	CC	TC	TC	CC	CC	CC	CC	CC	CC	CC	CC	CC	CC	CC	CC	CC	CC	CC	CC	CC	CC	CC	CC	CC	CC	TC	CC	CC	CC	CC	CC	CC	CC
AX-94661960	A/G	1A	6067447	AG	AA	AG	AG	AA	AA	AA	NA	AA	AA	AA	AA	AA	AA	AA	AA	AG	AG	AG	AA	AA	AA	AA	AA	AA	AA	AA	AA	AA	AA	AG	AA	AA	AA	NA	AA	AG	AA	AA	AA	AA	AA	AG	AG	NA	NA
AX-94662212	T/A	1A	10069902	AT	TT	AT	AT	AT	TT	TT	AT	TT	TT	AT	TT	TT	TT	TT	TT	AT	TT	TT	TT	AT	TT	TT	TT	TT	TT	TT	TT	TT	TT	TT	TT	TT	TT	TT	TT	TT	TT	TT	TT	TT	TT	TT	TT	TT	TT
AX-94663100	A/C	1A	434872305	AA	NA	AA	AA	AA	AA	AA	AA	NA	AA	AC	NA	AA	NA	NA	NA	AA	AA	AA	AC	NA	AA	AC	AA	AA	AA	NA	NA	NA	AC	AA	NA	NA	AA	AA	AA	NA	AA	CC	NA	AA	AA	AA	AA	AA	AA
AX-94663476	G/A	1A	510457328	GG	GG	GG	AG	GG	GG	AA	GG	GG	AG	GG	GG	GG	GG	GG	GG	AG	AG	GG	GG	GG	GG	AG	GG	NA	GG	GG	AG	AG	NA	GG	AG	GG	GG	AG	GG	GG	AA	GG	AG	GG	GG	GG	GG	GG	GG
AX-94664571	C/T	1A	584682968	CC	CC	CC	CC	NA	TT	CC	TT	CC	CC	CC	CC	CC	CC	CC	NA	CC	CC	CC	CC	NA	CC	TT	CC	CC	TT	TC	CC	CC	TT	CC	CC	CC	CC	CC	CC	CC	CC	CC	CC	CC	NA	CC	CC	TC	CC
AX-94665889	C/T	1A	151777854	CC	CC	CC	CC	CC	CC	TT	CC	TT	CC	CC	CC	CC	CC	TT	CC	CC	CC	CC	CC	CC	CC	CC	CC	TT	CC	TT	TT	CC	CC	CC	CC	TT	CC	CC	TT	CC	CC	CC	CC	CC	CC	CC	CC	CC	TT
AX-94665964	A/T	1A	87200717	AA	AA	AA	AA	AA	AA	AT	AA	AT	AA	AA	AA	AA	AA	AT	AA	AA	AA	AA	AA	AA	AA	AA	AA	NA	AA	AT	AT	AA	AA	AA	AA	AT	AA	AA	AT	AA	AA	NA	AA	AA	AA	AA	AA	AA	AT
AX-94667626	G/C	1A	64595084	GG	GG	GG	GG	GG	GG	CC	GG	CC	GG	GG	GG	GG	GG	CC	GG	GG	GG	GG	GG	GG	GG	GG	GG	CC	GG	CC	CC	GG	GG	GG	GG	CC	GG	GG	CC	GG	GG	NA	GG	GG	GG	GG	GG	GG	CC
AX-94668245	G/C	1A	533447887	GG	NA	GG	CG	CC	GG	GG	GG	GG	NA	GG	GG	NA	GG	NA	GG	CG	CG	GG	GG	GG	CC	CG	GG	CG	GG	GG	NA	CC	CC	GG	CG	CC	CG	CG	GG	CC	GG	GG	CG	GG	GG	NA	CC	CG	GG
AX-94668428	A/G	1A	96365260	AA	AA	AA	AA	AA	AA	NA	AA	AA	AA	AA	AA	AA	AA	AG	AA	AA	AA	AA	AA	AA	AA	AA	AA	AG	AA	NA	AG	AA	AA	AA	AA	AG	AA	AA	AG	AA	AA	AA	AA	AA	AA	AA	AA	AA	AG
AX-94668650	C/A	1A	218217702	CC	CC	CC	CC	CC	CC	AC	CC	AC	CC	CC	CC	NA	CC	AC	CC	CC	CC	CC	CC	CC	CC	CC	CC	AC	CC	CC	CC	CC	CC	CC	CC	AC	CC	CC	AC	CC	CC	AC	CC	CC	CC	CC	CC	CC	AC
AX-94668931	G/C	1A	499979671	GG	NA	GG	NA	GG	CC	GG	CC	GG	GG	GG	GG	CC	GG	GG	GG	GG	GG	CG	GG	CC	GG	CC	GG	GG	GG	GG	GG	NA	NA	GG	CG	GG	CC	GG	CC	GG	GG	CG	CC	GG	CC	GG	GG	GG	GG
AX-94669331	T/C	1A	1159689	TT	TC	TT	TT	TT	TT	CC	TT	TT	TT	CC	CC	TT	CC	TT	TT	TT	TT	TT	TT	TT	TT	TT	TT	TT	TT	TT	TT	TT	TT	TT	TT	TT	CC	TT	CC	TT	TT	TT	TT	TT	TT	TT	TT	TT	TT
AX-94670671	G/T	1A	507080813	TT	GG	GG	TT	TT	TT	GG	GG	TT	TT	TT	GG	TT	GG	TT	GG	GG	GG	GG	GG	GG	GG	GG	GG	GG	TT	GG	GG	GG	GG	TT	GG	GG	GG	GG	GG	TT	GG	GG	GG	GG	GG	GG	GG	GG	GG
AX-94672901	A/G	1A	547906982	AA	AA	GG	AA	AA	AA	AG	AA	AA	GG	AA	AA	AA	AA	AA	AA	AA	AA	AA	AA	AA	GG	AA	AA	AA	AA	NA	AA	GG	NA	AA	AA	AA	GG	AA	AA	NA	AA	AA	GG	AA	AA	AA	AA	NA	AA
AX-94673659	A/G	1A	513661916	GG	AA	AA	GG	GG	AG	AA	AA	AA	GG	GG	AA	GG	AA	GG	AA	AA	AA	AA	AA	AA	AA	AA	AA	AA	GG	AA	AA	AA	AA	AA	AA	AA	AA	AA	AA	GG	AA	AA	AA	AA	AA	AA	AA	AA	AA
AX-94674333	A/G	1A	551607551	GG	AA	AA	AA	AA	AA	AA	AA	AA	AA	AA	AA	AA	AA	AA	GG	AA	AA	GG	AA	AA	AA	AA	GG	AA	AA	AA	AA	AA	GG	AA	AA	AA	AA	AA	AA	AG	AA	AA	AA	AA	GG	AA	GG	GG	GG
AX-94675197	A/G	1A	36279078	AA	AA	AA	AA	AA	AA	GG	AA	GG	AA	AA	AA	AA	NA	GG	AA	AA	AA	AA	AA	AA	AA	AA	AA	GG	AA	GG	GG	AA	AA	AA	AA	GG	AA	AA	GG	AA	AA	AA	AA	AA	AA	AA	AA	AA	GG
AX-94675637	C/A	1A	590343188	CC	CC	AC	CC	CC	CC	CC	CC	CC	CC	CC	CC	AC	CC	NA	CC	CC	CC	CC	CC	CC	AC	CC	CC	CC	CC	CC	NA	CC	CC	CC	CC	CC	CC	CC	AC	CC	CC	CC	CC	CC	CC	AC	CC	NA	CC
AX-94676999	C/T	1A	534265561	TT	TT	NA	CC	CC	TT	TT	TT	TT	CC	TT	TT	TT	TT	CC	TT	CC	CC	TC	CC	TT	CC	CC	TT	CC	TT	TT	CC	CC	CC	TT	CC	CC	CC	NA	TT	CC	CC	TT	CC	TT	CC	CC	CC	CC	TT
AX-94677043	A/G	1A	268123712	AA	AG	AA	AA	AA	AA	AA	AA	AA	AG	AA	AA	AA	AA	AA	AA	AA	AA	AA	AA	AA	AA	AA	AG	AA	AA	AG	AG	AG	AG	AA	AA	AA	AA	AA	AA	AA	AA	AA	AA	AA	AA	AA	AA	AA	AA
AX-94678574	C/T	1A	61382007	TC	TC	CC	TC	CC	TC	CC	CC	CC	CC	CC	CC	CC	CC	CC	TT	CC	CC	CC	CC	CC	CC	CC	CC	CC	TC	CC	CC	CC	NA	CC	CC	CC	CC	CC	CC	CC	CC	CC	CC	CC	CC	CC	CC	TC	CC
AX-94681397	G/C	1A	533147776	GG	GG	GG	CC	CC	GG	GG	GG	GG	CC	GG	GG	GG	GG	CC	GG	CC	CC	GG	GG	GG	CC	CC	NA	CC	GG	GG	CC	CC	CC	GG	CC	CC	CC	NA	GG	CC	CC	CG	CC	GG	CC	CC	CC	CC	GG
AX-94685874	C/G	1A	331272761	CC	CC	CC	CC	CC	CC	CG	CC	CG	CC	CC	CC	CC	NA	CG	NA	CC	CC	CC	CC	CC	CC	CC	CC	CG	CC	CG	CG	CG	CC	CC	CC	CG	CC	CC	CG	CG	CC	CC	CC	CC	CC	CC	CC	CG	CG
AX-94688927	G/A	1A	90158192	GG	GG	GG	GG	GG	GG	AG	GG	AG	GG	GG	GG	GG	GG	AG	GG	GG	GG	GG	GG	GG	GG	GG	GG	AG	GG	AG	AG	GG	GG	GG	GG	AG	GG	GG	AG	GG	GG	GG	GG	GG	GG	GG	GG	GG	AG
AX-94689744	G/T	1A	575777778	TT	GG	GG	TT	GG	GG	GG	GG	NA	GG	GG	GG	GG	GG	GG	GG	GG	GG	GG	GG	GG	GG	GG	GG	GG	GG	GG	GG	GG	GG	GG	NA	GG	GG	GG	GG	GG	GG	NA	GG	GG	GG	GG	GG	GG	GG
AX-94691247	C/T	1A	432198658	TT	CC	CC	CC	CC	CC	TT	CC	TC	CC	TC	CC	CC	CC	TC	CC	CC	CC	CC	TT	CC	CC	CC	TT	TT	TT	CC	NA	TC	CC	CC	CC	TC	CC	NA	CC	CC	CC	CC	CC	CC	CC	CC	CC	CC	TC
AX-94691261	C/T	1A	505524324	CC	TC	CC	CC	CC	CC	CC	NA	TC	CC	CC	CC	NA	NA	CC	CC	CC	CC	CC	CC	CC	NA	CC	CC	CC	CC	NA	CC	TC	TC	CC	CC	CC	CC	CC	CC	TC	NA	TC	CC	CC	CC	CC	CC	CC	CC
AX-94691660	C/A	1A	146944613	CC	CC	CC	CC	CC	CC	AC	CC	AC	CC	CC	CC	CC	CC	NA	CC	CC	CC	AC	CC	CC	NA	CC	CC	AC	CC	AC	AC	CC	CC	CC	CC	NA	CC	CC	AC	CC	CC	CC	CC	CC	CC	CC	CC	CC	AC
AX-94692394	T/C	1A	7186246	TT	CC	TT	TT	TC	TT	TC	TT	TT	TC	TC	TC	TT	TC	TT	TT	TT	TT	TT	TC	TT	TT	TT	CC	TT	TT	TC	TC	TC	TC	TT	TT	TT	TC	TT	TC	TT	TT	TT	TT	TT	TT	TT	TT	TT	TT
AX-94694621	C/T	1A	490087895	CC	TT	TT	CC	CC	TT	CC	TT	TT	CC	CC	NA	CC	TT	CC	CC	CC	CC	TT	CC	TT	CC	CC	CC	CC	CC	TT	TC	CC	NA	TT	CC	CC	TT	TT	CC	CC	TT	TC	CC	TT	TT	CC	CC	CC	TT
AX-94694721	G/A	1A	558539062	GG	AG	GG	AA	AA	GG	NA	GG	NA	AG	GG	GG	AA	GG	AA	GG	NA	AA	GG	GG	GG	GG	AA	AG	AA	GG	AA	NA	AA	GG	GG	AG	NA	GG	NA	AA	AA	AA	GG	GG	NA	GG	AA	GG	GG	GG
AX-94695076	T/C	1A	138228854	TT	TT	TT	TT	TT	TT	TT	TT	CC	CC	TT	TT	TT	TT	TT	TT	TT	TT	TT	TT	TT	TT	TT	TT	TT	TT	TT	TT	TT	TT	TT	TT	TT	TT	TT	TT	TT	CC	NA	TT	TT	TT	TT	TT	TT	TT
AX-94695575	A/G	1A	36278865	AA	AA	NA	AA	AA	AA	AG	AA	AG	AA	AA	NA	AA	AG	AG	AG	AA	AA	AA	AA	AG	AA	AA	AA	AG	AA	AG	AG	AA	AG	AA	AA	AG	AA	AA	AG	AA	AA	AA	AA	AA	AA	AA	AA	NA	AG
AX-94696583	C/T	1A	133170990	CC	NA	NA	CC	CC	CC	TT	CC	NA	CC	CC	NA	NA	TC	TT	CC	CC	CC	CC	NA	NA	NA	CC	CC	NA	CC	TC	TT	CC	CC	NA	CC	TT	CC	CC	TT	CC	CC	CC	CC	CC	CC	CC	CC	CC	TC
AX-94697017	T/C	1A	36780273	TT	TT	TT	TT	TT	TT	TC	TT	NA	TT	TT	TT	TC	TT	NA	NA	TT	TT	TT	TT	TT	TT	TT	TT	TC	TT	TC	NA	TT	TT	TT	TT	CC	TT	TT	CC	TT	TT	NA	TT	TT	TT	TT	TT	NA	TC
AX-94697097	C/G	1A	585987226	GG	CC	GG	GG	CC	CC	GG	CC	GG	CC	CC	CC	GG	CC	GG	CC	CC	CC	CC	CC	CC	GG	GG	GG	CC	CC	GG	GG	CG	CC	CC	CC	CC	CC	CG	GG	CC	CC	CG	CC	GG	CC	GG	CC	GG	GG
AX-94698745	G/A	1A	12098238	GG	AA	GG	GG	GG	GG	AA	GG	AA	GG	AA	GG	GG	NA	GG	AA	GG	GG	GG	GG	GG	AA	GG	AG	GG	GG	GG	GG	AG	AA	GG	GG	GG	AA	AG	AA	GG	GG	AG	GG	GG	GG	GG	GG	AA	GG
AX-94702084	T/C	1A	24321153	TT	TT	TT	TT	TT	TT	CC	TT	CC	TT	TT	TT	TT	TT	CC	TT	TT	TT	TT	TT	TT	TT	TT	TT	CC	TT	CC	CC	TT	TT	TT	TT	CC	TT	TT	CC	TT	TT	TT	TT	TT	TT	TT	TT	TT	CC
AX-94702400	G/A	1A	462799431	GG	GG	GG	GG	GG	GG	GG	NA	NA	GG	GG	GG	GG	GG	GG	GG	GG	GG	AA	GG	GG	GG	GG	GG	GG	GG	GG	GG	GG	GG	GG	GG	GG	GG	GG	GG	AA	GG	GG	GG	GG	GG	GG	GG	GG	GG
AX-94704464	A/G	1A	308347989	AA	AA	AA	AA	AA	AA	AA	AA	GG	GG	AA	AA	AA	AG	GG	AA	AA	AA	AG	AA	AA	AA	AA	AA	AA	AA	AA	AA	AA	AA	AA	AA	AA	AA	AA	AA	AA	GG	AA	AA	AA	AA	AA	AA	AA	AA
AX-94705481	C/G	1A	269581046	NA	CC	CC	CC	CC	CC	CC	CC	CC	CC	CC	CC	CC	CC	CC	CC	CC	CC	CG	CC	CC	CC	CC	CC	CC	CC	CC	CC	NA	CC	CC	CC	CC	CC	CC	CC	CC	CC	NA	CC	CC	CC	CC	CC	CC	CC
AX-94705505	G/T	1A	285355250	GG	GG	NA	GG	GG	GG	GG	GG	GG	GG	NA	GG	GG	GG	GG	GG	GG	GG	GG	GG	GG	GG	GG	GG	GG	GG	GG	GG	GG	GG	GG	GG	NA	GG	GG	GG	GG	GG	GG	GG	GG	NA	TT	GG	GG	GG
AX-94706964	G/C	1A	521258735	CG	GG	GG	GG	CC	GG	NA	GG	CG	CC	GG	GG	GG	NA	CG	GG	GG	GG	GG	GG	GG	CC	CC	GG	CC	GG	GG	CC	CC	CC	GG	NA	CC	GG	CC	CG	CC	CC	CG	CC	CG	GG	CC	GG	CC	GG
AX-94707091	G/A	1A	486342754	GG	GG	GG	GG	GG	GG	GG	GG	AA	GG	GG	GG	GG	GG	AA	GG	GG	GG	GG	AA	GG	NA	GG	GG	GG	GG	GG	GG	AG	GG	GG	GG	GG	GG	GG	GG	AG	AA	NA	GG	GG	GG	GG	GG	GG	GG
AX-94709271	A/G	1A	558591662	NA	NA	AA	GG	AG	AA	AG	AG	NA	AG	AA	AA	GG	AA	NA	AA	GG	AG	AA	AA	AA	AA	NA	AG	GG	AA	NA	AG	GG	AG	AA	GG	GG	AA	AG	GG	GG	GG	AA	AA	GG	AA	GG	AA	AA	AA
AX-94710443	T/A	1A	22597010	TT	TT	TT	TT	TT	TT	TT	TT	TT	TT	TT	TT	AA	TT	TT	TT	TT	TT	TT	TT	TT	TT	TT	TT	TT	TT	TT	TT	TT	TT	TT	TT	TT	TT	TT	TT	TT	TT	TT	TT	TT	NA	TT	TT	AA	TT
AX-94715511	T/G	1A	353626096	TT	TT	TT	TT	TT	TT	TT	TT	NA	TT	TT	TT	GG	NA	TT	TT	TT	TT	TT	TT	TT	TT	TT	TT	TT	TT	TT	TT	TT	TT	NA	TT	TT	TT	TT	TT	TT	TT	NA	TT	TT	TT	TT	TT	NA	TT
AX-94716299	C/T	1A	117808277	CC	CC	CC	CC	CC	CC	CC	CC	TC	TT	CC	CC	CC	CC	CC	CC	CC	CC	CC	CC	CC	CC	CC	CC	CC	CC	CC	CC	CC	CC	CC	CC	CC	CC	CC	CC	CC	TT	CC	CC	CC	CC	CC	CC	NA	CC
AX-94716455	G/T	1A	376502168	GG	GG	GG	GG	GG	GG	GG	GG	GG	TT	GG	GG	GG	GG	GG	GG	GG	GG	GG	GG	GG	GG	GG	TT	GG	GG	TT	NA	TT	NA	GG	GG	GG	GG	GG	GG	GG	GG	GG	GG	GG	GG	GG	GG	GG	GG
AX-94717608	T/G	1A	241747964	TT	NA	GG	TT	GG	TT	TT	GG	GG	GG	TT	TG	GG	NA	GG	TT	TT	TT	TT	GG	TT	TT	TT	TT	GG	GG	TT	NA	TT	NA	GG	GG	GG	NA	TG	TT	TT	GG	GG	TT	TG	TT	GG	TT	NA	GG
AX-94719212	A/C	1A	343408813	AA	AA	AA	AA	AA	AA	AA	AA	CC	CC	AA	AA	CC	AA	AA	AA	AA	AA	AA	AA	AA	AA	AA	AA	AA	AA	AA	AA	AA	AA	AA	AA	AA	AA	AA	AA	AA	CC	AA	AA	AA	AA	AA	AA	AA	AA
AX-94720138	C/T	1A	579864365	CC	CC	CC	CC	TT	CC	TT	CC	CC	NA	CC	NA	CC	CC	CC	CC	TT	CC	CC	CC	CC	CC	CC	CC	CC	CC	TT	TT	TT	NA	CC	CC	CC	CC	CC	CC	CC	CC	CC	CC	CC	CC	CC	CC	CC	CC
AX-94722837	T/G	1A	549840341	TT	NA	TT	GG	GG	NA	TG	TT	TT	TT	TT	TT	GG	TT	GG	TT	GG	GG	TT	TT	TT	TT	GG	NA	GG	TT	TG	NA	TT	TT	TT	GG	GG	TT	NA	GG	GG	GG	GG	TT	GG	TT	GG	TT	TT	TT
AX-94725691	C/T	1A	558188799	CC	TC	CC	TT	TT	NA	TC	CC	NA	CC	CC	CC	TT	CC	TT	CC	TT	TT	CC	CC	CC	CC	TT	CC	TT	CC	TT	CC	TC	NA	CC	TT	TT	CC	NA	TT	TT	TT	CC	CC	TT	CC	TT	CC	CC	CC
AX-94726902	C/G	1A	58368765	CG	CC	NA	CC	CC	CC	GG	CC	GG	CC	CG	CC	CC	CG	GG	CG	CC	CC	CC	CC	CC	CC	CC	CC	GG	CC	GG	GG	GG	NA	CC	CC	GG	CC	CC	GG	CG	CC	CG	CC	CC	CC	CC	CC	NA	GG
AX-94733072	C/T	1A	2378230	CC	TT	CC	CC	CC	CC	TC	CC	CC	TC	TT	TT	CC	TT	CC	CC	CC	CC	CC	CC	CC	CC	CC	TC	CC	CC	TC	TC	NA	TC	CC	CC	CC	TC	CC	TT	CC	CC	CC	CC	CC	CC	CC	CC	CC	CC
AX-94733902	G/A	1A	22874452	GG	GG	AA	GG	GG	GG	AG	GG	AA	GG	GG	GG	AA	GG	AA	GG	GG	GG	GG	AG	GG	GG	GG	GG	AG	GG	AG	AG	GG	GG	GG	GG	AA	GG	GG	AA	AG	GG	GG	GG	GG	GG	GG	GG	GG	AG
AX-94736642	A/G	1A	549666450	AG	NA	GG	AA	AA	NA	AG	GG	GG	GG	GG	GG	AA	GG	AA	GG	AA	AA	GG	NA	GG	GG	AA	AG	AA	GG	AA	GG	AG	NA	GG	AA	AA	AG	AG	AA	AA	AA	GG	GG	AA	GG	AA	GG	GG	AG
AX-94737617	A/G	1A	581754804	AG	AG	AA	GG	AA	AG	AA	AG	AA	AG	AG	AA	AA	AA	AA	AG	AG	AG	AA	AG	AA	AA	NA	AA	AG	AG	AG	AA	AG	AG	AA	AG	AA	AG	AA	AA	AA	AA	AA	AG	AA	AA	AA	AA	AA	AA
AX-94739433	T/C	1A	49526809	TT	TT	CC	TT	TT	TT	TC	TT	TC	CC	TT	TT	CC	TT	TC	TT	TT	TT	TT	TT	TT	TT	TT	TT	TC	TT	TC	TC	TT	TT	TT	TT	TC	TT	TT	TC	TT	CC	TT	TT	TT	TT	TT	TT	TT	TC
AX-94741146	C/T	1A	520807669	CC	CC	TC	CC	CC	CC	CC	CC	CC	CC	CC	CC	CC	TC	CC	CC	CC	CC	CC	TC	NA	CC	CC	CC	CC	CC	CC	CC	NA	CC	CC	CC	CC	CC	CC	CC	CC	CC	CC	CC	CC	CC	CC	CC	CC	NA
AX-94743457	T/C	1A	27252823	TT	TT	TT	TT	TT	TT	CC	TT	CC	TT	TT	TT	NA	TC	CC	TT	TT	TT	TT	NA	TT	TT	TT	TT	CC	TT	CC	CC	TT	TT	TT	TT	CC	TT	TT	CC	NA	TT	TC	TT	TT	TT	TT	TT	TC	TC
AX-94745699	T/C	1A	1235969	TT	TC	TT	CC	CC	TT	NA	CC	NA	TC	CC	CC	CC	CC	NA	CC	CC	TT	TT	TT	CC	CC	TT	TC	TT	TT	TT	TT	TC	TC	TT	TT	NA	TC	TC	CC	TT	CC	TT	CC	TT	CC	TT	TT	CC	TC
AX-94746239	A/G	1A	49252484	AA	AA	AA	AA	AA	AA	GG	AA	GG	AA	AA	AA	AA	AA	GG	AA	AA	AA	AA	AA	AA	AA	AA	AA	GG	AA	GG	GG	AA	AA	AA	AA	GG	AA	AA	GG	AA	AA	AA	AA	AA	AA	AA	AA	AA	GG
AX-94747858	G/A	1A	551656460	GG	GG	AA	GG	AA	AA	GG	AA	GG	AA	GG	NA	AA	GG	AA	GG	AA	AA	AA	GG	AA	GG	AA	GG	AA	AA	AA	AA	GG	AG	AA	AA	AA	GG	AA	GG	AG	GG	AA	GG	AA	AG	GG	GG	GG	GG
AX-94748756	C/T	1A	560403383	CC	TC	CC	CC	TC	NA	CC	CC	TC	CC	CC	CC	CC	CC	CC	CC	NA	CC	CC	CC	CC	CC	CC	CC	TT	CC	NA	TC	NA	TT	NA	CC	NA	CC	CC	CC	CC	CC	TC	CC	CC	CC	CC	CC	NA	CC
AX-94749673	G/T	1A	543961423	GG	GG	TT	TT	GG	GG	TT	GG	TG	TT	GG	GG	TT	GG	GG	GG	GG	GG	GG	GG	GG	TT	GG	GG	GG	GG	TT	TT	TT	NA	GG	GG	GG	TT	TG	TT	TG	TT	NA	NA	GG	GG	GG	GG	GG	GG
AX-94749766	C/T	1A	533148034	CC	CC	CC	CC	TC	CC	CC	NA	CC	CC	TC	TC	CC	CC	TC	TC	CC	CC	CC	CC	CC	TC	CC	CC	CC	CC	CC	TC	CC	CC	CC	CC	CC	CC	CC	NA	CC	TC	TC	CC	CC	TC	TC	CC	CC	CC
AX-94751395	A/G	1A	304030612	AA	AG	AA	AA	AA	AA	AA	AA	GG	GG	AA	AA	AA	AA	GG	AA	AA	AA	AA	AA	AA	AA	AA	AA	AA	AA	AG	AA	AG	AG	AA	AA	AA	AA	AA	AA	AA	AA	NA	AA	AA	AA	AA	AA	AA	AA
AX-94753347	T/C	1A	464797495	TT	TT	TT	TT	TT	TT	TT	TT	TT	CC	TT	TT	CC	TT	CC	TT	TT	TT	TT	CC	TT	TT	TT	TT	TT	TT	TT	TT	TT	TT	TT	TT	TT	TT	TT	TT	TT	TT	TT	TT	TT	TT	TT	TT	TT	TT
AX-94753633	A/G	1A	44410934	AA	AA	AA	AA	AA	AA	GG	AA	GG	AA	AA	AA	AA	AA	GG	AA	AA	AA	AA	AA	AA	AA	AA	AA	GG	AA	GG	GG	AA	AA	AA	AA	GG	AA	AA	GG	AG	AA	AA	AA	AA	AA	AA	AA	AA	GG
AX-94755260	G/A	1A	433555829	GG	GG	GG	GG	GG	GG	GG	GG	NA	AA	GG	GG	NA	GG	AA	GG	GG	GG	NA	NA	GG	GG	GG	GG	NA	GG	GG	NA	GG	GG	GG	GG	GG	GG	GG	NA	GG	NA	GG	GG	GG	GG	GG	GG	GG	AG
AX-94757270	G/C	1A	514691783	GG	GG	GG	GG	GG	GG	CC	GG	CC	GG	GG	GG	GG	GG	GG	CC	GG	GG	GG	CC	GG	CC	CC	CC	NA	CC	GG	CC	NA	CC	GG	GG	CC	CC	GG	GG	GG	CC	GG	GG	CC	NA	CC	GG	CC	CC
AX-94757616	C/T	1A	64596574	CC	CC	CC	CC	CC	CC	TT	CC	NA	CC	CC	CC	CC	CC	TT	CC	CC	CC	CC	CC	CC	CC	CC	CC	TT	CC	TT	TT	CC	CC	CC	CC	TT	CC	CC	TT	CC	CC	CC	CC	CC	CC	CC	CC	CC	TT
AX-94759417	T/C	1A	22535570	TT	TT	TT	TT	TT	TT	TT	TT	TC	TT	TT	TT	CC	TT	TT	TT	TT	TT	TT	TT	NA	TT	TT	TT	TT	TT	TT	TT	NA	TT	TT	TT	TT	TT	TT	TT	TT	TT	TC	TT	TT	NA	TT	TT	CC	TT
AX-94759570	A/G	1A	48588559	AA	GG	GG	AA	AA	AA	AA	GG	GG	GG	AA	GG	AA	GG	AA	AA	AA	AA	GG	AA	GG	AA	AA	AA	AA	GG	GG	AA	AA	AA	GG	AA	AA	AA	GG	GG	AA	GG	GG	AA	GG	NA	AA	AA	AA	GG
AX-94760203	A/C	1A	313006866	AA	AA	AA	AA	AA	AA	AA	AA	AC	CC	AA	AA	AA	AA	AA	AA	AA	AA	AA	AA	AA	AA	AA	AA	AA	AA	AA	AA	AA	AA	AA	AA	AA	AA	AA	AA	AA	CC	AA	AA	AA	AA	AA	AA	AA	AA
AX-94760290	G/C	1A	580424830	GG	GG	GG	CC	CC	GG	CC	GG	GG	CC	CC	CC	CC	CC	GG	GG	CC	GG	GG	CC	GG	GG	CC	GG	GG	CC	CC	CC	CC	GG	GG	GG	GG	CC	NA	CC	GG	GG	CC	GG	GG	GG	CC	GG	GG	GG
AX-94761052	A/G	1A	32893932	GG	AA	AA	GG	GG	AA	GG	AA	GG	AA	AA	NA	AA	AA	AA	AA	GG	GG	GG	GG	AA	AA	GG	AA	GG	GG	GG	GG	GG	AG	AA	GG	GG	GG	AA	AA	GG	AA	AA	AA	GG	AA	GG	GG	AA	AA
AX-94761084	C/A	1A	564278224	CC	CC	CC	CC	CC	CC	CC	CC	CC	CC	CC	CC	CC	CC	AA	CC	CC	CC	CC	CC	CC	CC	AA	CC	CC	CC	NA	CC	NA	CC	CC	CC	CC	CC	CC	AA	CC	CC	NA	NA	CC	CC	CC	CC	CC	CC
AX-94761624	T/C	1A	208209631	TT	TT	TT	TT	TT	TT	TT	TT	TC	TC	TT	TT	TT	TT	TT	TT	TT	TT	TT	TT	TT	TT	TT	TT	TT	TT	NA	TT	TC	TT	TT	TT	TT	TT	TT	TT	TC	TC	TC	TT	TT	TT	TT	TT	NA	TT
AX-94766720	A/C	1A	309709788	AA	AC	AA	AA	AA	AA	AA	NA	NA	CC	AA	NA	AC	AC	AA	AA	AA	AA	AA	AA	CC	AA	AA	AA	AA	AA	AA	AA	AA	AA	AC	AA	AC	AA	NA	AA	AA	AC	AC	AA	AA	NA	AA	AA	AA	AA
AX-94767509	C/T	1A	572335669	TT	TT	CC	CC	CC	TT	CC	TT	TT	CC	TT	TT	CC	TT	CC	TT	CC	CC	TT	TT	TT	TT	CC	TT	CC	TT	CC	CC	CC	TT	TT	CC	CC	CC	TC	CC	CC	CC	NA	TT	CC	TT	CC	TT	TT	TT
AX-94767652	G/C	1A	86647250	GG	GG	GG	GG	GG	GG	CC	GG	CC	GG	GG	GG	GG	GG	CC	GG	GG	GG	GG	GG	GG	GG	GG	GG	CC	GG	CC	CC	GG	GG	GG	GG	CC	GG	GG	CC	GG	GG	GG	GG	GG	GG	GG	GG	GG	CC
AX-94768074	C/G	1A	474699853	CC	GG	GG	CC	NA	GG	CC	GG	GG	CC	CC	GG	CC	NA	CC	CC	GG	CC	GG	CC	GG	CC	CC	CC	CC	GG	GG	GG	CC	CC	GG	CC	CC	GG	GG	CC	CC	CC	CG	GG	GG	GG	CC	CC	CC	GG
AX-94768106	C/T	1A	100271554	CC	CC	CC	CC	CC	CC	TT	CC	TT	CC	CC	CC	CC	CC	TT	CC	CC	CC	CC	CC	CC	CC	CC	NA	TT	CC	TT	TT	CC	CC	CC	NA	TT	CC	CC	TT	CC	CC	CC	CC	CC	CC	CC	CC	CC	TT
AX-94768467	A/G	1A	350411621	AA	AA	AA	AA	AA	AA	AA	AA	GG	GG	AA	AA	GG	AA	AA	AA	AA	AA	AA	AA	AA	AA	AA	AA	AA	AA	AA	AA	AA	AA	AA	AA	AA	AA	AA	AA	AA	GG	AA	AA	AA	AA	AA	AA	AG	AA
AX-94773234	G/A	1A	14109176	GG	AA	GG	GG	GG	GG	NA	GG	AA	GG	AA	GG	GG	GG	NA	AA	GG	GG	GG	GG	GG	AA	GG	GG	GG	GG	GG	GG	GG	AA	GG	GG	GG	AA	GG	AA	NA	GG	AG	GG	GG	GG	GG	GG	AA	GG
AX-94773373	C/T	1A	581574074	CC	TT	CC	CC	TT	TC	CC	NA	CC	TT	TT	TT	NA	NA	CC	TT	TC	NA	TT	TC	TT	CC	CC	CC	TC	TC	CC	CC	TT	TT	TT	TC	TT	TC	NA	CC	TT	TT	TT	TC	CC	TT	CC	TT	CC	CC
AX-94773395	T/C	1A	48726153	TT	TT	TT	TT	TT	TT	TT	TT	TC	TT	TT	TT	TT	TT	TC	TT	TT	TT	TT	TT	TT	TT	TT	TT	TT	TT	NA	TT	NA	NA	TT	TT	TC	TT	TT	TC	NA	TT	TC	TT	TT	TT	TT	TT	NA	TT
AX-94773493	T/C	1A	544054450	TT	TT	TT	TC	TT	TT	TT	TT	TT	TT	TT	TT	TC	TT	TT	TT	TT	TT	TT	TT	TT	TT	TT	TT	TT	TT	TC	TT	TC	TT	TT	TT	TT	TT	TC	TC	TT	TC	TT	TT	TT	TT	TT	TT	TT	TT
AX-94773707	G/C	1A	582294937	GG	CC	GG	GG	NA	CC	GG	CC	GG	CC	CC	CG	GG	CC	GG	CC	CC	CC	CC	CC	CC	GG	GG	GG	CC	CC	GG	GG	CC	CC	CC	CC	CC	CC	NA	GG	CC	CC	CC	NA	GG	CC	GG	CC	GG	GG
AX-94773962	A/G	1A	497507757	AA	AA	AA	AA	AA	AA	AA	AA	GG	GG	AA	AA	GG	AA	AA	AA	AA	AA	AA	AA	AA	AA	AA	NA	AA	GG	AA	AA	NA	AG	AA	AA	AA	AA	AA	AA	AA	AA	NA	AA	AA	AA	AA	AA	NA	AA
AX-94774041	C/T	1A	552950675	TC	CC	CC	TC	CC	CC	TT	CC	NA	CC	TC	NA	CC	TT	CC	CC	CC	CC	CC	TT	CC	CC	CC	TT	CC	CC	CC	CC	NA	NA	CC	CC	CC	TT	CC	TC	CC	TC	NA	TT	NA	CC	TC	TT	TC	CC
AX-94775110	C/T	1A	350754152	CC	CC	CC	CC	CC	CC	CC	CC	TT	TT	CC	CC	CC	CC	CC	CC	CC	CC	CC	CC	CC	CC	CC	CC	CC	CC	CC	CC	CC	CC	CC	CC	CC	CC	CC	CC	CC	TT	CC	CC	CC	CC	CC	CC	CC	CC
AX-94777053	T/C	1A	577474214	TT	TT	CC	TT	CC	CC	CC	CC	TT	NA	TT	TT	TT	TT	NA	CC	TT	TT	TT	TT	CC	TT	TT	TT	CC	TT	TT	NA	TC	TC	TT	CC	CC	CC	TC	TT	CC	CC	TT	CC	TT	CC	CC	TT	CC	TT
AX-94778455	C/T	1A	438685324	CC	CC	CC	CC	CC	CC	CC	CC	CC	CC	CC	CC	CC	CC	CC	CC	CC	CC	TT	CC	CC	CC	TT	CC	CC	CC	NA	CC	TT	CC	CC	CC	CC	TT	CC	CC	TT	CC	CC	CC	CC	CC	CC	CC	CC	CC
AX-94778966	T/C	1A	10067503	TT	CC	TT	TT	TT	CC	TC	TT	TC	TT	CC	TT	TT	TT	TT	CC	CC	CC	CC	CC	TT	CC	TT	TT	TT	TT	TT	TT	TT	CC	TT	TT	TT	CC	TT	TC	CC	CC	CC	CC	CC	TT	TT	CC	CC	TT
AX-94781690	A/C	1A	78547642	AA	AC	AA	AA	AA	AA	CC	AA	CC	AC	AA	AA	AA	AA	CC	AA	AA	AA	AA	AA	AA	AA	AA	AC	AC	AA	CC	CC	AC	AC	AA	AA	CC	AA	AA	CC	AA	AA	AA	AA	AA	AA	AA	AA	AA	CC
AX-94781823	C/T	1A	274785621	CC	CC	CC	CC	CC	CC	CC	CC	TT	TT	CC	CC	CC	CC	CC	CC	CC	CC	CC	CC	CC	CC	CC	CC	CC	CC	CC	CC	CC	TC	CC	CC	CC	CC	CC	CC	CC	TT	CC	CC	CC	CC	CC	CC	CC	CC
AX-94782852	C/G	1A	119664544	CC	GG	CC	CC	CC	CC	CC	CC	NA	CC	CC	CC	CC	CC	GG	GG	CC	CC	GG	CC	CC	CC	CC	CC	CC	CC	CC	CC	CC	CC	CC	GG	GG	GG	CC	CC	CC	CC	GG	CC	CC	CC	CC	CC	CC	CC
AX-94783290	T/C	1A	22615304	NA	TT	TT	TT	TT	TC	NA	TC	TT	TT	TT	TT	TT	TT	TT	TT	TC	TC	TT	TC	TT	TT	TC	TT	TC	TC	TT	TT	TT	TT	TT	TC	TT	TT	TC	TT	TT	TT	TT	TC	TC	NA	TT	TT	TT	TC
AX-94785465	C/T	1A	22633641	CC	CC	TC	CC	CC	CC	TC	CC	TC	CC	CC	CC	CC	CC	TC	CC	CC	CC	CC	TC	CC	CC	CC	CC	CC	CC	TT	TT	TC	TC	CC	CC	CC	CC	CC	NA	CC	CC	CC	CC	CC	CC	CC	CC	CC	TC
AX-94788387	A/C	1A	283859264	AA	AC	AA	AA	AA	AA	AA	AA	AA	AC	AA	AA	AA	AA	AA	AA	AA	AA	AA	AA	AA	AA	AA	AC	AA	AA	AC	AC	AC	AC	AA	AA	AA	AA	AA	AA	AA	AA	AA	AA	AA	AA	AA	AA	AA	AA
AX-94790278	T/C	1A	307481819	TT	TT	TT	TT	TT	TT	TT	TT	CC	CC	TT	TT	TT	TT	CC	TT	TT	TT	TT	TT	TT	TT	TT	TT	TT	TT	TT	TT	TT	TT	TT	TT	TT	TT	TT	TT	TT	CC	NA	TT	TT	TT	TT	TT	TT	TT
AX-94791155	C/T	1A	11934089	CC	TT	CC	CC	CC	CC	TT	CC	TT	CC	TT	CC	CC	CC	CC	TT	CC	CC	CC	CC	CC	TT	CC	CC	CC	CC	CC	CC	CC	TT	CC	CC	CC	TT	TC	TT	CC	CC	CC	CC	CC	CC	CC	CC	TT	CC
AX-94793167	C/T	1A	550970059	CC	CC	CC	CC	CC	CC	CC	CC	NA	CC	CC	CC	CC	NA	CC	CC	CC	CC	CC	CC	CC	CC	CC	CC	CC	CC	CC	CC	CC	CC	CC	CC	CC	CC	CC	CC	CC	CC	NA	CC	CC	CC	CC	CC	CC	CC
AX-94793337	G/A	1A	208725628	GG	GG	AG	AG	GG	GG	GG	GG	GG	GG	GG	GG	GG	GG	AA	GG	GG	GG	GG	AG	AA	AG	GG	AG	GG	GG	GG	AG	GG	GG	GG	GG	GG	GG	AG	GG	GG	GG	GG	GG	GG	AG	GG	GG	NA	GG
AX-94793478	C/T	1A	496089583	TT	TC	CC	CC	TT	TT	CC	CC	NA	CC	TT	CC	CC	CC	TT	CC	NA	TT	NA	NA	CC	TT	CC	CC	TC	CC	CC	CC	CC	CC	CC	NA	CC	TT	CC	CC	CC	CC	CC	CC	CC	CC	CC	TT	TT	CC
AX-94793674	C/T	1A	544376561	TT	TC	NA	CC	NA	TT	CC	TT	TT	TT	TT	CC	TT	TC	TT	CC	TT	TT	TT	CC	TT	CC	TT	CC	TT	TT	TC	TC	TT	TC	TT	TT	TT	CC	TT	TT	TC	CC	TT	TT	TT	NA	CC	TT	NA	CC
AX-94798699	C/T	1A	432769185	TT	CC	CC	TT	CC	TT	TT	TT	TC	NA	CC	CC	CC	CC	TC	CC	TT	TT	CC	TT	CC	CC	TT	CC	TT	TT	CC	CC	CC	CC	CC	TT	CC	TT	TT	CC	CC	CC	CC	TT	TT	CC	CC	CC	CC	TT
AX-94798948	G/A	1A	208908902	GG	AG	GG	GG	GG	GG	GG	GG	AA	AA	GG	GG	GG	GG	GG	GG	GG	GG	GG	GG	GG	GG	GG	GG	GG	GG	AG	GG	AG	AG	GG	GG	GG	GG	GG	GG	GG	AA	GG	GG	GG	GG	GG	GG	GG	GG
AX-94800178	C/T	1A	579864780	CC	CC	CC	CC	TT	NA	TT	CC	CC	CC	CC	TC	CC	CC	CC	CC	TT	CC	CC	CC	CC	CC	CC	CC	CC	CC	TT	TT	TT	CC	CC	CC	CC	CC	CC	CC	CC	CC	CC	CC	CC	CC	CC	CC	CC	CC
AX-94800565	C/A	1A	123551818	CC	AA	CC	CC	CC	CC	AC	CC	CC	AA	CC	CC	CC	CC	AC	CC	CC	NA	CC	CC	CC	CC	CC	AA	AC	CC	AA	AA	AC	AA	CC	CC	AC	CC	CC	AC	CC	CC	NA	CC	CC	CC	CC	CC	CC	AC
AX-94801911	A/T	1A	590250012	TT	AT	TT	TT	AA	AA	TT	AA	AT	AA	AA	NA	TT	AA	TT	AA	AA	AA	AA	AA	AA	TT	TT	TT	AA	AA	TT	TT	NA	AA	AA	AA	AA	AA	NA	TT	AA	AA	AA	AA	TT	AA	TT	AA	TT	TT
AX-94802647	C/A	1A	581584399	AA	CC	AA	AA	AC	CC	AA	CC	NA	CC	CC	CC	AA	CC	AA	CC	CC	CC	CC	CC	CC	AA	AA	AA	CC	CC	AA	AA	CC	CC	CC	CC	CC	CC	AC	AA	CC	CC	CC	CC	AA	CC	AA	CC	AA	AA
AX-94803018	C/G	1A	33226939	CC	CC	CG	CC	CC	CC	CC	CC	CC	CG	CC	CC	CC	CC	CC	CC	CC	CC	CC	CG	CC	CC	CC	CC	CC	CC	CC	CC	CC	CC	CC	CC	CC	CC	CC	CC	CC	CC	CC	CC	CC	CC	CC	CC	CC	CC
AX-94804842	C/T	1A	29801475	CC	CC	TC	CC	CC	CC	TT	TT	TT	TC	CC	CC	CC	CC	TT	CC	CC	CC	TT	CC	TT	CC	CC	CC	TT	CC	TT	TT	CC	TT	CC	CC	TT	CC	CC	TT	TT	CC	CC	CC	CC	TT	CC	CC	CC	TT
AX-94805209	T/G	1A	84014597	TT	TT	TT	TT	TT	TT	GG	TT	GG	TT	TT	TT	TT	TT	GG	TT	TT	TT	TT	TT	TT	TT	TT	TT	NA	TT	GG	NA	TT	TT	TT	TT	GG	TT	TT	GG	TG	TT	TT	TT	TT	TT	TT	TT	TT	GG
AX-94807118	A/G	1A	474700620	AA	AG	GG	AA	AA	AG	AA	AG	GG	AA	AA	GG	AA	AG	AA	AA	AG	AA	GG	AA	GG	AA	AA	NA	AA	AG	AG	AG	AA	AA	GG	AA	AA	AG	AG	AA	AA	AA	NA	AG	AG	NA	AA	AA	AA	AG
AX-94807461	G/A	1A	310869301	GG	GG	NA	GG	AG	GG	GG	GG	AG	GG	GG	AG	GG	AG	AG	NA	GG	GG	GG	GG	NA	GG	GG	GG	GG	GG	GG	GG	GG	GG	GG	GG	GG	GG	GG	GG	NA	NA	AG	GG	GG	GG	GG	GG	NA	GG
AX-94810466	C/T	1A	556793939	TT	CC	CC	TT	CC	CC	CC	CC	CC	CC	CC	CC	CC	CC	TT	CC	CC	CC	CC	CC	CC	CC	CC	CC	CC	CC	CC	CC	CC	CC	CC	CC	CC	CC	CC	CC	CC	CC	CC	TT	CC	CC	CC	CC	CC	CC
AX-94813152	C/T	1A	568013354	CC	CC	CC	TT	CC	TT	CC	CC	CC	CC	CC	CC	CC	CC	TT	CC	CC	CC	TT	CC	CC	CC	CC	CC	CC	CC	CC	CC	TC	CC	CC	CC	CC	CC	CC	TT	TT	CC	CC	TT	CC	CC	CC	CC	CC	CC
AX-94813248	C/A	1A	522191108	CC	CC	AA	CC	CC	CC	CC	CC	NA	CC	CC	AC	CC	CC	CC	CC	CC	CC	CC	AA	CC	CC	CC	CC	CC	CC	CC	CC	NA	AA	CC	CC	CC	CC	CC	CC	CC	CC	CC	CC	CC	CC	CC	CC	CC	AA
AX-94817261	G/C	1A	583364869	CC	GG	NA	CC	GG	GG	CC	GG	NA	GG	GG	GG	CC	GG	CC	GG	GG	GG	GG	NA	GG	CC	NA	CC	GG	GG	CC	CC	GG	GG	GG	GG	GG	GG	CG	CC	GG	GG	GG	GG	NA	GG	CC	GG	CC	NA
AX-94820348	C/G	1A	20538174	CG	GG	CC	CC	CC	CC	CC	CG	CC	CG	GG	CG	CC	NA	CC	CC	CC	CC	CC	CG	GG	CC	CC	CG	CG	CC	CG	CG	CG	CG	NA	CC	GG	CC	CG	CC	CC	CC	CG	CC	CC	CC	CC	CC	CC	CC
AX-94823205	T/C	1A	64693057	TT	TT	TT	TT	TT	TT	CC	TT	CC	TT	TT	TT	TT	TT	CC	TT	TT	TT	TT	TT	TT	TT	TT	TT	CC	TT	CC	CC	TT	NA	TT	TT	CC	TT	TT	CC	TT	TT	TC	TT	NA	TT	TT	TT	TT	CC
AX-94825050	G/A	1A	53188500	GG	GG	GG	GG	GG	GG	AG	GG	AG	GG	GG	GG	GG	GG	AG	GG	GG	GG	GG	GG	GG	GG	GG	GG	AG	GG	AG	AG	GG	GG	GG	GG	AG	GG	GG	AG	GG	GG	GG	GG	GG	GG	GG	GG	GG	AG
AX-94826839	G/A	1A	513624126	AA	GG	GG	GG	GG	GG	GG	GG	AA	GG	AA	GG	AA	GG	GG	GG	GG	GG	GG	AA	GG	GG	GG	AA	GG	GG	GG	GG	GG	GG	GG	GG	GG	GG	GG	GG	GG	GG	GG	GG	GG	GG	GG	GG	GG	GG
AX-94829443	C/T	1A	42546416	CC	TC	TC	CC	CC	CC	CC	CC	CC	CC	CC	CC	CC	CC	TC	CC	CC	NA	NA	CC	CC	CC	TC	CC	CC	CC	TC	CC	CC	CC	CC	TC	CC	NA	CC	CC	CC	CC	CC	TC	CC	TC	CC	CC	CC	TC
AX-94830572	G/A	1A	234228560	GG	GG	GG	GG	GG	GG	GG	GG	AA	AA	GG	GG	GG	GG	GG	GG	GG	GG	GG	GG	GG	GG	GG	GG	GG	GG	GG	GG	GG	GG	GG	GG	GG	GG	GG	GG	GG	AA	GG	GG	GG	GG	GG	GG	GG	GG
AX-94834421	A/G	1A	590995661	AA	NA	AA	AA	NA	GG	AA	GG	NA	GG	GG	NA	AA	GG	NA	GG	AG	GG	NA	GG	GG	AA	AA	NA	GG	GG	AA	AA	GG	NA	GG	GG	GG	GG	AG	AA	GG	GG	NA	GG	AA	GG	AA	GG	AA	AA
AX-94840746	A/G	1A	589986617	AA	GG	AA	AA	AA	AA	AA	AA	AA	GG	AA	AA	AA	AA	AA	AA	AA	AA	AA	AA	AA	AA	AA	GG	AA	AA	GG	GG	GG	GG	AA	AA	AA	AA	AA	AA	AA	AA	AA	AA	AA	AA	AA	AA	AA	AA
AX-94841479	C/T	1A	45797171	CC	TC	TT	CC	CC	CC	CC	TT	CC	TC	CC	NA	CC	TT	CC	CC	CC	CC	TT	CC	TT	CC	CC	CC	CC	TT	TC	CC	CC	CC	TT	CC	CC	CC	TT	TT	CC	CC	NA	CC	TT	TC	CC	CC	CC	TT
AX-94841522	T/C	1A	472169030	TT	TT	TT	TT	TT	TT	TT	TT	NA	CC	TT	TT	CC	TT	CC	TT	TT	TT	TT	CC	TT	TT	TT	TT	TT	TT	TT	TT	TT	TT	TT	TT	TT	TT	TT	TT	NA	TT	TT	TT	TT	TT	TT	TT	TT	TT
AX-94842833	C/G	1A	548675724	CC	CC	GG	CC	NA	GG	CC	NA	CG	GG	CC	CG	GG	CC	CC	CC	CG	CC	GG	CC	GG	CC	CC	CC	GG	GG	CG	GG	CC	CC	GG	GG	GG	CC	GG	GG	CG	GG	CG	NA	CG	NA	CC	CC	CC	CC
AX-94845322	C/T	1A	82947987	CC	CC	CC	CC	CC	CC	TT	CC	TT	CC	CC	CC	CC	CC	TT	CC	CC	CC	CC	CC	CC	CC	CC	CC	TT	CC	TT	TT	CC	CC	CC	CC	TT	CC	CC	TT	CC	CC	CC	CC	CC	CC	CC	CC	CC	TT
AX-94847170	T/C	1A	29611669	TT	TT	TT	TC	TT	TT	TT	TT	CC	TC	CC	TT	NA	TT	TT	TT	TC	TT	TT	TC	TT	TT	TT	TT	TT	TT	TT	TT	TT	TC	TT	CC	TT	CC	TT	CC	NA	TT	TT	NA	TT	TT	TT	TT	TT	TT
AX-94850693	T/C	1A	359690577	TT	NA	TT	TT	TT	TT	TT	TT	NA	TC	TT	TT	TT	TT	TT	TT	TT	TT	TT	TT	TT	TT	TT	NA	TT	TT	CC	NA	CC	CC	TT	TT	TT	TT	TT	TT	TC	TT	TC	TT	TT	TT	TT	TT	TT	TT
AX-94852363	C/T	1A	99017807	CC	CC	CC	CC	CC	CC	TC	CC	TC	CC	CC	CC	CC	CC	TC	CC	CC	CC	CC	CC	CC	CC	CC	CC	TC	CC	TC	TC	CC	CC	CC	CC	TC	CC	CC	TC	CC	CC	CC	CC	CC	CC	CC	CC	CC	TC
AX-94854230	C/T	1A	73299852	NA	TC	CC	CC	CC	NA	TT	CC	TT	CC	CC	TC	CC	NA	TT	CC	CC	CC	CC	CC	TC	TC	CC	CC	NA	CC	TT	TT	TC	NA	CC	CC	TT	CC	CC	TT	CC	CC	CC	CC	CC	NA	CC	CC	CC	TT
AX-94856372	C/T	1A	16390721	CC	TT	CC	CC	CC	CC	TT	CC	TT	CC	TT	NA	CC	CC	TC	TT	CC	CC	CC	CC	CC	TT	CC	CC	TC	CC	TC	TC	CC	TT	CC	CC	TC	TT	TC	TT	CC	CC	CC	CC	CC	CC	CC	CC	TT	TC
AX-94860581	G/T	1A	568026630	GG	NA	GG	NA	GG	TG	GG	GG	GG	GG	GG	GG	GG	GG	TG	GG	GG	GG	TT	GG	GG	GG	GG	GG	GG	GG	GG	GG	NA	GG	GG	GG	GG	NA	GG	TG	TG	GG	GG	TG	GG	GG	GG	GG	GG	GG
AX-94860985	C/T	1A	53677233	CC	CC	CC	CC	CC	CC	TT	CC	TT	CC	CC	CC	CC	CC	TT	CC	CC	CC	CC	CC	CC	CC	CC	CC	TT	CC	TT	TT	CC	CC	CC	CC	TT	CC	CC	TT	CC	CC	CC	CC	CC	CC	CC	CC	CC	TT
AX-94863732	G/A	1A	577841231	GG	GG	AA	AA	AA	AA	AA	AA	NA	GG	GG	NA	AA	GG	GG	AA	GG	GG	GG	GG	AA	GG	GG	GG	AA	GG	GG	AA	AA	AA	GG	AA	AA	AA	AG	GG	AA	AA	GG	AA	GG	AA	GG	GG	AA	GG
AX-94865405	A/G	1A	202072994	AA	AA	AA	AA	AA	AA	GG	AA	AG	AA	AA	AA	AA	AA	NA	AA	AA	AA	AA	AA	AA	AA	AA	AA	GG	AA	GG	GG	AA	AA	AA	AA	GG	AA	AA	GG	NA	AA	AA	AA	AA	AA	AA	AA	AA	GG
AX-94865782	C/G	1A	356474568	CC	CC	CC	CC	CC	CC	CC	CC	CC	CC	CC	CC	GG	CC	NA	CC	CC	CC	CC	CC	CC	CC	CC	CC	CC	CC	CC	CC	CC	CC	CC	CC	CC	CC	CC	CC	CC	CC	CC	CC	CC	CC	CC	CC	CC	CC
AX-94867055	T/G	1A	500367107	TT	TT	NA	GG	GG	TT	TT	TT	TT	TT	GG	TT	TT	TG	TT	NA	GG	GG	GG	TT	TT	GG	GG	TT	NA	TT	TT	GG	GG	NA	NA	GG	GG	TT	TG	GG	GG	TG	NA	GG	TT	TT	GG	GG	GG	TT
AX-94868310	T/G	1A	370097196	TT	TG	TT	TT	TT	TT	TT	TT	TT	TT	TT	TT	GG	TT	TT	TT	TT	TT	TT	TT	TT	TT	TT	TT	TT	TT	TT	TT	TT	TT	TT	TT	TT	TT	TT	TT	TT	GG	TT	TT	TT	TT	TT	TT	TT	TT
AX-94868770	C/G	1A	213253501	CC	CC	CC	CC	CC	CC	CG	CC	CG	CC	CC	CC	CC	CC	CG	CC	CC	CC	CC	CC	CC	CC	CC	CC	CG	CC	CG	CG	CC	NA	CC	CC	CG	CC	CC	CG	CC	CC	NA	CC	CC	CC	CC	CC	CC	CG
AX-94870284	T/C	1A	22627436	TT	TT	TT	CC	TT	TT	CC	TT	TT	TT	TT	TT	CC	TT	TT	TT	TT	TT	TT	TT	TT	TT	TT	TT	TT	TT	NA	TT	TT	TT	TT	TT	TT	TT	TT	TT	TT	TT	NA	TT	TT	TC	TT	TT	CC	TT
AX-94872686	T/C	1A	20936859	TT	TT	TT	TT	TT	TT	TC	TT	TC	TT	TT	TT	TT	TT	TC	TT	TT	TT	TT	TT	TT	TT	TT	TT	TC	TT	NA	TC	TT	TT	TT	TT	TC	TT	TT	TC	TT	TT	TT	TT	TT	TT	TT	TT	TT	NA
AX-94872835	A/G	1A	369994270	AA	AA	AA	AA	AA	AA	AA	AA	AA	AA	AA	AA	AG	AA	AA	AA	AA	AA	AA	AA	AA	AA	AA	AA	AA	AA	AA	AA	AA	AA	AA	AA	AA	AA	AA	AA	AA	NA	AA	AA	AA	AA	AA	AA	AA	AA
AX-94873283	T/C	1A	538783025	CC	CC	TT	TT	TT	CC	TT	CC	NA	TT	CC	CC	TT	CC	TT	TT	TT	TT	CC	CC	CC	TT	TT	CC	TT	CC	CC	TT	TC	TT	CC	TT	TT	TT	TC	TT	TT	TT	TC	TT	CC	TT	TT	CC	TT	CC
AX-94875775	G/C	1A	295574312	GG	GG	GG	GG	NA	GG	GG	GG	NA	GG	GG	GG	CG	GG	GG	GG	GG	GG	GG	GG	GG	NA	GG	GG	GG	GG	GG	GG	GG	GG	GG	GG	GG	GG	GG	NA	GG	NA	GG	GG	GG	GG	GG	GG	CG	GG
AX-94876975	T/G	1A	73355386	TT	TT	TT	TT	TT	TT	TG	TT	TG	TT	TT	TT	TT	TT	TG	TT	TT	TT	TT	TT	TT	TT	TT	TT	TG	TT	TG	TG	TT	TT	TT	TT	TG	TT	TT	TG	TT	TT	TG	TT	TT	TT	TT	TT	TT	TG
AX-94877635	G/A	1A	18820856	GG	AG	GG	GG	GG	GG	AG	GG	AA	GG	AA	NA	NA	AG	GG	AA	GG	GG	GG	GG	NA	AA	GG	GG	GG	GG	GG	GG	GG	AG	GG	GG	GG	AG	GG	AA	NA	NA	AG	GG	GG	GG	GG	GG	AA	GG
AX-94877657	T/G	1A	57768818	TG	TT	TT	TT	TT	TT	TG	TT	GG	TT	TG	TT	TT	TT	TG	TT	TT	TT	TT	TT	TT	TT	TT	TT	TG	TT	TG	TG	TT	TT	TT	TT	TG	TT	TT	TG	TT	TT	TT	TT	TT	TT	TT	TT	TT	TG
AX-94885606	T/C	1A	127075331	TT	TT	TT	TT	TT	TT	NA	TT	CC	TT	TT	TT	TT	TT	CC	TT	TT	TT	TT	TT	TT	TT	TT	TT	TC	TT	CC	CC	TT	TT	TT	TT	CC	TT	TT	CC	TT	TT	TT	TT	TT	TT	TT	TT	TT	CC
AX-94886504	T/C	1A	259380556	TT	TC	TT	TC	TT	TT	NA	TT	TT	TC	NA	NA	TC	NA	TT	NA	NA	TT	TT	TT	NA	TT	TT	TT	TT	TC	TT	TT	NA	TT	TC	TT	TT	CC	TT	TC	TT	TT	TT	TT	TT	TT	TT	TT	TT	TT
AX-94889305	A/C	1A	480755283	CC	AA	AA	CC	CC	AA	CC	AA	CC	AA	CC	AA	AA	AA	AA	CC	AA	CC	AA	AA	AA	CC	CC	CC	CC	AA	AA	AA	AC	CC	AA	NA	CC	AA	AA	CC	CC	CC	AA	AA	AA	NA	CC	CC	CC	AA
AX-94890423	A/G	1A	479544610	GG	AA	AA	GG	GG	AA	GG	AA	NA	AA	GG	AA	AA	AA	AA	GG	AA	GG	AA	AA	AA	GG	GG	GG	GG	AA	AA	AA	AG	GG	AA	GG	GG	AA	AA	GG	GG	GG	AG	AA	AA	AA	GG	GG	GG	AA
AX-94891467	C/T	1A	173978771	CC	CC	CC	CC	CC	CC	TC	CC	TC	CC	CC	CC	CC	CC	TC	CC	CC	CC	CC	CC	CC	CC	CC	CC	TC	CC	NA	NA	CC	CC	CC	CC	TC	CC	CC	NA	CC	CC	CC	CC	CC	CC	CC	CC	CC	TC
AX-94894132	C/T	1A	537966575	CC	CC	NA	CC	CC	CC	CC	CC	NA	CC	CC	CC	CC	CC	CC	CC	CC	CC	NA	TC	CC	CC	CC	CC	CC	CC	CC	CC	TC	CC	CC	CC	CC	CC	CC	CC	CC	CC	CC	CC	CC	CC	CC	CC	CC	TC
AX-94897165	G/C	1A	149510418	GG	GG	GG	GG	GG	GG	CC	GG	CC	GG	CC	GG	GG	GG	CC	GG	GG	GG	GG	GG	GG	GG	GG	GG	CG	GG	CC	CC	GG	GG	GG	GG	CC	GG	GG	CC	GG	GG	GG	GG	GG	GG	GG	GG	GG	CC
AX-94901922	A/G	1A	12303846	AA	AA	AA	AA	AA	AA	AA	AA	AA	AA	AA	AG	AG	NA	AA	AA	AA	AA	AA	AA	AA	AA	AA	AA	AA	AA	AA	AA	AA	AA	NA	AA	AA	AA	AA	AA	AA	AA	AA	AA	AA	AG	AA	AA	AA	AA
AX-94902841	C/T	1A	8311877	CC	CC	CC	CC	CC	CC	CC	CC	NA	CC	CC	CC	CC	CC	CC	CC	CC	CC	TC	NA	CC	CC	CC	CC	CC	CC	CC	CC	CC	CC	NA	CC	CC	CC	CC	CC	NA	NA	CC	NA	CC	TC	CC	TC	CC	CC
AX-94906803	C/A	1A	30772162	CC	AC	AC	CC	CC	CC	CC	CC	NA	AC	NA	CC	CC	NA	CC	NA	CC	CC	CC	CC	NA	NA	CC	CC	CC	CC	AC	CC	AC	AC	CC	CC	CC	CC	CC	AC	AC	CC	AC	CC	CC	CC	CC	CC	NA	CC
AX-94907052	G/C	1A	320224045	GG	GG	GG	GG	GG	GG	GG	GG	GG	CC	GG	GG	CC	GG	CC	GG	GG	GG	GG	CC	GG	GG	GG	GG	GG	GG	GG	GG	GG	GG	GG	GG	GG	GG	GG	GG	GG	CC	CG	GG	GG	GG	GG	GG	GG	GG
AX-94907857	A/G	1A	449469605	AA	GG	AA	AA	AA	AA	AA	AA	AA	GG	AA	AA	AA	AA	AA	AA	AA	AA	AA	AA	AA	AA	AA	GG	AA	AA	GG	AG	GG	AG	AA	AA	AA	AA	AA	AA	AA	AA	AA	AA	AA	AA	AA	AA	AA	AA
AX-94907922	T/G	1A	574481831	TT	TT	TT	TT	NA	TT	TT	TT	NA	TT	GG	NA	TT	TT	TT	TT	TT	TT	TT	GG	TT	TT	TT	TT	TT	TT	TT	TT	TG	TT	TT	TT	TT	TT	TG	TT	TG	TT	TG	TG	TT	TT	GG	TT	TT	TT
AX-94908079	C/A	1A	7332374	CC	CC	CC	CC	CC	CC	AC	CC	CC	CC	CC	CC	CC	CC	NA	CC	CC	CC	CC	CC	CC	CC	CC	NA	AC	CC	NA	AC	CC	CC	CC	CC	NA	CC	CC	NA	CC	CC	CC	CC	CC	CC	CC	CC	CC	NA
AX-94908596	G/A	1A	439725668	GG	GG	GG	GG	GG	GG	GG	GG	GG	GG	GG	GG	GG	GG	GG	GG	GG	GG	AG	GG	GG	GG	AG	GG	GG	GG	GG	GG	GG	GG	GG	GG	GG	AG	GG	GG	GG	GG	GG	GG	GG	GG	GG	GG	GG	GG
AX-94908840	G/A	1A	573215590	AA	AA	GG	GG	GG	NA	GG	GG	AA	GG	AA	AG	GG	AA	GG	AA	GG	GG	NA	AA	GG	AA	GG	AA	GG	AA	GG	GG	AG	AA	AA	GG	GG	GG	NA	GG	GG	GG	AA	AA	GG	AA	GG	AA	AA	AA
AX-94909283	C/G	1A	53437654	CC	CC	CC	CC	CC	CC	NA	CC	CG	CC	CC	CC	CC	CC	GG	CC	CC	CC	CC	CC	CC	CC	CC	CC	CG	CC	CG	GG	CC	CC	CC	CC	GG	CC	CC	GG	CC	CC	NA	CC	CC	CC	CC	CC	CC	GG
AX-94909396	C/T	1A	387523545	CC	CC	CC	CC	CC	CC	CC	CC	CC	CC	CC	CC	TT	CC	CC	CC	CC	CC	CC	CC	CC	CC	CC	CC	CC	CC	CC	CC	NA	CC	CC	CC	CC	CC	CC	CC	TC	CC	NA	CC	CC	CC	CC	CC	CC	CC
AX-94909603	C/T	1A	368198287	CC	CC	CC	CC	CC	CC	CC	CC	CC	CC	CC	CC	TT	CC	CC	CC	CC	CC	NA	CC	CC	CC	CC	CC	CC	CC	CC	CC	CC	CC	CC	CC	CC	CC	CC	CC	CC	CC	CC	CC	CC	CC	CC	CC	CC	CC
AX-94909913	A/G	1A	581830855	AA	GG	AA	AA	NA	GG	AA	GG	AA	GG	GG	AG	AA	GG	AA	GG	GG	GG	GG	GG	GG	AA	AA	AA	GG	GG	AA	AA	NA	GG	GG	GG	GG	GG	AA	AA	GG	GG	NA	GG	AA	GG	AA	GG	AA	AA
AX-94910059	C/A	1A	14108199	CC	AA	CC	CC	CC	CC	AA	CC	AA	CC	AA	CC	CC	CC	CC	AA	CC	CC	CC	CC	CC	AA	CC	CC	CC	CC	CC	CC	CC	AA	CC	CC	CC	AA	AC	AA	CC	CC	CC	CC	CC	CC	CC	CC	AA	CC
AX-94911243	G/C	1A	219364934	CC	GG	GG	GG	GG	GG	GG	GG	CG	GG	CC	GG	GG	GG	NA	GG	GG	GG	GG	CC	GG	GG	GG	GG	GG	CC	GG	GG	GG	GG	GG	GG	GG	GG	GG	GG	CC	GG	CG	GG	GG	GG	GG	GG	GG	GG
AX-94911518	A/C	1A	9122871	AA	AA	AA	AA	AA	AA	AC	AA	CC	AA	AA	AA	AA	AA	CC	AA	AA	AA	AA	NA	AA	AA	AA	AA	AC	AA	CC	CC	AA	AA	AA	AA	CC	AA	AA	CC	AA	AA	NA	AA	AA	AA	AA	AA	AA	AC
AX-94911855	A/G	1A	9642773	AA	AG	AA	AA	AA	AA	GG	AA	GG	AG	AA	AA	AA	AA	GG	AA	AA	AA	AA	AA	AA	AA	AA	AG	NA	AA	GG	GG	AG	AG	AA	AA	GG	AA	AA	GG	AA	AA	AA	AA	AA	AG	AA	AA	AA	GG
AX-94912730	C/T	1A	345309209	CC	CC	CC	CC	CC	CC	CC	CC	TC	TT	CC	CC	TT	CC	CC	CC	CC	CC	CC	CC	CC	CC	CC	CC	CC	CC	CC	CC	CC	CC	CC	CC	CC	CC	CC	CC	CC	TT	CC	CC	CC	CC	CC	CC	CC	CC
AX-94913771	C/T	1A	575870049	TT	CC	CC	CC	CC	CC	CC	CC	NA	CC	CC	CC	CC	NA	CC	CC	CC	CC	CC	CC	CC	CC	CC	CC	CC	CC	NA	NA	TC	CC	CC	CC	CC	CC	CC	CC	CC	CC	TC	CC	CC	CC	CC	CC	CC	CC
AX-94913979	T/C	1A	115976894	TT	TT	TT	TT	TT	TT	NA	TT	TC	TT	TT	TT	TT	TT	TC	TT	TT	TT	TT	TT	TT	TT	TT	TT	NA	TT	TC	TC	TT	TT	NA	TT	TC	TT	TT	TC	TT	TT	TT	TT	TT	TT	TT	TT	TT	TC
AX-94914663	A/G	1A	498807548	AA	AA	AA	AG	GG	AA	AA	AA	AA	NA	GG	AG	GG	AA	AA	AA	NA	AG	GG	AA	AA	GG	AG	AA	AG	AA	AA	NA	NA	GG	AA	NA	GG	AA	AG	GG	GG	AA	GG	AG	AA	AA	GG	GG	GG	AA
AX-94918901	T/C	1A	32291710	TT	TT	TT	TT	TT	TT	TC	TT	TC	TT	TT	TT	TT	TT	TC	TT	TT	TT	TT	TT	TT	TT	TT	TT	TC	TT	TC	TC	NA	TT	TT	TT	TC	TT	TT	TC	TT	TT	TT	TT	TT	TT	TT	TT	TT	TC
AX-94919538	A/G	1A	87200165	AA	AA	AA	AA	AA	AA	GG	AA	GG	AA	AA	AA	AA	AA	GG	AA	AA	AA	AA	AA	AA	AA	AA	AA	GG	AA	GG	GG	NA	AA	AA	AA	GG	AA	AA	GG	AA	AA	AA	AA	NA	AA	AA	AA	AG	GG
AX-94922039	C/G	1A	12098331	CC	GG	CC	CC	CC	CC	CC	CC	CG	CC	GG	CC	CC	CG	CC	GG	CC	CC	CC	CC	CC	GG	CC	CC	CC	CC	CC	CC	CC	GG	CC	CC	CC	GG	CC	CG	CC	CC	NA	CC	CC	CC	CC	CC	GG	CC
AX-94923486	T/C	1A	91058739	TT	TT	TT	TT	TT	TT	TC	TT	TC	TT	TT	TT	TT	TT	TC	TT	TT	TT	TT	TT	TT	TT	NA	TT	NA	TT	TC	TC	TC	TT	TT	TT	NA	TT	TT	NA	TT	TT	TT	TT	TT	TT	TT	TT	TT	TC
AX-94923681	G/A	1A	17010740	AA	AG	GG	GG	AG	GG	GG	AG	AG	GG	AA	GG	AA	AG	GG	AA	AA	GG	AA	AG	AG	GG	GG	GG	GG	GG	GG	GG	AG	NA	GG	GG	GG	GG	AG	GG	AA	AA	AG	GG	GG	AA	AA	GG	AA	GG
AX-94923976	C/T	1A	256679478	CC	TC	CC	NA	TT	TC	CC	CC	CC	CC	TC	CC	CC	CC	NA	CC	CC	CC	CC	CC	CC	CC	CC	CC	CC	CC	CC	CC	CC	TC	CC	CC	CC	NA	TC	CC	CC	CC	NA	CC	CC	CC	TC	CC	CC	CC
AX-94925165	C/G	1A	574666170	CC	GG	CC	GG	GG	NA	CC	CC	GG	CC	CC	CC	CC	CC	GG	CC	CC	CC	CC	CC	CC	CC	CC	CC	CC	CC	CC	CC	GG	CC	CC	CC	CC	CC	CC	CC	CC	CC	CC	GG	CC	CC	CC	CC	CC	CC
AX-94926933	A/G	1A	23130891	GG	AA	AA	GG	AA	AA	AA	AA	AA	AA	AG	AA	AG	AA	AA	AA	AA	AA	AA	AA	AA	AA	AA	AG	AA	GG	AA	NA	AG	AA	AA	AA	AA	AA	AA	AA	AA	AA	AA	AA	AA	AA	AA	AA	AG	AA
AX-94927265	T/G	1A	520413077	GG	TT	TT	TT	TT	TT	TT	TT	GG	TT	GG	TT	GG	TT	TT	TT	TT	TT	TT	TT	TT	TT	TT	GG	TT	TT	TT	TT	TT	TT	TT	TT	TT	TT	TT	TT	TT	GG	TT	TT	TT	TT	TT	TT	TT	TT
AX-94927315	G/A	1A	431432656	GG	GG	AA	AA	AA	GG	GG	GG	GG	AA	GG	GG	AA	GG	GG	AA	AA	AA	GG	GG	GG	AA	GG	GG	GG	GG	GG	GG	GG	AA	GG	GG	GG	GG	GG	GG	GG	AA	GG	GG	GG	GG	AA	AA	AA	GG
AX-94927912	G/C	1A	110074030	GG	GG	GG	GG	GG	GG	GG	GG	CG	CC	GG	GG	GG	GG	GG	GG	GG	GG	GG	GG	NA	NA	GG	GG	GG	GG	GG	GG	NA	GG	NA	GG	GG	GG	GG	GG	GG	CC	NA	GG	GG	GG	NA	GG	GG	GG
AX-94929285	C/T	1A	452756512	TT	TT	CC	CC	CC	TT	CC	TT	CC	CC	CC	CC	CC	CC	CC	CC	CC	TT	TT	CC	TT	CC	CC	CC	CC	CC	TC	CC	CC	CC	TT	TT	CC	CC	TC	CC	TT	CC	TT	TT	CC	TT	CC	TT	CC	CC
AX-94929421	T/C	1A	550331057	TT	CC	CC	TT	TT	TC	TT	CC	CC	CC	TT	NA	TT	CC	TT	TT	TT	TT	TT	TT	CC	CC	NA	TC	NA	CC	TT	TT	CC	TT	CC	TT	TT	CC	TT	TT	TT	TT	CC	CC	TT	TT	TC	TT	TT	TT
AX-94929557	T/C	1A	22535694	TT	TT	TT	TT	NA	TT	TC	TT	TC	TT	TT	TT	TT	TT	TC	TT	TT	TT	TT	TT	TT	TT	TT	TT	TC	TT	TC	TC	NA	TT	TT	TT	TC	TT	TT	TC	TT	TT	TT	TT	TT	TT	TT	TT	TT	NA
AX-94932678	A/G	1A	557954021	AG	AA	AA	AG	AA	AA	AA	AA	AG	AA	AA	AA	AA	AA	AG	NA	AA	AA	AA	AA	AA	AA	AA	AA	AA	AA	NA	AA	AG	AA	AA	AA	AA	AA	AA	AA	AG	AA	AA	AG	AA	AA	AA	AA	AA	AA
AX-94934504	A/C	1A	112203872	AA	AC	AA	AA	AA	AA	AA	AA	CC	CC	AA	AC	AA	AC	AA	AA	AA	AA	AA	AA	AA	AA	AA	AC	AA	AA	AC	AC	AC	AC	AA	AA	AA	AA	AA	AA	AC	CC	AC	AA	AA	AA	AA	AA	AA	AA
AX-94936441	C/T	1A	3388719	CC	TT	CC	CC	CC	CC	TT	CC	NA	TC	TT	NA	CC	TT	CC	CC	CC	CC	CC	CC	CC	CC	CC	TC	CC	CC	CC	NA	TC	TC	CC	CC	CC	TT	CC	TT	CC	CC	CC	CC	CC	CC	CC	CC	CC	CC
AX-94937450	G/T	1A	79698523	GG	GG	GG	GG	GG	GG	TG	GG	GG	GG	GG	GG	GG	TG	TG	GG	GG	GG	GG	GG	GG	GG	GG	GG	TG	GG	TG	TG	TG	GG	GG	GG	TG	GG	GG	TG	TG	GG	TG	GG	GG	GG	GG	GG	GG	TG
AX-94937776	T/C	1A	353256349	TT	TT	TT	TT	TT	TT	TT	TT	NA	TT	TT	TT	CC	NA	TT	TT	TT	TT	TT	TT	TT	TT	TT	TT	TT	TT	TT	TT	TT	TT	TT	TT	TT	TT	TT	TT	TT	TT	TC	TT	TT	TT	TT	TT	TT	TT
AX-94938408	C/T	1A	482335916	CC	TT	TT	CC	CC	TT	TC	TT	CC	CC	CC	TT	CC	TT	TT	CC	TT	CC	TT	TT	TT	CC	CC	CC	CC	TT	TT	TT	CC	CC	TT	CC	NA	TT	TT	CC	CC	NA	TC	TT	TT	TT	CC	CC	CC	TT
AX-94939233	A/G	1A	10084831	GG	AA	GG	GG	GG	AA	AA	GG	AA	AA	GG	AA	AA	AA	AA	AA	GG	AA	AA	AA	GG	AA	AA	AA	AA	AA	AA	AA	AG	AA	AA	AA	AA	AA	AA	AA	AA	AA	AA	AA	AA	AG	AA	AA	AA	AA
AX-94939314	A/G	1A	426923937	AA	AA	AA	AA	AA	AA	NA	AA	GG	AA	AA	AA	AA	AA	GG	AA	AA	AA	AA	AA	AA	AA	AA	AA	AG	AA	GG	GG	AA	AA	AA	AA	GG	AA	AA	GG	AA	AA	AA	AA	AA	AA	AA	AA	AA	NA
AX-94940429	T/G	1A	279903794	TT	TG	TT	TT	TT	TT	TT	TT	TT	TG	TT	TT	TT	TT	TT	TT	TT	TT	TT	TT	TT	TT	TT	TG	TT	TT	TG	TG	TG	TG	TT	TT	TT	TT	TT	TT	TT	TT	TT	TT	TT	TT	TT	TT	TT	TT
AX-94941902	C/T	1A	79702696	CC	CC	CC	CC	CC	CC	TC	CC	TT	CC	CC	CC	CC	CC	TT	CC	CC	CC	CC	CC	CC	CC	CC	CC	TC	CC	TC	NA	CC	CC	CC	CC	TT	CC	CC	TT	CC	CC	NA	CC	CC	CC	CC	CC	NA	TC
AX-94942217	C/T	1A	58934659	CC	CC	CC	CC	CC	CC	TC	CC	CC	CC	CC	CC	CC	NA	TC	CC	CC	CC	CC	CC	CC	CC	CC	CC	TC	CC	TC	TC	NA	CC	CC	CC	TC	CC	CC	TC	CC	CC	CC	CC	CC	CC	CC	CC	CC	TC
AX-94943073	A/T	1A	11672012	AA	TT	AA	AA	AA	AA	AA	AA	AT	AA	AT	AA	AA	AA	AA	AT	AA	AA	AA	AA	AA	AT	AA	AA	AA	AA	AA	AA	AA	TT	AA	AA	AA	AT	AA	AT	AA	AA	AA	AA	AA	AA	AA	AA	AT	AA
AX-94943789	G/A	1A	481655155	AA	GG	GG	AA	AA	GG	AG	GG	AA	GG	AA	GG	GG	GG	GG	NA	GG	AA	GG	GG	GG	AG	AA	AA	AA	GG	GG	GG	GG	AG	GG	AA	AA	GG	GG	AA	NA	AA	AG	GG	GG	GG	AA	AA	AG	GG
AX-94945293	C/T	1A	582294879	CC	TT	CC	TT	CC	CC	CC	CC	CC	CC	CC	CC	CC	CC	TT	CC	CC	CC	CC	CC	CC	CC	CC	CC	CC	CC	CC	CC	TC	CC	CC	CC	CC	CC	CC	CC	CC	CC	TT	CC	CC	CC	CC	CC	CC	CC
AX-94945494	T/C	1A	252283881	TT	TT	TT	TT	TT	TT	TT	TT	TC	TC	TT	TT	NA	NA	TT	TC	TT	TT	TT	TT	TT	TT	TT	TT	TT	TT	NA	NA	TC	TC	TT	TT	TT	TT	TT	NA	NA	TC	TC	TT	TT	TT	TT	TT	NA	TT
AX-94946446	G/A	1A	343681229	NA	GG	GG	GG	GG	GG	GG	GG	AG	GG	GG	GG	GG	NA	GG	AG	GG	GG	NA	GG	AG	AG	GG	GG	GG	GG	GG	GG	NA	GG	GG	GG	NA	GG	GG	NA	AG	AG	AG	GG	GG	GG	GG	GG	NA	GG
AX-94947340	G/A	1A	224826949	GG	GG	GG	GG	GG	GG	AG	GG	GG	GG	GG	GG	GG	GG	GG	GG	GG	GG	NA	GG	GG	GG	GG	NA	AG	GG	AG	AG	NA	GG	GG	GG	AG	GG	GG	AG	GG	GG	GG	GG	GG	GG	GG	GG	GG	AG
AX-94947812	G/A	1A	480549753	GG	GG	GG	GG	GG	GG	AA	GG	NA	GG	GG	AG	GG	NA	GG	GG	GG	GG	GG	AA	GG	GG	GG	AG	AA	AA	GG	NA	GG	GG	GG	GG	AG	GG	AG	GG	GG	GG	AG	GG	AA	GG	GG	GG	GG	AA
AX-94947927	T/C	1A	385355602	TT	TT	TT	TT	TT	TT	TT	TT	TT	TT	TT	TT	CC	TT	TT	TT	TT	TT	TT	TT	TT	TT	TT	TT	TT	TT	TT	TT	TT	TT	TT	TT	TT	TT	TT	TT	TT	TT	TT	TT	TT	TT	TT	TT	TT	TT
AX-94949405	C/A	1A	230159528	AA	AC	AA	AC	CC	AA	AA	AA	AA	CC	AA	AA	CC	AA	AA	CC	CC	CC	CC	CC	NA	CC	CC	CC	AA	AA	AC	AC	CC	CC	AA	AA	AA	AA	NA	CC	CC	CC	AA	CC	AA	NA	CC	AA	CC	AA
AX-94950558	T/C	1A	9204480	CC	CC	TT	TT	TT	CC	CC	TT	CC	CC	CC	TT	TT	TT	TT	TT	CC	CC	CC	CC	TT	TT	TT	TT	TT	TT	TT	TT	TT	TT	TT	TT	TT	CC	TT	CC	CC	CC	CC	CC	CC	TT	TT	CC	TT	TT
AX-94951818	C/T	1A	98590712	CC	CC	CC	CC	CC	CC	TC	CC	TC	CC	CC	CC	CC	CC	TC	CC	CC	CC	CC	CC	CC	CC	CC	CC	TC	CC	TC	TC	NA	CC	CC	CC	TC	CC	CC	NA	CC	CC	CC	CC	NA	CC	CC	CC	CC	TC
AX-94952105	C/T	1A	547978171	CC	CC	TC	CC	CC	CC	CC	CC	CC	TC	TC	CC	CC	CC	CC	NA	CC	CC	CC	CC	CC	TC	CC	CC	CC	CC	CC	CC	TC	CC	CC	CC	CC	TC	CC	CC	CC	CC	TC	TC	CC	CC	CC	CC	CC	CC
AX-94952968	G/C	1A	16300902	GG	CC	GG	GG	CC	GG	NA	GG	CC	GG	CC	GG	GG	GG	GG	CC	GG	GG	GG	GG	GG	CC	GG	CC	GG	GG	GG	GG	GG	CC	GG	GG	GG	CC	CG	CC	GG	GG	GG	GG	GG	GG	GG	GG	CC	GG
AX-94954982	A/C	1A	32551296	AA	AA	CC	AA	AA	AA	AA	AA	AA	AA	AA	AA	AA	AA	AA	AA	AA	AA	AA	AC	AA	AA	NA	AA	AA	AA	AA	AA	AA	AA	AA	AC	AA	CC	AA	AA	AA	AA	AA	AA	AA	CC	AA	AA	AA	CC
AX-94957092	A/G	1A	8297011	AA	AA	AA	AA	AA	GG	AA	AA	GG	AA	GG	AA	AA	AG	AA	AA	GG	GG	GG	GG	AA	AA	AA	AA	AA	AA	AA	AA	AA	AA	AA	AA	AA	AA	AA	AA	GG	GG	GG	GG	GG	GG	AA	GG	AA	AA
AX-94958726	C/T	1A	394482108	TT	NA	CC	CC	CC	CC	CC	CC	CC	CC	CC	CC	CC	CC	CC	CC	CC	CC	TT	CC	CC	CC	CC	CC	CC	CC	CC	CC	CC	CC	CC	CC	CC	CC	CC	CC	TC	CC	CC	CC	CC	CC	CC	CC	CC	CC
AX-94960038	G/C	1A	13768351	GG	CG	GG	GG	GG	GG	CG	GG	CG	GG	CG	GG	GG	GG	GG	CG	GG	GG	GG	GG	GG	CG	GG	GG	GG	GG	GG	GG	GG	CG	GG	GG	GG	CG	GG	CG	GG	GG	GG	GG	GG	GG	GG	GG	CG	GG
AX-94960090	G/T	1A	530173432	GG	GG	GG	GG	TT	GG	TT	GG	TT	TT	TT	GG	TT	GG	TT	GG	TT	TT	GG	TT	GG	GG	TT	GG	TT	GG	GG	GG	GG	GG	GG	TT	TT	GG	TT	TT	NA	TT	GG	GG	GG	GG	TT	TT	GG	GG
AX-94960626	A/G	1A	9642918	AA	AG	AA	AA	AA	AA	AA	AA	AA	AA	AA	AA	AA	AA	AA	AG	AA	AA	AA	AA	AA	AG	AA	AG	AA	AA	AA	AA	NA	AG	AA	AA	AA	AA	AG	AA	AA	NA	AA	AA	AA	AA	AA	AA	AG	AA
AX-94963297	C/T	1A	12093366	CC	CC	CC	CC	CC	CC	CC	CC	TC	CC	CC	TT	TT	TT	CC	NA	CC	CC	CC	NA	CC	NA	CC	CC	CC	CC	CC	CC	CC	CC	TT	CC	CC	CC	CC	NA	NA	CC	TC	CC	CC	CC	CC	CC	NA	CC
AX-94964398	T/C	1A	545475005	TT	TT	TT	TT	TT	TT	TC	TT	CC	TT	TT	TT	TT	TT	TT	TT	TT	TT	TT	TT	TT	CC	TT	TT	TT	TT	TT	TT	NA	TT	TT	TT	TT	CC	TT	TT	TT	TT	TT	NA	TT	TT	TT	TT	TT	TT
AX-94964616	C/T	1A	517415388	CC	CC	CC	TT	TT	CC	CC	CC	CC	TT	TT	CC	TT	CC	CC	CC	TT	TT	CC	CC	CC	TT	TT	CC	TT	CC	CC	TT	TC	TT	CC	TT	TT	CC	TT	CC	TT	CC	CC	TT	CC	CC	TT	TT	TT	CC
AX-94965729	C/G	1A	78338124	CC	CC	CC	CC	CC	CC	CG	CC	CG	CC	CC	CC	CC	CC	CG	CC	CC	CC	CC	CC	CC	CC	CC	CC	CG	CC	CG	CG	CC	CC	CC	CC	CG	CC	CC	CG	CC	CC	CC	CC	CC	CC	CC	CC	CC	CG
AX-94966191	G/C	1A	22633553	GG	GG	GG	CG	GG	GG	CG	GG	CG	GG	GG	GG	CG	GG	CG	GG	GG	GG	GG	GG	GG	GG	GG	GG	GG	GG	GG	GG	GG	GG	GG	GG	CG	GG	GG	NA	GG	GG	GG	GG	GG	GG	GG	GG	NA	GG
AX-94971351	A/G	1A	532253659	AA	AA	AA	GG	GG	AA	GG	AA	NA	GG	GG	AA	GG	AA	NA	AA	GG	GG	AA	GG	AA	GG	GG	AA	GG	AA	AA	GG	AG	AG	AA	GG	GG	GG	AG	GG	GG	AG	AA	GG	AA	AG	GG	NA	GG	AA
AX-94972660	A/G	1A	566477959	AA	AA	GG	AA	AA	GG	AA	GG	AA	GG	AA	GG	AA	GG	AA	AA	AA	AA	AA	AA	GG	AA	AA	AA	AA	GG	AA	GG	AA	AA	GG	AA	AA	GG	AG	AA	AA	AA	AA	AA	AA	AA	AA	AA	AA	AA
AX-94976474	A/C	1A	537827315	AA	AC	AA	AA	AA	AA	NA	AA	AA	AC	CC	AA	AA	AA	AA	AA	AA	AA	AA	AA	AA	AA	AA	AC	AA	AA	AC	AC	AC	AC	AA	AA	AA	AA	AA	AA	AA	AA	AA	AA	AA	AA	AA	AA	AA	AA
AX-94977486	T/G	1A	7692023	TT	GG	NA	TT	TT	TT	GG	TT	NA	TT	GG	TT	NA	TT	TT	NA	GG	GG	GG	TT	NA	NA	TT	TT	TT	TT	TG	NA	TG	TG	GG	TT	TT	GG	TT	GG	GG	TT	TG	TT	TT	GG	GG	GG	NA	TT
AX-94977589	T/C	1A	157829624	TT	TC	TT	TT	TT	TT	TC	TT	TC	TT	TT	TT	TT	TT	TC	TT	TT	TT	TT	TT	TT	TT	TT	TT	TC	TT	NA	CC	TT	TT	TT	TT	TC	TT	TT	TC	TT	TT	TT	TT	TT	TT	TT	TT	TT	TC
AX-94977891	T/C	1A	64597041	TT	TT	TT	TT	TT	TT	TC	TT	CC	CC	TT	TT	TT	TT	CC	TT	TT	TT	TT	TT	TT	TT	TT	TT	TC	TT	NA	TC	TT	TT	TT	TT	TC	TT	TT	NA	TT	NA	TT	TT	TT	TT	TT	TT	TT	TC
AX-94978091	T/C	1A	32893506	CC	TT	TT	CC	NA	TT	CC	TT	CC	NA	TT	TT	TT	TT	TT	TT	CC	CC	CC	CC	TT	TT	CC	TT	CC	CC	CC	CC	TC	TT	TT	CC	CC	CC	TT	TT	CC	TT	TT	TT	CC	TT	CC	CC	TT	TT
AX-94978499	C/T	1A	533147935	TT	TT	CC	TT	CC	CC	TT	CC	TT	CC	CC	CC	CC	CC	CC	TT	CC	CC	CC	TT	CC	TT	CC	TT	CC	CC	CC	CC	TT	TT	CC	CC	CC	TT	CC	TT	CC	TT	CC	CC	CC	TT	TT	CC	CC	TT
AX-94979270	G/A	1A	4053566	GG	AA	GG	GG	AA	GG	AA	GG	GG	GG	AA	NA	GG	AA	GG	GG	GG	GG	GG	GG	GG	GG	GG	AA	GG	GG	GG	GG	GG	GG	GG	GG	GG	AA	GG	AA	GG	GG	GG	GG	GG	AA	GG	GG	GG	GG
AX-94979364	G/C	1A	10972400	GG	GG	GG	GG	GG	CC	GG	GG	GG	GG	GG	GG	GG	GG	GG	GG	CC	CC	CC	CC	GG	GG	GG	GG	NA	GG	GG	GG	GG	GG	GG	GG	GG	GG	GG	GG	CC	CC	NA	CC	CC	GG	GG	CC	GG	GG
AX-94981112	G/C	1A	364228082	GG	GG	GG	GG	GG	GG	GG	GG	NA	GG	GG	GG	CG	NA	GG	GG	GG	GG	GG	CG	GG	GG	GG	GG	GG	GG	GG	GG	GG	GG	GG	GG	GG	GG	GG	GG	GG	GG	CG	GG	GG	GG	GG	GG	GG	GG
AX-94982026	T/C	1A	64596577	TT	TT	TT	TT	TT	TT	NA	TT	NA	TT	TT	TT	TT	TT	TC	TT	TT	TT	TT	TT	TT	TT	TT	TT	NA	TT	TT	TT	NA	TT	TT	TT	TC	TT	TT	TC	TT	TT	TT	TT	TT	TT	TT	TT	TT	TC
AX-94982235	T/C	1A	12504864	TT	CC	CC	CC	CC	TT	TC	TT	TC	CC	TT	TT	CC	TT	TC	CC	CC	TT	TT	CC	TT	CC	TT	CC	TC	TT	TC	TC	CC	CC	TT	TT	NA	NA	TC	TC	TT	NA	TT	TT	TT	TC	TT	TT	CC	TC
AX-94982885	T/A	1A	39407763	TT	TT	TT	TT	TT	TT	TT	TT	TT	TT	TT	TT	TT	TT	TT	TT	TT	TT	NA	TT	TT	TT	TT	TT	TT	TT	AA	TT	TT	TT	TT	AA	TT	AA	TT	TT	TT	TT	TT	TT	TT	TT	TT	TT	TT	TT
AX-94985209	T/C	1A	535027925	TT	TT	TT	CC	TT	TT	TT	TT	CC	CC	TT	TT	TT	TT	TT	TT	TT	TT	TT	TT	TT	CC	TT	TT	TT	TT	TT	CC	TC	CC	TT	TT	TT	CC	TC	TT	TT	CC	NA	CC	TT	CC	TT	TT	CC	TT
AX-94986498	G/A	1A	297381012	GG	GG	GG	GG	GG	GG	GG	GG	GG	GG	GG	GG	GG	GG	GG	GG	GG	GG	AA	GG	GG	GG	AG	GG	GG	GG	GG	GG	NA	GG	GG	GG	GG	GG	GG	GG	AA	GG	NA	AA	GG	GG	GG	GG	AG	GG
AX-94987165	C/T	1A	506854586	CC	TT	TT	CC	CC	TT	CC	TT	TC	TT	CC	TT	CC	TT	TC	TT	CC	CC	CC	CC	TT	CC	CC	CC	CC	CC	TT	CC	NA	CC	TT	CC	CC	TT	TC	CC	CC	TT	TT	CC	TT	TT	CC	CC	CC	TT
AX-94990255	C/T	1A	22656873	CC	TC	CC	CC	CC	CC	TC	CC	TC	CC	TC	CC	CC	CC	CC	TC	CC	CC	CC	CC	CC	TC	CC	CC	CC	CC	CC	CC	CC	TC	CC	CC	CC	TC	TC	TC	CC	CC	CC	CC	CC	CC	CC	CC	TC	CC
AX-94991032	T/C	1A	101765170	TT	TT	TT	TT	TT	TT	TC	TT	NA	TT	TT	TT	TT	TT	TC	TT	TT	TT	TT	TT	TT	TT	TT	TT	TC	TT	TC	TC	NA	TT	TT	TT	TC	TT	TT	TC	TT	TT	TT	TT	TT	TT	TT	TT	TT	TC
AX-94995394	G/T	1A	118811247	GG	GG	GG	GG	GG	GG	TT	GG	TT	GG	GG	GG	GG	TG	TT	GG	GG	GG	GG	GG	GG	GG	GG	GG	TT	GG	TT	TT	TG	NA	GG	GG	TT	GG	GG	TT	NA	GG	NA	GG	GG	GG	GG	GG	GG	TT
AX-94995442	C/G	1A	587810296	CC	CC	CC	GG	NA	CG	CC	NA	CC	CG	CG	CC	GG	CC	CC	CG	NA	CC	CC	CG	CG	CC	GG	CC	CC	CC	CG	CC	CC	CG	CC	CC	CC	CC	CC	GG	CC	CC	CG	CC	CC	CG	CC	CC	CC	CC
AX-94996528	C/T	1A	14047421	CC	TT	CC	CC	CC	CC	TT	CC	TT	CC	TT	CC	CC	CC	CC	NA	CC	CC	CC	CC	CC	NA	CC	CC	CC	CC	CC	CC	CC	TT	CC	CC	CC	TT	TC	TT	CC	CC	CC	CC	CC	CC	CC	CC	TC	CC
AX-94998567	C/T	1A	569466040	CC	CC	TT	CC	CC	CC	CC	CC	CC	CC	CC	CC	CC	CC	CC	CC	CC	CC	CC	CC	CC	CC	CC	CC	CC	CC	CC	TT	TC	CC	CC	CC	CC	TT	CC	CC	CC	CC	CC	CC	CC	CC	CC	CC	CC	CC
AX-95001487	G/A	1A	584507416	NA	AG	AA	AG	GG	GG	AG	GG	AG	AG	GG	GG	AA	NA	AA	GG	GG	GG	GG	GG	GG	AA	AG	AA	AG	GG	AA	AA	AA	AG	GG	AG	NA	GG	NA	AA	NA	NA	AA	GG	AG	GG	AA	GG	NA	AG
AX-95004614	A/G	1A	529666402	GG	AG	AA	GG	AA	GG	GG	GG	AA	AG	AA	AA	AA	AA	AA	AA	GG	GG	AA	GG	AA	AA	GG	AG	GG	GG	AG	AG	AG	NA	AA	GG	AA	GG	GG	AA	AA	AA	NA	GG	GG	AA	AA	AA	AA	GG
AX-95006054	C/T	1A	63051112	CC	CC	CC	CC	CC	CC	TT	CC	TT	CC	CC	CC	CC	CC	TT	CC	CC	CC	CC	CC	CC	CC	CC	CC	NA	CC	TT	TT	CC	CC	CC	CC	TT	CC	CC	NA	CC	CC	CC	CC	CC	CC	CC	CC	CC	TT
AX-95006755	G/A	1A	485355517	GG	GG	AG	GG	GG	GG	GG	GG	GG	GG	GG	NA	GG	GG	GG	AG	GG	GG	NA	GG	AG	AG	GG	GG	GG	GG	GG	GG	GG	GG	GG	GG	GG	GG	GG	GG	NA	NA	GG	GG	GG	GG	GG	GG	AG	GG
AX-95008533	T/C	1A	497518150	CC	TT	TT	TT	TT	TT	TT	TT	TT	TT	TT	TT	TT	TT	TT	TT	TT	TT	TT	TT	TT	TT	TT	CC	TT	TT	TT	TT	TT	TT	TT	TT	TT	TT	TT	CC	TT	CC	TT	TT	TT	TT	TT	TT	TT	TT
AX-95008615	T/C	1A	511455466	CC	TT	TT	TT	TT	TT	TT	TT	CC	TT	TT	TT	CC	TT	TT	TT	NA	CC	TC	TT	TT	CC	TT	TC	TT	TT	TT	TT	TT	TT	TT	TT	TT	TT	TT	TT	NA	TT	TT	TT	TT	TT	TT	CC	CC	TT
AX-95008683	T/C	1A	585984533	CC	TT	CC	CC	TT	TT	CC	TT	CC	TT	TT	TT	CC	TT	CC	TT	TT	TT	NA	TT	TT	CC	CC	CC	TT	TT	CC	CC	TT	TT	TT	TT	TT	TT	TC	CC	TT	TT	NA	TT	CC	TT	CC	TT	CC	CC
AX-95013757	T/G	1A	101322657	TT	TT	TT	TT	TT	TT	TG	TT	GG	TT	TT	TT	TT	TT	GG	TT	TT	TT	TT	TT	TT	TT	TT	TT	TG	TT	GG	GG	NA	TT	TT	TT	GG	TT	TT	GG	TT	TT	NA	TT	TT	TT	TT	TT	TT	TG
AX-95014454	A/G	1A	16390756	AA	AG	AA	AA	AA	AA	AA	AA	AG	AA	AG	AA	AA	AA	AA	AG	AA	AA	AA	AA	AA	AG	AA	AA	AA	AA	AA	AA	AG	AG	AA	AA	AA	AG	AG	AG	AA	AA	AA	AA	AA	AA	AA	AA	AG	AA
AX-95015026	G/T	1A	92573729	GG	GG	GG	GG	GG	GG	TG	GG	GG	GG	GG	GG	GG	GG	TG	GG	GG	GG	GG	GG	GG	GG	GG	GG	NA	GG	TG	TG	GG	GG	GG	GG	TG	GG	GG	TG	GG	GG	GG	GG	GG	GG	GG	GG	GG	TG
AX-95015657	C/G	1A	208725558	CC	GG	CC	CC	CC	CC	GG	CC	GG	CG	GG	CC	CC	CC	CC	GG	CC	CC	CC	CC	CC	GG	CC	CC	CC	CC	CG	NA	CG	GG	CC	CC	CC	GG	NA	GG	CC	CC	CG	CC	CC	CC	CC	CC	GG	CC
AX-95017779	C/T	1A	243161160	CC	CC	CC	CC	CC	CC	CC	CC	TT	TT	CC	CC	CC	CC	NA	CC	CC	CC	CC	CC	NA	CC	CC	CC	CC	CC	CC	CC	TC	CC	NA	CC	CC	CC	CC	CC	NA	TT	TC	CC	CC	CC	CC	CC	NA	CC
AX-95020117	C/T	1A	58702224	CC	CC	CC	CC	CC	CC	TC	CC	TC	CC	CC	CC	CC	CC	TC	CC	CC	CC	CC	CC	CC	CC	CC	CC	TC	CC	TT	TT	CC	CC	CC	CC	TC	CC	CC	TC	CC	CC	CC	CC	CC	CC	CC	CC	CC	TT
AX-95020174	G/A	1A	86644505	GG	GG	GG	GG	GG	GG	AA	GG	AA	GG	GG	GG	GG	NA	AA	NA	GG	GG	GG	GG	GG	GG	GG	GG	AA	GG	NA	NA	AG	NA	GG	GG	AA	GG	GG	AA	AG	GG	AG	GG	GG	GG	GG	GG	NA	AA
AX-95020827	G/A	1A	14142813	GG	AA	GG	GG	GG	GG	AA	GG	AA	AA	AA	AG	GG	GG	AG	AA	GG	GG	GG	GG	GG	AA	GG	GG	AG	GG	NA	AG	GG	NA	GG	GG	AG	AA	AG	AA	GG	GG	GG	GG	GG	GG	GG	GG	AA	AG
AX-95024082	C/T	1A	482335926	CC	CC	CC	CC	CC	CC	TC	CC	CC	CC	CC	CC	CC	CC	TT	CC	CC	CC	CC	TT	CC	CC	CC	CC	CC	CC	CC	CC	CC	CC	CC	CC	CC	CC	CC	CC	CC	CC	TC	CC	CC	CC	CC	CC	CC	CC
AX-95025789	A/G	1A	443199597	AA	AA	AA	NA	NA	AA	AA	AA	GG	GG	AA	AA	GG	AA	GG	AA	AA	AA	AA	NA	AA	AA	AA	NA	AA	AA	AA	AA	AA	AA	AA	AA	AA	AA	AA	AA	AA	GG	AA	AA	AA	AA	AG	AA	AA	AA
AX-95069018	G/A	1A	481652227	GG	GG	GG	GG	GG	GG	GG	GG	GG	NA	GG	GG	AA	GG	AA	NA	GG	GG	GG	AG	GG	AG	GG	GG	GG	GG	GG	GG	NA	GG	GG	GG	GG	GG	GG	GG	GG	GG	GG	GG	GG	GG	GG	GG	NA	GG
AX-95069149	G/T	1A	136959415	GG	NA	GG	GG	GG	GG	TT	GG	TT	GG	GG	GG	GG	GG	TT	GG	GG	GG	TG	GG	TG	GG	GG	NA	TT	GG	TT	TT	GG	GG	GG	NA	TT	GG	GG	TT	GG	GG	GG	TG	GG	GG	GG	GG	GG	TT
AX-95069958	T/C	1A	13767604	TT	CC	TT	NA	CC	NA	TC	CC	TC	CC	CC	TT	CC	CC	TT	TT	TT	TT	CC	TT	CC	CC	TT	TT	TT	TT	TT	TT	TC	CC	CC	CC	NA	TT	CC	CC	CC	CC	NA	CC	TT	CC	NA	TT	TT	TT
AX-95071223	G/A	1A	548405128	GG	GG	AG	GG	GG	GG	GG	GG	GG	AG	GG	GG	GG	NA	GG	GG	GG	GG	GG	GG	GG	AG	GG	GG	GG	GG	GG	GG	AG	GG	GG	GG	GG	AG	GG	GG	GG	GG	GG	AG	GG	GG	GG	GG	GG	GG
AX-95071510	A/C	1A	578939949	AA	AA	CC	AA	AC	CC	NA	CC	AA	NA	AA	AA	AA	AA	AA	CC	AA	AA	NA	AA	CC	AA	AA	AA	CC	AA	AA	AA	AA	CC	AA	CC	CC	AA	AC	AA	AC	CC	AA	AA	AC	CC	AA	AA	AC	AA
AX-95072103	G/T	1A	28620424	GG	TT	GG	GG	GG	NA	GG	TT	GG	GG	TT	NA	TT	TT	GG	GG	GG	GG	GG	GG	TT	GG	GG	GG	GG	TT	GG	GG	GG	GG	TT	GG	GG	GG	TT	TT	GG	TT	TT	TG	GG	TG	GG	GG	TT	TT
AX-95072494	T/C	1A	65616106	TT	TT	NA	TT	TT	TT	TC	TT	NA	TT	TT	NA	TC	TC	TC	TT	TT	TT	TT	TT	TC	TT	TT	TT	TC	TT	NA	NA	TT	TT	TT	TT	TC	TT	TT	TC	TT	TT	TT	TT	TT	TT	TT	TT	TT	TT
AX-95075977	T/C	1A	583659776	CC	TT	CC	CC	NA	TT	CC	TT	CC	TT	TT	TT	CC	TT	CC	TT	TT	TT	TT	TT	TT	CC	CC	CC	TT	TT	CC	CC	TT	TT	TT	TT	TT	TT	TC	CC	TT	TT	TT	TT	CC	TT	CC	TT	CC	CC
AX-95076011	C/G	1A	53855962	CC	CC	CC	CC	CC	CC	GG	CC	GG	CC	CC	CC	CC	CC	GG	CC	CC	CC	CC	NA	CC	CC	CC	CC	NA	CC	GG	GG	CC	CC	CC	CC	GG	CC	CC	GG	CC	CC	CG	CC	CC	CC	CC	CC	CC	GG
AX-95076044	G/T	1A	440184334	TG	GG	GG	GG	GG	GG	GG	GG	GG	GG	GG	GG	GG	NA	GG	GG	GG	GG	GG	GG	GG	GG	TG	GG	GG	GG	GG	GG	TG	NA	GG	GG	GG	TG	GG	GG	GG	NA	TG	GG	GG	GG	GG	GG	GG	GG
AX-95077803	C/A	1A	569947743	CC	AC	CC	AA	AA	NA	AA	CC	CC	AC	CC	NA	AA	CC	AA	CC	AA	AA	CC	CC	CC	CC	AA	AC	AA	CC	AA	AC	AC	AC	CC	AA	AA	CC	AA	NA	AC	AA	CC	CC	AA	CC	AA	CC	CC	CC
AX-95077950	C/T	1A	465503623	CC	TC	CC	CC	CC	CC	CC	CC	CC	CC	CC	CC	CC	CC	CC	CC	CC	CC	TC	CC	CC	CC	CC	NA	CC	CC	TC	NA	TC	TC	CC	CC	CC	CC	CC	CC	TC	CC	TC	CC	CC	CC	CC	CC	TC	CC
AX-95078514	A/C	1A	70702729	AA	AA	AA	AA	AC	AA	AC	AA	AC	AA	AA	AA	AA	AA	AC	AA	AA	AA	AA	AA	AA	AA	AA	AA	AC	AA	NA	AC	AA	AA	AA	AA	AC	AA	AA	AC	AA	AA	NA	AA	AA	AA	AA	AA	AA	AC
AX-95079481	A/G	1A	48773418	AA	AG	GG	AA	NA	NA	AG	GG	GG	AG	AA	GG	GG	GG	NA	AA	NA	AA	GG	AA	GG	AA	AA	AG	NA	GG	AG	AA	AA	AA	GG	AA	NA	AA	GG	GG	AG	GG	GG	AA	GG	NA	AA	AA	AA	GG
AX-95079874	T/C	1A	49150853	TT	TT	TT	TT	TT	TT	NA	TT	TC	TT	TT	TT	TT	TT	CC	TT	TT	TT	TT	TT	TT	TT	TT	TT	NA	TT	TC	TC	TT	TT	TT	TT	NA	TT	TT	NA	TT	TT	NA	TT	TT	TT	TT	TT	TT	CC
AX-95081127	C/A	1A	159517107	CC	CC	CC	CC	CC	CC	AC	CC	AC	CC	CC	CC	CC	CC	NA	CC	CC	CC	CC	CC	CC	CC	CC	CC	NA	CC	AC	NA	CC	CC	CC	CC	AA	CC	CC	AA	CC	CC	CC	CC	CC	CC	CC	CC	CC	NA
AX-95081797	T/G	1A	38728988	TT	TT	TT	TT	TT	TT	GG	TT	GG	TT	TT	TT	TT	TT	GG	TT	TT	TT	TT	TT	TT	TT	TT	TT	GG	TT	GG	GG	TT	TT	TT	TT	GG	TT	TT	GG	NA	TT	TT	TT	TT	TT	TT	TT	TT	GG
AX-95082131	A/G	1A	3847127	AA	GG	AA	AA	AA	AA	NA	AA	AG	AA	GG	GG	AA	GG	AA	NA	AA	AA	AA	AA	AA	AA	AA	AA	AA	AA	AG	AA	AG	AG	AA	AA	AA	GG	AA	GG	AG	AA	AG	AA	AA	AA	NA	AA	NA	AA
AX-95082367	T/C	1A	333776320	TT	TT	TT	TT	TT	TT	TT	TT	CC	CC	TT	TT	CC	TT	TT	TT	TT	TT	TT	TT	TT	TT	TT	TT	TT	TT	TT	TT	TT	TT	TT	TT	TT	TT	TT	TT	TT	CC	NA	TT	TT	TT	TT	TT	TT	TT
AX-95083332	A/C	1A	432982991	AA	AA	CC	CC	CC	AA	AA	AA	AA	CC	AA	AA	CC	AA	AA	CC	CC	CC	AA	AA	AA	CC	AA	AA	AA	AA	AA	AA	AA	CC	AA	AA	AA	AA	AA	AA	AA	CC	NA	AA	AA	AA	CC	CC	CC	AA
AX-95083535	A/G	1A	505524402	GG	GG	GG	AA	AA	GG	GG	GG	GG	GG	AA	GG	AA	GG	AA	GG	AA	AA	AA	GG	GG	AA	AA	GG	AA	GG	GG	AA	AG	NA	GG	AA	AA	GG	AG	GG	AA	GG	NA	AA	GG	GG	AA	AA	AA	GG
AX-95084010	A/G	1A	21760081	AA	AA	AA	AA	AA	AA	AG	AA	GG	AA	AA	AA	AA	AA	GG	AA	AA	AA	AA	AA	AA	AA	AA	AA	AG	AA	GG	GG	AG	NA	AA	AA	GG	AA	AA	GG	NA	AA	AA	AA	AA	AA	AA	AA	AA	GG
AX-95085078	C/T	1A	22288741	CC	TC	CC	CC	CC	CC	TT	CC	TT	TC	CC	CC	CC	NA	TT	CC	CC	CC	CC	CC	CC	CC	CC	TC	TT	CC	TT	TT	CC	TC	CC	CC	TT	CC	CC	TT	NA	CC	TT	CC	CC	CC	CC	CC	CC	TT
AX-95085103	A/G	1A	12364396	AA	GG	AA	AA	AA	AA	GG	AA	GG	AG	GG	NA	AA	AA	AA	GG	NA	AA	AA	AA	AA	GG	AA	AG	AA	AA	AG	AG	AG	GG	AA	AA	AA	GG	AG	GG	AA	AA	NA	NA	AA	AA	AA	AA	GG	AA
AX-95086189	T/G	1A	36840634	TT	NA	TT	TT	TT	TT	TG	TT	TG	TT	TT	TT	TT	TT	TG	TT	TT	TT	TT	TT	TT	TT	TT	TT	TG	TT	TG	TG	TG	NA	TT	TT	TG	TT	TT	TG	NA	TT	TT	TT	TT	TT	TT	TT	TT	TG
AX-95089648	C/T	1A	14469048	CC	TC	CC	CC	CC	CC	TC	CC	TC	CC	TC	CC	CC	CC	CC	TC	CC	CC	CC	CC	CC	TC	CC	CC	CC	CC	CC	CC	CC	TC	CC	CC	CC	TC	TC	TC	CC	CC	CC	CC	CC	CC	CC	CC	TC	CC
AX-95089938	T/C	1A	298109127	TT	NA	TT	TT	TT	TT	TT	TT	CC	CC	TT	TC	TT	TT	TT	NA	TT	TT	NA	TT	TT	TT	TT	NA	TT	TT	NA	TT	NA	TT	TT	TT	TT	TT	TT	TT	TC	CC	NA	TT	TT	TT	TT	TT	NA	TT
AX-95090636	T/C	1A	32086666	TT	TT	TT	TT	TT	TT	TC	TT	TC	TT	TT	TT	TT	TT	TC	TT	TT	TT	TT	TT	TT	TT	TT	TT	NA	TT	TC	TC	TT	TT	TT	TT	TC	TT	TT	TC	TT	TT	NA	TT	TT	TT	TT	TT	TT	TC
AX-95092990	G/A	1A	11894667	GG	AA	GG	GG	GG	GG	NA	GG	NA	GG	AA	NA	GG	GG	GG	AA	GG	GG	GG	GG	GG	AA	GG	GG	GG	GG	GG	GG	GG	AA	GG	GG	GG	NA	AG	AA	GG	GG	NA	GG	GG	GG	GG	GG	AA	GG
AX-95094046	C/T	1A	275775234	CC	TC	CC	CC	CC	CC	CC	CC	TC	CC	CC	NA	CC	CC	TC	NA	CC	CC	CC	CC	TC	NA	CC	CC	CC	CC	TC	CC	TC	CC	CC	CC	CC	CC	CC	CC	CC	NA	NA	CC	NA	CC	CC	CC	NA	CC
AX-95094834	T/C	1A	561281621	TT	TC	NA	TT	TT	TT	TT	TT	TT	TT	TT	TC	TT	TC	TT	TC	TT	TT	TT	TT	TC	TC	TT	TT	TT	TT	CC	TC	CC	NA	TT	TT	TT	TT	TT	TT	TC	TC	TC	TT	TT	TT	TT	TT	TC	TT
AX-95095239	T/C	1A	39650908	TT	TT	TT	TT	TT	TT	CC	TT	TC	TT	TT	TT	TT	TT	CC	TT	TT	TT	TT	TT	TT	TT	TT	TT	CC	TT	CC	CC	TT	TT	TT	TT	CC	TT	TT	CC	TT	TT	TT	TT	TT	TT	TT	TT	TT	CC
AX-95096306	G/C	1A	236721384	GG	NA	GG	GG	GG	GG	GG	GG	NA	CC	GG	GG	GG	GG	GG	NA	GG	GG	GG	GG	GG	GG	GG	GG	GG	GG	CG	GG	CG	GG	GG	GG	GG	GG	GG	GG	NA	CC	GG	GG	GG	GG	GG	GG	GG	GG
AX-95096740	C/T	1A	108923592	NA	NA	TC	CC	CC	TC	CC	TC	CC	CC	CC	NA	CC	TC	CC	CC	CC	CC	CC	CC	TC	CC	CC	CC	CC	TC	CC	CC	CC	CC	TC	TC	CC	TC	CC	CC	CC	CC	TC	CC	TC	TC	CC	TC	CC	CC
AX-95099834	A/G	1A	223996242	AA	AA	AA	AA	AA	AA	AA	AA	NA	GG	AA	AA	AA	AG	AA	AA	AA	AA	AA	AA	AA	AA	AA	AA	AA	AA	AA	NA	NA	AA	AA	AA	AG	AA	AA	NA	AA	GG	NA	AA	AA	AA	AA	AA	AA	AA
AX-95102863	G/T	1A	18820872	GG	TG	GG	GG	GG	GG	TG	GG	TG	GG	TG	GG	GG	GG	GG	TG	GG	GG	GG	GG	GG	TG	GG	GG	GG	GG	GG	GG	GG	TG	GG	GG	GG	TG	GG	TG	GG	GG	GG	GG	GG	GG	GG	GG	TG	GG
AX-95104178	G/T	1A	340249978	GG	TG	GG	GG	GG	GG	GG	GG	GG	TG	GG	GG	GG	GG	GG	GG	GG	GG	GG	GG	GG	GG	GG	TG	GG	GG	TG	TG	TG	TG	GG	GG	GG	GG	GG	GG	TG	GG	TG	GG	GG	GG	GG	GG	GG	GG
AX-95104798	A/G	1A	551982242	AA	AA	AA	GG	AA	AA	AA	AA	AA	AA	AA	NA	AA	AA	AA	AA	AA	AA	AA	AA	AA	AA	AA	AA	AA	AA	AA	AA	AA	AA	AA	AA	AA	AA	AA	AA	AA	AA	AA	GG	AA	AA	AA	AA	GG	AA
AX-95105622	T/G	1A	35939111	TG	TT	NA	TT	TT	TT	TT	TG	TT	TG	TG	TT	NA	TT	TT	TT	TT	TT	TG	TT	TG	TT	TT	TT	TT	TT	TT	TT	TT	TG	TT	TT	TT	TT	TT	TT	TG	TT	TG	TT	TT	TG	TT	TT	TT	TT
AX-95105886	C/T	1A	12003536	CC	TT	CC	CC	CC	CC	TC	CC	TT	CC	TT	CC	CC	CC	CC	TT	CC	CC	CC	CC	CC	TT	CC	CC	CC	CC	CC	CC	TC	CC	CC	CC	CC	TT	CC	TT	CC	CC	TC	CC	CC	CC	CC	CC	TT	CC
AX-95107625	A/G	1A	11951913	AA	GG	AA	AA	AA	AA	NA	AA	GG	AA	GG	AA	AA	AA	AA	GG	AA	AA	AA	AA	AA	GG	AA	AA	AA	AA	AA	AA	AA	GG	GG	AA	AA	GG	AG	GG	AA	AA	AA	AA	AA	AA	AA	AA	GG	AA
AX-95107750	G/A	1A	112941690	GG	GG	GG	GG	GG	GG	AG	GG	AG	GG	GG	GG	GG	GG	AG	GG	GG	GG	GG	GG	GG	GG	GG	GG	AG	GG	AG	AG	GG	GG	GG	GG	AG	GG	GG	NA	GG	GG	GG	GG	GG	GG	GG	GG	GG	AG
AX-95108053	A/G	1A	104229778	AA	NA	AA	AA	AA	AA	AG	AA	NA	AA	AA	AA	AA	AA	AG	AA	AA	AA	AA	AA	AA	AA	NA	AA	AG	AA	AG	AG	AG	NA	AA	AA	AG	AA	AA	AG	AA	AA	AA	AA	AA	AA	AA	AA	AA	GG
AX-95109260	C/T	1A	12506673	CC	TT	CC	CC	CC	CC	TC	TT	TC	CC	TT	TC	TC	TC	TT	TT	CC	CC	CC	TT	TT	TT	CC	CC	CC	CC	CC	CC	CC	TT	TC	CC	CC	TT	TT	TT	CC	CC	CC	CC	CC	TC	CC	CC	TT	CC
AX-95109512	A/C	1A	427484763	AA	CC	AA	AA	AA	CC	AA	CC	AA	AA	AA	CC	AA	CC	AA	AA	AA	AA	CC	AA	CC	AA	CC	AA	AA	AA	CC	AA	CC	AA	CC	CC	AA	CC	AC	CC	CC	AA	CC	CC	CC	CC	AA	AA	AA	AA
AX-95110041	A/G	1A	62614363	AA	AA	AA	AA	AA	AA	AG	AA	NA	AA	AA	AA	AA	AA	AG	AA	AA	AA	AA	AA	AA	AA	AA	AA	AA	AA	AG	NA	AA	AA	AA	AA	AG	AA	AA	AG	AA	AA	AA	AA	AA	AA	AA	AA	AA	AG
AX-95110974	T/C	1A	463290351	TT	TT	TT	CC	TT	TT	TC	TT	TT	TT	TT	TT	TT	TT	TC	TT	TT	TT	TT	TT	TT	TT	TT	TT	TC	TT	NA	TC	TT	TT	TT	TT	NA	TT	TT	NA	NA	TT	TT	TT	TT	TT	TT	TT	TT	CC
AX-95113161	T/C	1A	560463557	TT	TT	TT	CC	TC	TT	TC	TT	TT	TT	TT	TT	CC	TT	CC	TT	CC	CC	TT	TT	TT	TT	CC	TT	CC	TT	CC	TT	CC	TT	TT	CC	CC	TT	TC	CC	CC	CC	TC	TT	CC	TT	CC	TT	TT	TT
AX-95114808	T/C	1A	45547620	TT	TT	TC	TT	TT	TT	TT	TT	TT	TT	TT	TT	TT	TT	CC	TT	TT	TT	TC	TT	TT	TT	TC	TT	NA	TT	NA	TT	TT	TT	TT	TC	TT	TC	TT	TT	TT	TT	TC	TC	TT	TC	TT	TT	TT	CC
AX-95115308	A/G	1A	465453335	AA	AG	AA	AA	AA	AA	AA	AA	AA	AG	AA	AA	AA	AA	AA	AA	AA	AA	AG	AA	AA	AA	AA	AG	AA	AA	AA	NA	AA	NA	AA	NA	AA	AA	AA	AA	AA	AA	AA	AA	AA	AA	AA	AA	AA	AA
AX-95116845	G/C	1A	593299384	CC	GG	CC	CC	GG	GG	CC	GG	CC	GG	GG	GG	CC	GG	CC	GG	GG	GG	GG	GG	GG	CC	CC	CC	GG	GG	CC	CC	GG	GG	GG	GG	GG	GG	CG	CC	GG	GG	GG	GG	CC	GG	CC	GG	CC	CC
AX-95117887	C/T	1A	516159006	CC	CC	TC	CC	CC	CC	CC	CC	CC	CC	CC	CC	CC	CC	CC	CC	CC	CC	CC	TC	CC	CC	CC	CC	CC	CC	CC	CC	TC	NA	CC	CC	CC	CC	CC	CC	CC	CC	NA	CC	CC	CC	CC	CC	CC	TC
AX-95118079	G/C	1A	107484437	GG	GG	GG	GG	GG	GG	CG	GG	GG	GG	GG	GG	GG	GG	CG	GG	GG	GG	GG	GG	GG	GG	GG	GG	CG	GG	CG	CG	GG	GG	GG	GG	CG	GG	GG	CG	GG	GG	GG	GG	GG	GG	GG	GG	GG	CG
AX-95118191	T/C	1A	67687171	TT	TT	TT	TT	TT	TT	TC	TT	TC	TT	TT	TT	TT	TT	TC	TT	TT	TT	TT	TT	TT	TT	TT	TT	NA	TT	TC	TC	TC	TT	TT	TT	TC	TT	TT	TC	TT	TT	NA	TT	TT	TT	TT	TT	TT	TC
AX-95120969	T/C	1A	337947897	TT	TT	TT	TT	TT	TT	TT	TT	TC	TT	TT	NA	CC	TT	TC	TT	TT	TT	TT	TT	TT	TT	TT	TT	TT	TT	TT	TT	TT	TT	TT	TT	TT	TT	TT	TT	NA	TT	TC	TT	TT	TT	TT	TT	TT	TT
AX-95121080	G/A	1A	164460685	GG	AA	GG	GG	GG	GG	GG	GG	GG	AA	GG	GG	GG	NA	GG	GG	GG	GG	NA	GG	GG	GG	GG	AA	GG	GG	AA	AA	AA	AA	GG	GG	GG	GG	GG	GG	NA	GG	GG	GG	GG	GG	GG	GG	GG	GG
AX-95121620	G/A	1A	48982473	GG	GG	GG	GG	GG	GG	AA	GG	AA	GG	GG	GG	GG	GG	AA	GG	GG	GG	GG	GG	GG	GG	GG	GG	AA	GG	AA	AA	NA	GG	GG	GG	AA	GG	GG	AA	GG	GG	GG	GG	GG	GG	GG	GG	GG	AA
AX-95121845	C/T	1A	95315536	CC	CC	CC	CC	CC	CC	TC	CC	TC	CC	CC	CC	CC	CC	TC	CC	CC	CC	CC	CC	CC	CC	CC	CC	TC	CC	NA	TC	CC	CC	CC	CC	TC	CC	CC	TC	CC	CC	CC	CC	CC	CC	CC	CC	CC	TC
AX-95124101	G/A	1A	92571392	GG	GG	GG	GG	GG	GG	AA	GG	NA	GG	GG	GG	GG	GG	AG	GG	GG	GG	GG	GG	GG	GG	GG	GG	AA	GG	NA	AA	GG	GG	GG	GG	NA	GG	GG	NA	GG	GG	GG	GG	GG	GG	GG	GG	GG	AA
AX-95127933	G/A	1A	68375146	GG	GG	GG	GG	GG	GG	AA	GG	AA	GG	GG	GG	GG	GG	AA	GG	GG	NA	GG	GG	GG	GG	GG	GG	NA	GG	NA	AA	GG	GG	GG	GG	AA	GG	GG	AA	GG	GG	GG	GG	GG	GG	GG	GG	GG	NA
AX-95134433	T/C	1A	461048323	TT	TC	TT	TT	TT	TT	TT	TT	CC	CC	TT	TT	CC	TT	CC	TT	TT	TT	TT	CC	TT	TT	TT	NA	TT	TT	TT	TT	TC	NA	TT	TT	TT	TT	TT	TT	TT	CC	TT	TT	TT	TT	TT	TT	TT	TT
AX-95134745	C/T	1A	14506499	CC	CC	CC	CC	CC	CC	CC	CC	CC	CC	CC	CC	CC	CC	CC	CC	TC	CC	CC	CC	CC	CC	CC	CC	CC	CC	CC	CC	CC	CC	CC	CC	CC	CC	CC	CC	CC	CC	TC	CC	CC	CC	CC	CC	TT	CC
AX-95135871	T/C	1A	14163014	TT	CC	NA	TC	TT	TT	CC	TT	CC	TC	CC	TT	TT	TC	TT	CC	TT	TT	TT	TT	TT	CC	TT	TT	TT	TT	TT	TT	NA	CC	TT	NA	TT	CC	NA	CC	TT	TT	TT	NA	TT	TT	TT	TT	CC	TT
AX-95137011	A/C	1A	522980571	CC	CC	CC	CC	AA	CC	AA	CC	CC	AA	CC	CC	CC	CC	AA	CC	AA	AA	CC	AA	CC	AA	AA	CC	AA	CC	CC	AA	AA	AA	CC	AA	AA	CC	NA	AA	AA	AA	CC	AA	CC	AC	AA	AA	AA	CC
AX-95137321	T/G	1A	495579370	TT	GG	TT	TT	TT	GG	TT	GG	TT	TG	TT	GG	TT	GG	TT	TT	TT	GG	TT	TT	GG	TT	TT	TG	TT	TT	GG	TG	TG	TG	GG	GG	TT	TT	GG	TT	NA	TT	GG	GG	TT	GG	TT	GG	TT	TT
AX-95137931	C/T	1A	576778490	CC	CC	TT	TT	CC	NA	CC	TT	NA	TT	CC	CC	CC	CC	CC	TT	CC	CC	CC	CC	TT	CC	CC	CC	TT	CC	CC	CC	CC	TT	CC	NA	TT	TT	CC	CC	TT	TT	CC	CC	CC	TT	CC	CC	TT	CC
AX-95138946	C/G	1A	574338182	CC	CC	GG	GG	CC	CG	CC	GG	CC	GG	GG	CC	CC	CC	CC	CC	CC	CC	CC	GG	GG	CC	CC	CC	CC	CC	CC	GG	NA	CC	CC	CC	CC	GG	CC	CC	CC	CC	NA	GG	CC	CC	CC	CC	CC	CC
AX-95139456	A/G	1A	5025329	GG	GG	AA	AA	AA	AA	AG	AA	NA	AA	GG	GG	AA	GG	AA	AA	AA	AA	AA	AA	AA	AA	AA	AA	AA	AA	AA	AA	AA	AA	AA	AA	AA	GG	AA	GG	AA	AA	AA	AA	AA	GG	AA	AA	AA	AA
AX-95139577	C/G	1A	244512384	GG	CC	CC	CC	CC	CC	CC	CC	CC	CC	GG	CC	CC	CC	GG	GG	GG	GG	CC	CC	CC	GG	GG	NA	CC	GG	CC	GG	CG	CC	CC	CC	CC	CC	CC	CC	CC	GG	CC	CC	CC	CC	GG	GG	CC	CC
AX-95139778	C/T	1A	544391456	CC	CC	TT	TT	CC	CC	TT	CC	NA	TT	CC	CC	TT	NA	CC	CC	CC	CC	CC	CC	CC	TT	CC	CC	CC	CC	TT	TT	TT	CC	CC	CC	CC	CC	TT	TT	NA	TT	TC	TT	CC	CC	CC	CC	NA	CC
AX-95140171	G/A	1A	442557433	GG	GG	AA	AA	AA	GG	GG	GG	GG	AA	GG	GG	AA	GG	GG	AA	AA	GG	GG	GG	GG	AA	GG	GG	GG	GG	GG	GG	NA	AA	GG	GG	GG	GG	GG	GG	GG	AA	AG	GG	GG	GG	AA	GG	AA	GG
AX-95141055	G/A	1A	132798250	GG	GG	GG	GG	GG	GG	NA	GG	AA	GG	GG	GG	GG	GG	AA	GG	GG	GG	GG	GG	GG	GG	GG	GG	AA	GG	NA	AA	GG	GG	GG	GG	AA	GG	GG	AA	GG	GG	GG	GG	GG	GG	GG	GG	GG	AA
AX-95143750	C/A	1A	79690743	CC	CC	CC	CC	CC	CC	AA	CC	CC	CC	CC	CC	CC	CC	AC	CC	CC	CC	CC	CC	CC	CC	CC	CC	AA	CC	AA	AA	NA	NA	CC	CC	AC	CC	CC	AC	CC	CC	CC	CC	CC	CC	CC	CC	CC	AA
AX-95144037	C/T	1A	7536292	CC	TT	CC	CC	CC	CC	TT	CC	NA	CC	TT	CC	CC	TC	NA	CC	CC	CC	CC	CC	CC	CC	CC	CC	CC	CC	TC	TC	TC	TC	CC	CC	CC	TT	CC	TT	TC	CC	CC	CC	CC	CC	CC	CC	TC	CC
AX-95144698	T/C	1A	564392648	TT	TC	TC	TT	TT	CC	TT	CC	TT	NA	TT	TC	TT	TC	TT	TT	TT	TT	TT	CC	TC	TT	TT	TT	TT	CC	TT	NA	TC	TT	TC	TT	TT	CC	TC	TT	TT	TT	TC	CC	TT	TT	TT	TT	TT	TT
AX-95144827	C/T	1A	32261190	CC	TC	TT	CC	CC	CC	CC	CC	NA	CC	CC	CC	CC	CC	CC	CC	CC	CC	CC	TT	CC	CC	TT	CC	CC	CC	CC	CC	CC	CC	CC	TT	CC	TT	CC	CC	CC	CC	CC	CC	CC	TT	CC	CC	CC	TT
AX-95147164	A/G	1A	575248234	AG	AG	AA	AA	NA	AA	AA	AA	AG	AA	AA	GG	AA	GG	NA	AA	AA	AA	GG	AA	AA	GG	AA	AG	AA	AG	AA	AA	AG	AA	GG	AA	AA	AA	NA	AA	AG	AA	GG	AA	AA	AA	GG	GG	AA	NA
AX-95147278	T/C	1A	108692999	CC	TT	TT	CC	TT	CC	NA	CC	TT	TT	TT	TT	TT	TT	TT	TT	CC	CC	TT	CC	TT	TT	CC	TT	NA	CC	TT	TT	NA	TT	TT	NA	TT	CC	CC	TT	TT	TT	TT	CC	CC	TT	TT	TT	TT	TC
AX-95152550	T/C	1A	504246961	TT	TT	TT	TC	CC	TT	TC	TT	NA	TT	CC	TT	TT	TC	NA	TT	TC	TC	CC	TT	TT	CC	CC	TT	TC	TT	TT	TC	TC	TC	TT	NA	CC	TT	TC	TT	CC	TT	TC	TC	TT	TT	CC	CC	CC	TT
AX-95152894	G/A	1A	282554470	GG	NA	GG	GG	GG	GG	GG	GG	GG	AA	GG	GG	GG	GG	GG	AG	GG	GG	GG	GG	GG	GG	GG	AA	GG	GG	NA	AA	AA	AA	GG	GG	GG	GG	GG	GG	GG	GG	NA	GG	GG	GG	GG	GG	GG	GG
AX-95153545	G/A	1A	541981241	AA	GG	GG	GG	GG	AG	GG	GG	GG	GG	GG	GG	GG	GG	GG	GG	GG	GG	GG	GG	GG	GG	GG	GG	GG	GG	AA	GG	GG	GG	AA	AA	GG	GG	AG	GG	GG	GG	NA	AA	GG	GG	GG	GG	GG	GG
AX-95154988	C/T	1A	14253976	CC	TT	CC	CC	CC	CC	TT	CC	TT	CC	TT	CC	CC	CC	CC	TT	CC	CC	CC	CC	CC	TT	CC	CC	CC	CC	NA	CC	NA	TT	CC	CC	CC	TT	TC	TT	CC	CC	CC	CC	CC	CC	CC	CC	TT	CC
AX-95158603	G/A	1A	92567926	GG	GG	GG	GG	GG	GG	AA	GG	NA	GG	GG	GG	GG	GG	AA	NA	GG	GG	GG	AG	NA	GG	GG	GG	AA	GG	AA	AA	NA	AG	GG	GG	AA	GG	GG	AA	NA	GG	NA	GG	GG	GG	GG	GG	GG	AG
AX-95158783	G/C	1A	3845903	GG	CC	GG	GG	GG	GG	CG	GG	GG	GG	CG	CG	GG	CG	GG	GG	GG	GG	GG	GG	GG	GG	GG	GG	GG	GG	GG	GG	GG	GG	GG	GG	GG	NA	GG	NA	GG	GG	CG	GG	GG	GG	GG	GG	GG	GG
AX-95159468	C/T	1A	105886771	CC	CC	CC	CC	CC	CC	TC	CC	TC	CC	CC	CC	CC	TC	TC	CC	CC	CC	CC	CC	CC	CC	CC	CC	TC	CC	TC	TC	NA	NA	CC	CC	TC	CC	CC	TC	TC	NA	CC	CC	NA	CC	CC	CC	NA	TC
AX-95159518	T/C	1A	204828447	TT	TC	TT	TT	TT	TT	TT	TT	CC	CC	TT	TT	TT	TT	TT	TT	TT	TT	TT	TT	TT	TT	TT	TT	TT	TT	NA	NA	TC	NA	TT	TT	TT	TT	TT	TT	TT	CC	TC	TT	TT	TT	TT	TT	TT	TT
AX-95159564	C/G	1A	108692802	CC	CC	CC	CC	CC	CC	GG	CC	CG	CC	CC	CC	CC	CC	GG	CC	CC	CC	CC	CC	CC	CC	CC	CC	GG	CC	GG	GG	NA	CC	CC	CC	GG	CC	CC	GG	CC	CC	CC	CC	CC	CC	CC	CC	NA	GG
AX-95159844	T/C	1A	534565904	TT	TT	TT	TT	TT	TT	TT	TT	CC	TC	TT	TT	TT	TT	TT	TT	TT	NA	NA	TT	TT	TC	TT	TT	TT	TT	TT	TC	NA	NA	TT	TT	TT	NA	NA	TT	NA	TT	TT	TC	TT	TT	TT	TT	NA	TT
AX-95160202	A/G	1A	151775050	AA	AA	AA	AA	AA	AA	AG	AA	AG	AA	AA	AA	AA	AA	AG	AA	AA	AA	AA	AA	AA	AA	AA	AA	AG	AA	AG	AG	AA	AA	AA	AA	AG	AA	AA	AG	AA	AA	AA	AA	AA	AA	AA	AA	AA	AG
AX-95161486	G/A	1A	94113786	GG	GG	GG	GG	GG	GG	AG	GG	AA	GG	GG	GG	GG	GG	AA	GG	GG	GG	NA	GG	GG	GG	GG	GG	NA	GG	NA	AG	GG	NA	GG	GG	AA	GG	GG	AA	GG	GG	NA	GG	GG	GG	GG	GG	GG	NA
AX-95162217	G/A	1A	3761117	GG	AA	AA	GG	AA	GG	NA	GG	AA	AG	AA	AA	GG	AA	GG	GG	AA	AA	AA	GG	GG	GG	GG	AA	GG	GG	AG	AG	AG	AG	GG	GG	GG	AA	GG	AA	AA	GG	GG	GG	GG	AG	AA	AA	AA	GG
AX-95162504	A/G	1A	58904196	AA	AA	AA	AA	AA	AA	GG	AA	GG	AA	AA	AA	AA	AA	GG	AA	AA	AA	AA	AA	AA	AA	AA	AA	GG	AA	GG	GG	AA	AA	AA	AA	GG	AA	AA	GG	AA	AA	AA	AA	AA	AA	AA	AA	AA	GG
AX-95162673	T/C	1A	545528557	TT	TT	TT	CC	CC	TT	TC	TT	TT	TT	TT	NA	CC	TT	CC	TT	CC	CC	TT	TT	TT	TT	CC	TT	NA	TT	CC	TT	TT	TT	TT	CC	CC	TT	TC	CC	NA	CC	TC	TT	CC	TT	CC	TT	TT	TT
AX-95163141	C/T	1A	131520092	CC	NA	CC	CC	CC	CC	TT	CC	TT	CC	CC	CC	CC	CC	TT	CC	CC	CC	CC	CC	CC	CC	CC	CC	TT	CC	TT	TT	CC	NA	CC	CC	TT	CC	CC	TT	NA	CC	CC	CC	CC	CC	CC	CC	CC	TT
AX-95163312	T/G	1A	279839865	GG	TT	TT	TT	TT	TT	TT	TT	TT	TT	TT	TT	TT	NA	TT	NA	TT	TT	TT	TT	TT	TT	TT	TT	TT	TT	TT	TT	NA	TT	TT	TT	TT	TT	TT	TT	TT	TT	TG	TT	TT	TT	TT	TT	TT	TT
AX-95164640	C/T	1A	91502085	CC	CC	CC	CC	CC	CC	TT	CC	TT	CC	CC	CC	CC	CC	TT	CC	CC	CC	CC	CC	CC	CC	CC	CC	TT	CC	TT	TT	CC	CC	CC	CC	TT	CC	CC	TT	CC	CC	CC	CC	CC	CC	CC	CC	CC	TT
AX-95165416	G/C	1A	547276417	GG	GG	GG	GG	NA	NA	GG	GG	CG	CG	CG	GG	GG	NA	NA	GG	GG	GG	GG	GG	GG	GG	GG	GG	GG	GG	GG	GG	NA	GG	GG	GG	GG	GG	GG	GG	CG	CG	CG	GG	GG	GG	GG	GG	CG	GG
AX-95166641	C/T	1A	534242444	CC	CC	CC	TT	TT	CC	CC	CC	CC	TT	CC	CC	CC	CC	TT	CC	TT	TT	CC	CC	CC	TT	TT	CC	TT	CC	CC	TT	TC	TT	CC	TT	TT	TT	TC	CC	TC	TT	NA	TT	CC	TT	TT	TT	TT	CC
AX-95166821	A/G	1A	94120838	AA	AA	AA	AA	AA	AA	AA	AA	GG	AA	AG	AG	AA	AG	AG	NA	AA	AA	AA	AA	AA	AA	AA	AA	AA	AA	GG	NA	AA	AA	AA	AA	NA	AA	AA	AA	NA	AG	AG	AA	AA	AA	AA	AA	AG	AA
AX-95167291	C/T	1A	259994871	CC	CC	CC	CC	CC	CC	CC	CC	TT	TT	CC	CC	CC	CC	CC	CC	CC	CC	CC	CC	CC	CC	CC	CC	CC	CC	CC	CC	CC	CC	CC	CC	CC	CC	CC	CC	CC	TT	CC	CC	CC	CC	CC	CC	CC	CC
AX-95168725	C/T	1A	354303779	CC	CC	CC	CC	CC	CC	CC	CC	CC	CC	CC	CC	TT	CC	CC	CC	CC	CC	CC	CC	CC	CC	CC	CC	CC	CC	CC	CC	CC	NA	CC	CC	CC	CC	CC	CC	CC	CC	TC	CC	CC	CC	CC	CC	CC	CC
AX-95169566	C/G	1A	97802830	CC	CC	CC	CC	CC	CC	NA	CC	GG	CC	GG	CC	CC	CC	GG	CC	CC	CC	CC	CC	CC	CC	CC	CC	CG	CC	GG	GG	NA	CC	CC	CC	GG	CC	CC	GG	CC	CC	CC	CC	CC	CC	CC	CC	CC	GG
AX-95170002	C/G	1A	66892890	CC	CC	CC	CC	CC	CC	CG	CC	CG	CC	CC	CC	CC	CC	CG	CC	CC	CC	CC	CC	CC	CC	CC	CC	CG	CC	NA	CG	CC	CC	CC	CC	CG	CC	CC	CG	CC	CC	CC	CC	CC	CC	CC	CC	CC	CG
AX-95170516	C/T	1A	587360579	CC	CC	CC	TT	TT	TT	CC	TT	CC	TT	TT	CC	TT	CC	CC	TT	TT	CC	CC	TT	TT	CC	TT	CC	TT	CC	TC	CC	CC	TT	CC	TT	TT	TT	CC	TT	TT	TT	TC	CC	CC	TT	CC	CC	CC	CC
AX-95172478	G/C	1A	33022222	GG	GG	CC	GG	GG	GG	GG	GG	GG	CC	GG	GG	GG	GG	GG	GG	GG	GG	GG	GG	GG	GG	GG	GG	GG	GG	GG	GG	GG	GG	GG	GG	GG	GG	GG	GG	GG	GG	GG	GG	GG	GG	GG	GG	GG	GG
AX-95174049	A/G	1A	582842690	AA	AA	AA	GG	AA	NA	AA	AA	AA	GG	GG	AA	GG	AA	GG	AA	GG	GG	AA	GG	AA	AA	GG	AA	GG	GG	GG	AA	AA	AA	AA	GG	GG	GG	GG	GG	GG	GG	GG	AA	AA	AA	AA	AA	AA	AA
AX-95174321	G/C	1A	151776773	GG	GG	GG	GG	GG	GG	NA	GG	CC	GG	GG	GG	GG	GG	CG	GG	GG	GG	GG	GG	GG	GG	GG	GG	CC	GG	CG	CG	GG	GG	GG	GG	CC	GG	GG	CC	GG	GG	GG	GG	GG	GG	GG	GG	GG	CC
AX-95176482	T/G	1A	394478402	TT	TT	TT	TT	TT	TT	TT	TT	TG	GG	TT	TT	TT	TT	TT	TT	TT	TT	TT	TT	TT	TT	TT	TT	TT	TT	TT	TT	TT	TT	TT	TT	TT	TT	TT	TT	TT	GG	TT	TT	TT	TT	TT	TT	TG	TT
AX-95179352	T/G	1A	59131234	TT	NA	TT	TT	TT	TT	TG	TT	TG	TT	TT	TT	TT	NA	TG	TT	TT	TT	TT	TT	TT	TT	TT	TT	TG	TT	TG	TG	TG	NA	TT	TT	TG	TT	TT	TG	NA	TT	TT	TT	NA	TT	TT	TT	TT	TG
AX-95181859	C/T	1A	206792912	CC	CC	CC	CC	CC	CC	NA	CC	TT	CC	CC	CC	CC	CC	TT	CC	CC	CC	CC	CC	CC	CC	CC	CC	TT	CC	TT	TT	CC	CC	CC	CC	TC	CC	CC	TT	CC	CC	CC	CC	CC	CC	CC	CC	CC	TT
AX-95182057	A/G	1A	12157386	AA	GG	AA	AA	AA	AA	GG	GG	GG	AA	GG	AG	AA	AA	AA	GG	AA	AA	AA	GG	GG	GG	AA	AA	AA	AA	AA	AA	AA	GG	AA	AA	AA	GG	GG	GG	NA	AA	AA	AA	AA	NA	AA	AA	GG	AA
AX-95182333	T/C	1A	127760725	TT	TT	TT	TT	TT	TT	TC	TT	CC	TT	TT	TT	TT	TT	CC	TT	TT	TT	TT	TT	TT	TT	TT	TT	NA	TT	CC	CC	NA	TT	TT	TT	CC	TT	TT	CC	TT	TT	TT	TT	TT	TT	TT	TT	TT	NA
AX-95183288	G/A	1A	1159713	GG	AA	GG	GG	GG	GG	AA	GG	GG	GG	AA	AA	GG	AA	GG	GG	GG	GG	GG	GG	GG	GG	GG	NA	GG	GG	GG	GG	AG	GG	GG	GG	GG	AA	GG	AA	GG	GG	GG	GG	GG	GG	GG	GG	GG	GG
AX-95184164	G/A	1A	289328472	AA	AA	GG	AG	AA	NA	GG	GG	GG	AA	GG	AA	AA	AA	AA	AA	AA	GG	GG	GG	GG	GG	GG	GG	AG	GG	GG	AA	AA	AG	GG	GG	AG	GG	GG	AA	GG	GG	GG	GG	AA	AA	GG	GG	GG	GG
AX-95184770	C/A	1A	142888101	CC	CC	CC	CC	NA	CC	AC	CC	AC	CC	NA	CC	CC	CC	AC	CC	CC	CC	CC	CC	CC	CC	CC	CC	CC	CC	NA	AC	CC	CC	CC	CC	AC	CC	CC	AC	CC	CC	AC	CC	CC	CC	CC	CC	CC	NA
AX-95186418	G/A	1A	250196559	GG	AG	GG	GG	GG	GG	GG	GG	GG	AG	GG	GG	NA	GG	GG	GG	GG	GG	GG	GG	GG	GG	GG	AG	GG	GG	AG	AG	NA	NA	GG	GG	GG	GG	GG	GG	GG	GG	AG	GG	GG	GG	GG	GG	GG	GG
AX-95186684	C/A	1A	77794622	NA	CC	CC	AA	CC	CC	CC	CC	NA	AA	AA	CC	NA	CC	CC	CC	AA	AA	CC	CC	CC	CC	CC	AA	CC	CC	CC	CC	CC	CC	CC	CC	CC	CC	CC	CC	CC	CC	CC	CC	CC	CC	CC	AA	NA	CC
AX-95186761	T/C	1A	577079132	TT	TT	CC	CC	TT	CC	CC	CC	TT	CC	TT	NA	TT	TT	TT	CC	TT	TT	TT	TT	CC	TT	TT	TT	CC	TT	TT	CC	CC	CC	TT	CC	CC	CC	TT	TT	CC	CC	NA	CC	TT	CC	TT	TT	CC	TT
AX-95186852	C/T	1A	27362485	TT	CC	CC	TT	TC	CC	TT	CC	CC	CC	CC	CC	CC	CC	NA	CC	TT	TT	TC	CC	CC	CC	TT	CC	TT	CC	TT	NA	TC	CC	CC	TT	TT	TT	CC	CC	TC	CC	TC	CC	TT	CC	TC	TC	CC	TC
AX-95187202	C/T	1A	24944708	CC	CC	TT	CC	CC	CC	TT	CC	CC	TT	TT	CC	TT	CC	CC	CC	CC	CC	CC	TT	CC	CC	CC	TT	CC	TT	CC	CC	CC	CC	CC	CC	CC	CC	CC	CC	CC	CC	CC	CC	CC	CC	TT	CC	TT	CC
AX-95187417	A/G	1A	536431145	AA	AG	AA	AA	AA	AA	AA	AA	AA	AG	AA	AA	AA	AA	AA	AA	AA	AA	AA	AA	AA	AA	AA	AG	AA	AA	AA	NA	AG	AA	AA	AA	AA	AA	AA	AA	AA	AA	AA	AA	AA	AA	AA	AA	AA	AA
AX-95187591	T/C	1A	8250922	TT	NA	TT	TT	TT	TT	TT	TT	TC	TT	TC	TC	TT	TC	TT	TT	TT	TT	TT	TT	TC	TT	TT	TT	TT	TT	TT	TT	TT	TT	TT	TT	TT	TT	TT	TT	TC	NA	TT	TT	TT	TT	TT	TT	TT	TT
AX-95187815	G/A	1A	53900689	GG	AA	GG	GG	GG	AA	GG	AA	GG	GG	GG	AA	GG	NA	GG	GG	GG	AA	GG	GG	AA	GG	GG	GG	GG	GG	AA	GG	GG	GG	AA	NA	GG	GG	AG	GG	GG	GG	AA	NA	GG	AA	GG	AG	GG	GG
AX-95188181	G/C	1A	502804981	CC	GG	GG	NA	GG	GG	NA	GG	CG	NA	GG	GG	GG	GG	GG	GG	GG	NA	GG	NA	GG	GG	NA	NA	GG	CC	GG	GG	CG	GG	GG	GG	GG	GG	GG	GG	GG	GG	GG	GG	GG	GG	GG	GG	GG	GG
AX-95188865	C/T	1A	480755631	TT	CC	CC	TT	TT	CC	TT	CC	TT	CC	TT	CC	CC	TC	CC	TT	CC	TT	CC	CC	CC	TT	TT	TT	TT	CC	TC	CC	TC	NA	CC	TT	TT	CC	CC	TT	TT	TT	CC	CC	CC	CC	TT	TT	TT	CC
AX-95188992	T/A	1A	452759831	TT	AA	TT	TT	TT	TT	TT	TT	TT	NA	TT	TT	TT	TT	TT	TT	TT	TT	TT	TT	TT	TT	TT	AA	TT	TT	NA	NA	NA	AA	TT	TT	TT	TT	TT	TT	TT	TT	TT	TT	TT	TT	TT	TT	TT	TT
AX-95189966	C/T	1A	533448281	CC	CC	CC	TT	TT	CC	CC	TT	CC	TT	TT	TT	TT	CC	TT	TT	CC	CC	CC	CC	CC	TT	CC	CC	CC	CC	CC	TT	CC	TT	CC	CC	CC	CC	CC	TC	CC	TT	CC	CC	CC	TT	TT	CC	CC	CC
AX-95190148	A/G	1A	365618818	AA	AA	AA	AA	AA	AA	AA	AA	AA	AA	AA	AA	AA	AA	AA	AA	AA	AA	GG	AA	AA	AA	AA	AA	AA	AA	AA	AA	AA	AA	AA	AA	AA	AA	AA	AA	GG	AA	NA	AA	AA	AA	AA	AA	AA	AA
AX-95191967	T/C	1A	6517971	TT	TC	TT	TT	TC	TT	TC	TT	TT	TT	TC	TC	TT	TC	NA	TT	NA	CC	CC	TT	TT	TT	TT	TC	NA	TT	TT	TT	TT	TT	CC	TT	TT	TC	TT	NA	CC	TT	TT	TT	TT	NA	CC	CC	CC	TT
AX-95192108	G/C	1A	510373143	CC	GG	GG	GG	GG	GG	GG	GG	GG	GG	GG	GG	GG	GG	GG	GG	GG	GG	GG	CC	GG	GG	GG	CC	GG	GG	GG	GG	GG	NA	GG	GG	GG	GG	GG	CC	CG	GG	CG	GG	GG	GG	GG	GG	CG	GG
AX-95193119	A/C	1A	52056204	AA	AA	AA	AA	AA	AA	CC	AA	CC	AA	AA	AA	AA	AA	CC	AA	AA	AA	AA	AA	AA	AA	AA	AA	CC	AA	CC	CC	AA	AA	AA	AA	CC	AA	AA	CC	AA	AA	AA	AA	AA	AA	AA	AA	AA	CC
AX-95194884	T/A	1A	564392485	TT	NA	TT	TT	TT	TT	TT	TT	AT	TT	TT	TT	TT	TT	TT	AT	TT	TT	AT	TT	TT	AT	TT	AT	TT	TT	TT	TT	NA	AT	TT	TT	TT	TT	TT	TT	TT	TT	TT	TT	TT	AT	TT	AT	AT	AT
AX-95194961	C/T	1A	508555015	CC	TT	TT	CC	CC	TT	CC	TT	TC	TT	CC	TT	CC	TT	CC	TT	CC	CC	TC	CC	TT	TC	CC	CC	CC	TT	TT	CC	CC	CC	TT	CC	NA	TT	TC	CC	NA	CC	TT	CC	TT	NA	CC	CC	CC	TT
AX-95195514	G/C	1A	354950241	GG	GG	GG	GG	GG	GG	GG	GG	GG	GG	GG	GG	CC	GG	GG	GG	GG	GG	GG	GG	GG	GG	GG	GG	GG	GG	GG	GG	GG	GG	GG	GG	GG	GG	GG	GG	GG	GG	GG	GG	GG	GG	GG	GG	GG	GG
AX-95198133	G/A	1A	534051187	GG	GG	GG	GG	GG	GG	GG	GG	GG	GG	GG	GG	GG	GG	AA	GG	GG	GG	GG	GG	GG	GG	AA	GG	GG	GG	AG	GG	GG	GG	AA	AA	GG	GG	AG	GG	GG	GG	NA	AA	GG	GG	GG	GG	GG	GG
AX-95198554	G/A	1A	12304373	AA	NA	AA	GG	GG	GG	AA	GG	AA	GG	GG	AA	GG	AG	GG	NA	GG	GG	GG	AA	NA	AG	AA	GG	GG	GG	AA	AA	AA	AG	GG	GG	GG	AA	GG	GG	GG	GG	GG	GG	AA	GG	AA	GG	AG	AA
AX-95200832	G/T	1A	10248231	GG	TG	GG	GG	TG	NA	GG	GG	NA	GG	GG	NA	GG	NA	TG	GG	TT	TT	TT	TT	GG	GG	GG	GG	GG	GG	GG	GG	GG	TG	GG	GG	GG	GG	GG	GG	TT	TT	NA	TG	TT	GG	GG	TT	NA	GG
AX-95200935	A/C	1A	142101918	AA	AA	AA	AA	AA	AA	CC	AA	NA	AA	AA	AA	AA	AA	CC	AA	AA	AA	AA	AA	AA	AA	AA	AA	CC	AA	CC	CC	AA	AA	AA	AA	CC	AA	AA	CC	AA	AA	AA	AA	AA	AA	AA	AA	AA	CC
AX-95201261	C/G	1A	499786309	CC	CC	CC	CC	CC	CC	CG	CC	GG	GG	CC	CC	GG	CC	CG	CC	CC	CC	CC	CC	CC	CC	CC	CC	CG	CC	CG	CG	CC	CC	CC	CC	CG	CC	CC	CG	CC	CC	CC	CC	CC	CC	CC	CC	CC	CG
AX-95201767	G/A	1A	8321323	GG	GG	GG	GG	NA	GG	NA	GG	NA	GG	GG	GG	GG	GG	NA	GG	GG	GG	GG	GG	GG	GG	GG	GG	AG	GG	NA	GG	GG	GG	GG	GG	NA	GG	GG	GG	GG	GG	GG	GG	NA	GG	GG	GG	GG	AG
AX-95202002	T/C	1A	590551154	CC	TT	CC	CC	TC	TT	CC	TT	NA	TT	TT	TC	CC	TT	CC	TT	TT	TT	TT	TT	TT	CC	CC	CC	TT	TT	CC	CC	TT	TT	TT	TT	TT	TT	NA	CC	TT	TT	TT	TT	CC	TT	CC	TT	CC	CC
AX-95202637	T/C	1A	100293004	TT	TT	TT	TT	TT	TT	TT	TT	CC	CC	TT	TT	TT	TT	TT	TT	TT	TT	TT	TT	TT	TC	TT	TT	TT	TT	TT	TT	TC	TT	TT	TT	TT	TT	TT	TT	TT	CC	NA	TT	TT	TT	TT	TT	TT	TT
AX-95202810	C/T	1A	11566853	CC	CC	CC	CC	CC	TT	CC	CC	CC	CC	CC	TT	TT	TT	CC	CC	CC	TT	CC	TT	CC	CC	TT	CC	CC	TT	CC	CC	CC	CC	TT	CC	CC	CC	TC	CC	TT	CC	NA	TT	TT	CC	TT	TT	CC	CC
AX-95203867	C/G	1A	583292345	CC	GG	CC	CC	GG	GG	CC	GG	CC	GG	GG	CG	CC	NA	CC	GG	GG	GG	GG	GG	GG	CC	CC	CC	GG	GG	CC	CC	GG	GG	GG	GG	GG	GG	CC	CC	NA	GG	GG	GG	CC	GG	CC	GG	CC	CC
AX-95205762	A/G	1A	552844351	AA	GG	GG	AA	AA	GG	AG	GG	AA	GG	AA	GG	AA	GG	AA	AA	AA	AA	AA	AA	GG	AA	AA	AA	AA	GG	AA	GG	NA	AA	GG	AA	AA	GG	AG	AA	AA	AA	GG	GG	AA	AA	AA	AA	AA	AA
AX-95207086	G/A	1A	8297044	GG	GG	NA	GG	GG	GG	NA	GG	AG	GG	GG	GG	GG	GG	AG	NA	GG	GG	AA	GG	GG	AG	GG	GG	GG	GG	AG	AG	GG	GG	GG	AA	AG	AA	GG	AG	AG	GG	GG	GG	GG	GG	GG	GG	GG	AG
AX-95209088	C/A	1A	185145571	NA	AC	CC	CC	CC	CC	AA	CC	AA	CC	CC	CC	CC	CC	AA	CC	CC	CC	CC	CC	CC	CC	CC	CC	AA	CC	AA	AA	NA	AC	CC	CC	AA	CC	CC	AA	CC	CC	NA	CC	CC	CC	CC	CC	NA	AA
AX-95210771	A/G	1A	109578355	AA	AA	AA	AA	AA	AA	GG	AA	GG	AA	AA	AA	AA	AA	GG	AA	AA	AA	AA	AA	AA	AA	AA	AA	GG	AA	GG	GG	AA	AA	AA	AA	GG	AA	AA	GG	AA	AA	AA	AA	AA	AA	AA	AA	AA	GG
AX-95211107	G/A	1A	91048130	GG	GG	GG	GG	GG	GG	AG	GG	NA	GG	GG	GG	GG	GG	AG	GG	GG	GG	GG	GG	GG	GG	GG	GG	AG	GG	AG	AG	AG	AG	GG	GG	AG	GG	GG	AG	GG	GG	GG	GG	GG	GG	GG	GG	GG	AG
AX-95211457	A/C	1A	57764471	CC	AA	AA	AA	AA	AA	CC	AA	NA	AA	CC	AA	AA	AA	CC	AA	AA	AA	AA	AA	AA	AA	AA	AA	CC	AA	CC	CC	AA	AA	AA	AA	CC	AA	AA	CC	AA	AA	AA	AA	AA	AA	AA	AA	AA	CC
AX-95211591	G/C	1A	82947551	GG	GG	GG	GG	GG	GG	CC	GG	CC	GG	GG	GG	GG	GG	CC	GG	GG	GG	GG	GG	GG	GG	GG	GG	CC	GG	CC	CC	GG	GG	GG	GG	CC	GG	GG	CC	GG	GG	GG	GG	GG	GG	GG	GG	GG	CC
AX-95212058	C/T	1A	551308281	TT	CC	TT	CC	TT	TT	CC	TT	TT	TT	CC	NA	TT	CC	TT	CC	TC	TT	TT	CC	TT	CC	NA	CC	TT	TT	TT	TT	CC	CC	TT	NA	TT	CC	TC	CC	TT	CC	TT	NA	TC	TC	CC	TT	CC	CC
AX-95213884	C/T	1A	150894884	CC	CC	CC	CC	CC	CC	CC	CC	TT	TT	CC	CC	CC	CC	CC	CC	CC	CC	CC	CC	CC	CC	CC	CC	CC	CC	CC	CC	CC	TC	CC	CC	CC	CC	CC	CC	CC	TT	CC	CC	CC	CC	CC	CC	CC	CC
AX-95217332	G/C	1A	504262054	GG	GG	GG	NA	GG	GG	GG	GG	CG	CG	GG	GG	CG	GG	GG	GG	GG	GG	GG	NA	GG	CG	GG	GG	GG	GG	GG	CG	CG	CG	GG	GG	GG	NA	NA	NA	GG	NA	GG	NA	GG	NA	GG	GG	CG	GG
AX-95219658	G/A	1A	4812661	GG	AA	GG	GG	GG	GG	GG	GG	GG	AA	GG	GG	GG	GG	GG	GG	GG	GG	GG	GG	GG	GG	GG	AA	GG	GG	AA	AA	AA	AA	GG	GG	GG	GG	GG	GG	GG	GG	GG	GG	GG	GG	GG	GG	GG	GG
AX-95220294	C/T	1A	82534454	NA	TT	CC	TT	CC	NA	NA	NA	CC	TT	CC	CC	CC	CC	CC	CC	NA	NA	CC	TT	CC	CC	NA	TT	TT	NA	TT	TT	TT	TT	CC	TT	CC	TT	NA	CC	CC	CC	CC	TT	NA	CC	CC	CC	CC	TT
AX-95222173	C/A	1A	350400097	AC	CC	CC	CC	CC	CC	CC	CC	AC	CC	NA	CC	CC	CC	NA	CC	CC	CC	AC	CC	CC	CC	CC	CC	CC	CC	CC	CC	AC	NA	CC	CC	CC	CC	CC	CC	AC	CC	AC	CC	CC	CC	CC	CC	CC	CC
AX-95225921	C/A	1A	150901208	CC	NA	CC	CC	NA	CC	AC	CC	AC	CC	CC	CC	CC	CC	AC	CC	CC	CC	CC	CC	CC	CC	CC	CC	AC	CC	AC	AC	NA	CC	CC	CC	AC	CC	CC	AC	CC	CC	CC	CC	CC	CC	CC	CC	CC	AC
AX-95226098	A/G	1A	544054340	AA	AA	GG	GG	AA	AA	GG	AA	GG	GG	AA	AA	GG	AA	AA	AA	AA	AA	AA	AA	AA	GG	AA	AA	AA	AA	GG	GG	GG	AA	AA	AA	AA	GG	AG	GG	AA	GG	AG	GG	AA	AA	AA	AA	AA	AA
AX-95226608	A/G	1A	582708496	GG	AA	GG	GG	AA	AA	GG	AA	GG	AA	AA	AA	GG	AA	GG	AA	AA	AA	AA	AA	AA	GG	GG	GG	AA	AA	GG	GG	AA	AA	AA	AA	AA	AA	AG	GG	AA	AA	AA	AA	GG	AA	GG	AA	GG	GG
AX-95227788	C/T	1A	551462869	TC	TC	TT	CC	CC	TC	NA	TC	CC	TC	CC	NA	CC	NA	CC	TT	CC	CC	TT	CC	TT	TT	CC	TC	CC	TC	NA	TC	CC	TC	TT	CC	CC	TC	CC	CC	CC	CC	NA	TC	CC	TT	CC	TT	TT	TC
AX-95229220	T/C	1A	89443201	TT	TC	TT	TT	TT	TT	TT	TC	TT	TC	TT	TT	TT	TT	TT	TT	TT	TT	TT	TT	CC	TT	NA	CC	TT	TT	TC	TC	NA	TC	TT	TT	TT	TT	TC	TT	NA	TT	TC	TT	TT	TT	TT	TT	TT	TT
AX-95229517	T/G	1A	297746918	TG	TT	TT	NA	TT	TT	NA	NA	TT	TT	TG	TT	TT	TT	TT	NA	TT	NA	TG	TT	TT	TT	TG	TT	NA	TT	TT	TT	TT	TT	TT	NA	TT	TT	NA	TT	TG	TT	TT	TT	TT	TT	TT	TT	TT	TT
AX-95229645	A/G	1A	514137878	AA	AA	GG	AA	AA	AA	AA	AA	AA	AA	AA	AA	AA	AA	AA	AA	AA	AA	AA	GG	AA	AA	AA	AA	AA	AA	AA	AA	AG	AA	AA	AA	AA	AA	AA	AA	AA	AA	AG	AA	AA	AA	AA	AA	AA	GG
AX-95230007	G/T	1A	21400535	GG	GG	NA	GG	GG	GG	TT	GG	TT	GG	GG	NA	GG	GG	TT	NA	GG	GG	GG	GG	GG	NA	GG	GG	NA	GG	NA	NA	TG	GG	NA	GG	TT	GG	GG	TT	NA	GG	TG	GG	GG	GG	GG	NA	GG	TT
AX-95230167	G/A	1A	5028362	AA	AA	GG	GG	GG	GG	AA	GG	GG	GG	AA	AA	GG	AA	GG	GG	GG	GG	GG	GG	GG	GG	GG	GG	GG	GG	GG	GG	GG	GG	GG	GG	GG	AA	GG	AA	NA	GG	NA	GG	GG	AA	GG	GG	GG	GG
AX-95230498	C/T	1A	571894821	CC	TC	NA	CC	CC	NA	CC	TT	TC	TT	NA	NA	CC	CC	CC	NA	CC	CC	CC	TT	TT	NA	CC	CC	CC	CC	TC	CC	TC	TC	CC	CC	CC	CC	CC	CC	TC	CC	NA	NA	CC	CC	CC	CC	NA	CC
AX-95230513	G/C	1A	36569443	GG	GG	GG	GG	GG	GG	NA	GG	NA	GG	GG	GG	GG	GG	CG	GG	GG	GG	GG	GG	GG	GG	GG	GG	NA	GG	CG	NA	GG	GG	GG	GG	CG	GG	GG	CG	GG	GG	CG	GG	GG	GG	GG	GG	GG	NA
AX-95230521	G/A	1A	13861657	GG	GG	GG	GG	GG	GG	AG	GG	GG	GG	GG	GG	GG	GG	AG	GG	GG	GG	GG	GG	GG	GG	GG	GG	AG	GG	NA	AG	GG	GG	GG	GG	AG	GG	GG	AG	GG	GG	GG	GG	GG	GG	GG	GG	GG	AG
AX-95231896	G/C	1A	11722392	GG	CC	GG	GG	GG	GG	CC	GG	CG	GG	CC	GG	GG	GG	GG	CC	GG	GG	GG	GG	GG	CC	GG	GG	GG	GG	GG	GG	GG	CC	GG	GG	GG	CC	GG	CC	GG	GG	CG	NA	GG	NA	GG	GG	CC	GG
AX-95232141	A/G	1A	534277675	AA	AA	AA	AA	AA	AA	AA	AA	AA	AA	AA	AG	AA	GG	AA	AA	AA	GG	AA	AA	AA	AA	AA	AA	AA	AA	AA	AA	AA	AA	AA	AA	AA	AA	AA	AA	AG	AA	AG	AA	AA	AA	AA	GG	GG	AA
AX-95232658	T/C	1A	161671443	TT	TT	TT	TT	TT	TT	CC	TT	TC	TT	TT	TT	TT	TT	CC	TT	TT	TT	TT	TT	NA	TT	TT	TT	CC	TT	CC	CC	TT	NA	TT	TT	CC	TT	TT	CC	TT	TT	TT	TT	TT	TT	TT	TT	TT	CC
AX-95233488	C/T	1A	28626963	CC	TT	CC	CC	CC	CC	TT	TT	NA	CC	TT	TC	TT	TT	CC	CC	CC	CC	CC	CC	TT	CC	CC	CC	CC	CC	CC	CC	CC	CC	TT	CC	CC	CC	TT	TT	CC	TT	TT	TT	CC	CC	CC	CC	CC	TT
AX-95234868	A/G	1A	102364840	AA	AA	AA	AA	AA	AA	AG	AA	NA	AA	AA	AA	AA	AA	AG	AA	AA	AA	AA	AA	AA	AA	AA	AA	AG	AA	AG	AG	AA	AA	AA	AA	AG	AA	AA	AG	AA	AA	AA	AA	AA	AA	AA	AA	AA	AG
AX-95235150	C/G	1A	366130370	CC	CC	CC	CC	CC	CC	CC	CC	CC	CC	CC	CC	GG	CC	CC	CC	CC	CC	CC	CC	CC	CC	CC	CC	CC	CC	CC	CC	CC	CC	CC	CC	CC	CC	CC	CC	CC	CC	CC	CC	CC	CC	CC	CC	CC	CC
AX-95235178	T/G	1A	499807792	GG	GG	GG	TT	TT	GG	GG	GG	NA	GG	TT	TG	GG	GG	GG	GG	TT	TT	TT	GG	GG	TT	TT	GG	TT	GG	GG	TT	TT	TT	GG	TT	TT	GG	NA	TT	TT	TT	TG	TT	GG	TG	TT	TT	TT	GG
AX-95235766	A/C	1A	93401066	AA	AC	AA	AA	AA	AA	CC	AA	NA	AA	AA	AA	AA	AA	CC	AA	AA	AA	AA	AA	AA	AA	AA	AA	NA	AA	CC	CC	AA	NA	AA	AA	CC	AA	AA	CC	AA	AA	AA	AA	AA	AA	AA	AA	AA	CC
AX-95236603	T/G	1A	548318554	TT	TT	GG	TT	TT	TT	TT	TT	TT	GG	GG	TT	TT	NA	TT	TT	TT	TT	TT	TT	TT	GG	TT	TT	TT	TT	TT	TT	NA	TT	TT	TT	TT	GG	TT	TT	TT	TT	TT	GG	TT	TT	TT	TT	NA	TT
AX-95236907	A/G	1A	509037543	GG	AA	AA	GG	GG	GG	AA	AA	GG	GG	GG	AA	GG	AA	GG	AA	AA	AA	AA	AA	AA	AA	AA	AA	AA	GG	AA	AA	AA	GG	AA	AA	AA	AA	AA	AA	GG	AA	AA	AA	AA	AA	AA	AA	AA	AA
AX-95237226	C/T	1A	301776516	CC	CC	CC	CC	CC	CC	CC	CC	TT	TT	CC	CC	CC	CC	TT	CC	CC	CC	CC	CC	CC	CC	CC	CC	CC	CC	CC	CC	NA	CC	CC	CC	CC	CC	CC	CC	CC	CC	CC	CC	CC	CC	CC	CC	CC	CC
AX-95237406	C/T	1A	42668076	CC	CC	CC	CC	CC	CC	CC	CC	TT	CC	CC	CC	TT	NA	CC	CC	CC	CC	TC	CC	CC	CC	CC	TT	CC	CC	CC	CC	CC	CC	CC	CC	CC	CC	CC	CC	CC	TT	CC	CC	CC	CC	CC	CC	CC	CC
AX-95238138	C/T	1A	301782334	CC	CC	CC	CC	CC	CC	CC	CC	NA	TT	CC	CC	CC	CC	TT	CC	CC	CC	CC	CC	CC	CC	CC	CC	CC	CC	CC	CC	CC	CC	CC	CC	CC	CC	CC	CC	CC	CC	CC	CC	CC	CC	CC	CC	CC	CC
AX-95238805	T/C	1A	80683955	TT	TT	TT	TT	TT	TT	NA	TT	TT	TT	TT	TT	TT	TT	TC	TT	TT	TT	TT	TT	TT	TT	TT	TT	NA	TT	TT	TT	TT	TT	TT	TT	TC	TT	TT	TC	TT	TT	TT	TT	TT	TT	TT	TT	TT	TC
AX-95239997	C/T	1A	9642399	CC	CC	TT	TT	TT	CC	CC	TT	CC	CC	CC	TC	NA	TC	NA	CC	CC	CC	CC	CC	TT	CC	TT	TT	TT	TT	TT	NA	NA	CC	NA	TT	TT	CC	TT	CC	CC	CC	TC	CC	CC	TT	NA	CC	CC	TT
AX-95241586	C/T	1A	591153819	CC	CC	TT	CC	TC	TC	CC	CC	TC	NA	NA	CC	CC	CC	NA	CC	CC	CC	CC	TT	CC	CC	CC	CC	CC	CC	CC	CC	CC	CC	CC	CC	CC	TT	CC	NA	CC	CC	TC	CC	CC	CC	CC	CC	CC	CC
AX-95242117	C/T	1A	125109097	CC	CC	CC	CC	NA	CC	CC	CC	NA	NA	CC	CC	CC	CC	NA	CC	CC	CC	CC	CC	CC	CC	CC	CC	CC	CC	CC	CC	NA	NA	NA	CC	CC	CC	CC	CC	NA	TT	TC	CC	CC	CC	CC	CC	NA	CC
AX-95243556	T/C	1A	580424851	TT	TT	TT	TT	TT	TT	TT	TT	TT	TT	TT	TT	TT	TT	TT	TT	CC	TT	TT	TT	TT	TT	TT	TT	TT	TT	TT	TT	TT	TT	TT	TT	TT	TT	TT	TT	TT	TT	TT	TT	TT	TT	TT	TT	TT	TT
AX-95244447	T/C	1A	375016191	TT	TT	TT	TT	TT	TT	TT	TT	TC	TT	TT	TT	CC	TT	TT	TT	TT	TT	TT	TT	NA	TT	TT	TT	TT	TT	TT	TT	TT	TT	TT	TT	TT	TT	TT	TT	TC	TT	TT	TT	TT	TT	TT	TT	NA	TT
AX-95245192	G/C	1A	151874762	GG	NA	GG	GG	GG	GG	GG	GG	CG	GG	GG	GG	GG	NA	CG	NA	GG	GG	GG	GG	GG	GG	GG	GG	GG	GG	CG	CG	GG	CG	GG	GG	CG	GG	GG	CG	CG	GG	NA	GG	GG	GG	GG	GG	GG	NA
AX-95246613	C/T	1A	512656499	TC	CC	CC	TC	TT	TC	CC	CC	NA	TC	TT	CC	TT	TC	TT	CC	CC	CC	CC	CC	CC	CC	CC	CC	CC	TC	CC	CC	CC	TC	CC	CC	CC	CC	CC	CC	TT	CC	TT	CC	CC	CC	CC	CC	CC	CC
AX-95247576	A/G	1A	292078306	AG	AA	AA	AG	AA	AG	AG	AG	AA	AA	AA	AA	AA	AA	AA	AA	AG	AG	AA	AG	AA	AA	AG	AA	NA	AG	AA	AA	AA	AA	AA	AG	AA	AG	AG	AA	AA	GG	AA	AG	AG	AA	AA	AA	AA	AG
AX-95248567	G/A	1A	65664480	GG	GG	GG	GG	GG	GG	AG	GG	AA	GG	GG	GG	GG	GG	AA	GG	GG	GG	GG	GG	GG	GG	GG	GG	AG	GG	NA	AG	GG	GG	GG	GG	AA	GG	GG	AA	GG	GG	GG	GG	GG	GG	GG	GG	GG	AG
AX-95248807	G/A	1A	14047394	GG	AA	GG	GG	GG	GG	AA	GG	AA	GG	AA	GG	GG	GG	GG	NA	GG	GG	GG	GG	GG	NA	GG	GG	GG	GG	GG	GG	GG	AA	GG	GG	GG	AA	NA	AA	GG	GG	GG	GG	GG	GG	GG	GG	NA	GG
AX-95249717	G/C	1A	46239351	GG	CG	CC	GG	CC	CG	CG	CG	GG	CG	GG	NA	GG	NA	NA	GG	CG	GG	CC	GG	CC	GG	GG	CG	CG	GG	CC	CG	CG	CG	CC	CG	CC	GG	CG	GG	CG	GG	GG	CG	GG	CC	GG	GG	GG	NA
AX-95252796	A/T	1A	531683104	AA	TT	AT	AA	AA	AA	AA	AA	AA	TT	AA	AA	AA	AA	AA	AA	AA	AA	AA	AT	AA	AA	AA	TT	AA	AA	TT	TT	TT	TT	AA	AA	AA	AA	AA	AA	AA	AA	AA	AA	AA	AA	AA	AA	AA	AT
AX-95253308	C/G	1A	558185960	GG	CC	GG	GG	CC	CC	GG	CC	GG	CC	CC	CC	CC	CC	GG	CC	GG	CC	CC	CC	CC	GG	GG	GG	GG	CC	CC	GG	NA	CC	GG	GG	GG	GG	CC	CC	CG	CC	CC	GG	CC	CC	CC	GG	GG	CC
AX-95253907	G/C	1A	405517473	CC	NA	GG	CC	GG	CC	CC	CC	GG	GG	GG	GG	GG	GG	GG	GG	CC	CC	GG	CC	GG	GG	CC	GG	CC	CC	GG	GG	GG	GG	GG	CC	GG	CC	CC	GG	GG	GG	NA	CC	CC	GG	GG	GG	CG	CC
AX-95255804	G/C	1A	572350913	GG	GG	GG	CC	CC	GG	CG	GG	GG	GG	GG	GG	CC	GG	CC	GG	CC	CC	GG	GG	GG	GG	CC	GG	CC	GG	CC	GG	GG	GG	GG	CC	CC	GG	CG	CC	CC	CC	GG	GG	CC	GG	CC	GG	GG	GG
AX-95255893	T/C	1A	147678635	TT	TT	TT	TT	TT	TT	CC	TT	CC	TT	TT	TT	TT	TT	CC	TT	TT	TT	TT	TT	TT	TT	TT	TT	CC	TT	TC	CC	TT	TT	TT	TT	CC	TT	TT	CC	TT	TT	NA	TT	TT	TT	TT	TT	TT	CC
AX-95257185	A/G	1A	68840755	GG	AA	AA	AA	AA	AG	AA	AA	AA	AA	AA	AA	AA	AA	AA	AA	AA	AA	AA	AA	AA	AA	AA	AA	AA	AA	AA	AA	AA	AA	AA	AA	AA	GG	AA	AA	GG	AA	AG	AA	AA	AA	AA	AA	AA	AA
AX-95258413	C/T	1A	62022607	CC	CC	CC	CC	CC	CC	TT	CC	TT	CC	CC	CC	CC	CC	TT	CC	CC	CC	CC	CC	CC	CC	CC	CC	NA	CC	TT	TC	CC	CC	CC	CC	TT	CC	CC	TT	CC	CC	TC	CC	CC	CC	CC	CC	CC	TT
AX-95260861	G/T	1A	528665754	GG	NA	TT	GG	GG	GG	GG	GG	GG	TG	GG	GG	GG	GG	GG	GG	GG	GG	GG	TT	GG	GG	GG	TG	GG	GG	GG	GG	TT	TG	GG	GG	GG	GG	GG	GG	GG	GG	TG	GG	GG	GG	GG	GG	GG	TT
AX-94381448	A/T	1B	582092655	AA	AA	AA	AA	AA	AA	AA	AA	AA	AA	AA	AT	AA	AA	AA	AA	AA	AA	AA	AA	AA	AA	AA	AA	AA	AA	AA	AA	TT	AA	AA	AA	AA	TT	AA	AA	AA	AA	AA	AA	AA	AA	AA	AA	AA	AA
AX-94382472	C/T	1B	387306189	TT	CC	CC	CC	CC	CC	NA	CC	TC	CC	NA	CC	CC	CC	NA	CC	CC	CC	TC	CC	CC	CC	TC	NA	CC	CC	CC	TC	CC	CC	CC	CC	NA	CC	CC	CC	TC	CC	CC	CC	TC	CC	CC	CC	CC	CC
AX-94382922	T/C	1B	652576146	TT	TC	TT	TT	TT	TC	TT	CC	TT	TC	TT	NA	TT	CC	CC	CC	TT	TT	CC	TT	CC	TT	CC	CC	TT	CC	CC	TC	CC	CC	TT	TT	TT	TT	CC	CC	TT	TT	NA	CC	CC	CC	TT	TT	TT	TT
AX-94383294	G/A	1B	213588669	GG	AG	GG	GG	GG	GG	AA	GG	NA	GG	GG	GG	GG	GG	AA	GG	GG	GG	GG	GG	GG	GG	GG	GG	AA	GG	AA	AA	GG	GG	GG	GG	AA	GG	GG	AA	GG	GG	GG	GG	GG	GG	GG	GG	GG	AA
AX-94384089	C/A	1B	671999002	AC	NA	CC	AC	AC	CC	CC	CC	NA	CC	NA	CC	CC	CC	NA	AA	CC	CC	CC	CC	CC	CC	CC	CC	CC	CC	AC	CC	CC	NA	CC	CC	CC	CC	CC	CC	NA	CC	NA	CC	NA	CC	CC	CC	NA	CC
AX-94384779	T/C	1B	487425733	TT	TT	TT	TT	TT	TT	TT	TT	TT	TT	TT	TT	TT	TT	TT	TT	TT	TT	CC	TT	TT	TT	TT	TT	TT	TT	TT	TT	TT	TT	TT	TT	TT	TT	TT	TT	CC	TT	TT	TT	TT	TT	TT	TT	TT	TT
AX-94385806	T/G	1B	225787247	TT	TT	TT	TT	TT	TT	GG	TT	TG	TT	TT	TT	TT	TT	GG	TT	TT	TT	TT	TT	TT	TT	TT	TT	GG	TT	GG	GG	TT	TT	TT	TT	GG	TT	TT	GG	TT	TT	TT	TT	TT	TT	TT	TT	TT	GG
AX-94385896	T/C	1B	606635483	CC	TT	TT	TT	TT	TT	TT	TT	TT	TT	TT	TT	TT	TT	TT	TT	TT	TT	TT	TT	TT	TT	TT	TT	TT	TT	CC	TT	TT	TT	CC	CC	TT	TT	TC	TT	TC	TT	CC	CC	TT	TT	TT	TT	TT	TT
AX-94387203	C/T	1B	589977996	NA	TC	NA	CC	CC	TT	NA	CC	CC	CC	CC	CC	CC	TC	CC	CC	NA	TT	TT	TT	TC	CC	TT	NA	TT	TT	NA	CC	CC	CC	NA	TT	NA	TT	TT	NA	CC	CC	CC	TT	TC	NA	CC	TT	TC	TT
AX-94387938	T/C	1B	342647930	TT	TT	TT	TT	TT	TT	TT	TT	TT	TT	CC	TT	TT	TT	TT	TT	TT	TT	CC	TT	TT	TT	TT	TT	TT	TT	NA	TT	TC	TT	TT	TT	TT	TT	TT	TT	CC	TT	TT	TT	TT	TT	TT	TT	TT	TT
AX-94390406	A/C	1B	430168568	CC	AA	AA	AA	AA	AA	AA	AA	AA	AA	AA	AA	AA	AA	AA	AA	AA	AA	CC	AA	AA	AA	AA	AA	AA	AA	AA	AA	AC	AC	AA	AA	AA	AA	AA	AA	CC	AA	NA	AA	AA	AA	AA	AA	AA	AA
AX-94390497	A/G	1B	457383871	AG	AA	AA	AA	AA	AA	AA	AA	AA	AA	AA	AA	AA	AA	AA	AA	AA	AA	NA	AA	AA	AA	AG	AA	AA	AA	AA	AA	AG	AA	AA	AA	AA	AG	AA	AA	NA	AA	AG	AA	AA	AA	AA	AA	AA	AA
AX-94393003	T/C	1B	99754996	TT	TT	TT	TT	TT	TT	TC	TT	CC	CC	TT	TT	TT	TT	TC	TT	TT	TT	TT	TT	TT	TT	TT	TT	TC	TT	TC	TC	TT	TT	TT	TT	TC	TT	TT	TC	TT	CC	TT	TT	TT	TT	TT	TT	TT	TC
AX-94394039	T/G	1B	671740988	TG	TT	TT	TG	TT	TT	TT	TT	TT	TT	TG	TT	TT	TT	TT	TG	TT	TT	TT	TT	TT	TT	TT	TT	TT	TT	TT	TT	TT	TT	TT	TT	TT	TT	TT	TT	TT	TT	TT	TT	TT	TT	TT	TT	TT	TT
AX-94394279	A/C	1B	173597224	AA	AA	AA	AA	AA	AA	CC	AA	CC	AA	AA	AA	AA	AA	CC	AA	AA	AA	AA	AA	AA	AA	AA	AA	CC	AA	CC	CC	AA	AA	AA	AA	CC	AA	AA	CC	AA	AA	AA	AA	AA	AA	AA	AA	AA	CC
AX-94394608	T/C	1B	379388320	CC	TT	TT	TT	TT	TT	TT	TT	TT	TT	TT	TT	TT	TT	NA	TT	TT	TT	CC	TT	TT	TT	TT	TT	TT	TT	TT	TT	TT	TT	TT	TT	TT	TT	TT	TT	CC	TT	TC	TT	TT	TT	TT	TT	TT	TT
AX-94395297	A/G	1B	10111530	NA	GG	GG	GG	AG	AA	AA	GG	AA	AA	GG	AA	AA	AA	AA	GG	GG	AA	AA	AA	GG	GG	AA	AG	AA	AA	AG	AA	GG	AG	AA	AA	AA	AA	GG	AA	AA	NA	AG	AA	AA	AG	AA	AA	NA	AA
AX-94395353	A/C	1B	549456914	CC	AA	AA	AA	AA	AA	CC	AA	CC	AA	AA	AA	AA	AA	AA	AA	AA	AA	AA	CC	AA	AA	AA	AA	CC	CC	AA	CC	AA	AA	AA	AA	CC	AA	AA	AA	AA	AA	AA	AA	CC	AA	AA	AA	AA	CC
AX-94395709	C/A	1B	334549394	AA	AC	CC	CC	CC	CC	CC	CC	CC	CC	CC	CC	CC	CC	CC	CC	CC	CC	AA	CC	CC	CC	CC	AC	CC	CC	AC	AC	AC	AC	CC	CC	CC	CC	CC	CC	AC	CC	CC	CC	CC	CC	CC	CC	CC	CC
AX-94395727	G/A	1B	629486776	AA	NA	GG	GG	GG	GG	AA	GG	GG	GG	NA	GG	GG	NA	GG	NA	GG	GG	GG	AA	GG	GG	GG	AA	GG	GG	GG	GG	AG	NA	GG	GG	GG	AA	GG	AG	GG	AG	GG	GG	GG	AG	AA	GG	GG	AA
AX-94395869	T/C	1B	142298393	TT	TT	TT	TT	TT	TT	CC	TT	CC	TT	TT	TT	TT	TT	CC	TT	TT	TT	TT	TT	TT	TT	TT	TT	CC	TT	CC	CC	TT	TT	TT	TT	CC	TT	TT	CC	TT	TT	TT	TT	TT	TT	TT	TT	TT	CC
AX-94395993	T/G	1B	150663644	TT	TT	TT	TT	TT	TT	GG	TT	GG	TT	TT	TT	TT	TG	GG	NA	TG	TT	TT	TT	TT	TT	TT	TT	NA	TT	GG	GG	TG	TG	TT	TT	GG	TT	TT	GG	TT	TT	TT	TT	TT	TT	TT	TT	NA	TG
AX-94396087	G/C	1B	91888460	GG	GG	GG	GG	GG	GG	CG	GG	CG	NA	GG	GG	GG	GG	CG	GG	GG	GG	GG	GG	GG	GG	GG	GG	CG	GG	NA	NA	NA	GG	GG	GG	CG	GG	GG	CG	GG	GG	GG	GG	GG	GG	GG	GG	GG	CG
AX-94396544	A/G	1B	424177461	GG	AA	AA	AA	AA	AA	AA	AA	AA	AA	AA	AA	AA	AA	AA	AA	AA	AA	AA	AA	AA	AA	AA	AA	AA	AA	AA	AA	AG	AA	AA	AA	AA	AA	AA	AA	AA	AA	AA	AA	AA	AA	AA	AA	AA	AA
AX-94396554	C/T	1B	400311021	CC	CC	CC	CC	CC	CC	CC	CC	NA	CC	CC	CC	TT	CC	CC	NA	CC	CC	CC	CC	CC	CC	CC	CC	CC	CC	CC	CC	CC	CC	CC	CC	CC	CC	CC	CC	CC	TT	CC	CC	CC	CC	CC	CC	CC	CC
AX-94396871	T/C	1B	554137239	CC	TT	TT	TC	TT	TC	TT	TC	TT	TT	TT	TT	TT	TT	TC	TT	TT	TT	TT	TT	TC	TT	TT	NA	TT	TT	TT	TT	TT	TT	TT	TT	TT	TT	TT	TT	TT	TT	TT	NA	TT	TC	TT	TT	TT	TT
AX-94398121	T/G	1B	416821428	GG	NA	TT	TT	TT	TT	TT	TT	TT	TT	TT	TT	TT	TT	TT	TT	TT	TT	GG	TT	TT	TT	TT	NA	TT	TT	NA	TT	NA	TG	TT	TT	TT	TT	TT	TT	GG	TT	NA	TT	TT	TT	TT	TT	TT	TT
AX-94398324	C/G	1B	213591870	CC	CC	CC	CC	CC	CC	GG	CC	GG	CC	CC	CC	CC	CC	GG	CC	CC	CC	CC	CC	CC	CC	CC	CC	NA	CC	GG	GG	CC	NA	CC	CC	GG	CC	CC	GG	CC	CC	CC	CC	CC	CC	CC	CC	CC	GG
AX-94400616	G/A	1B	656680044	GG	GG	GG	GG	GG	AA	GG	AA	AG	GG	GG	AA	GG	NA	AA	AG	GG	AA	AA	GG	NA	GG	AA	AA	GG	GG	NA	GG	GG	AG	NA	GG	GG	GG	AA	AA	GG	AA	GG	AA	AA	AA	AA	GG	GG	GG
AX-94401058	G/C	1B	637623159	CC	GG	GG	CC	GG	GG	CC	GG	CC	GG	CC	GG	GG	CC	GG	NA	GG	GG	GG	CC	CG	GG	GG	CC	GG	GG	NA	GG	CG	GG	GG	GG	GG	CC	GG	CC	GG	CC	GG	GG	GG	GG	CC	CC	CG	GG
AX-94401616	A/T	1B	631228587	AA	AA	TT	AA	TT	TT	AA	TT	TT	TT	AA	AA	TT	AA	TT	AA	TT	TT	TT	AA	TT	AA	TT	AA	TT	TT	TT	TT	NA	AA	TT	TT	TT	AA	TT	AA	TT	AA	NA	AA	TT	AT	AA	AA	AA	AA
AX-94402073	A/G	1B	7039158	AA	AA	AA	AA	AG	AA	AA	AA	AA	AA	AG	AA	AA	AA	AA	NA	AA	AA	NA	AA	AG	AG	AA	AA	AA	AA	AA	AA	AA	AA	AA	AA	AA	AA	AA	AA	AA	NA	AG	AA	AA	AG	AA	AA	NA	AA
AX-94403620	T/C	1B	28561165	TT	TT	TT	TT	TT	TT	TC	TT	TC	TT	TT	TT	TT	TT	TC	TT	TT	TT	TT	TT	TT	TT	TT	TT	TC	TT	TC	NA	TT	TC	TT	TT	TC	TT	TT	TC	TT	TT	TT	TT	TT	TT	TT	TT	TT	TC
AX-94403953	G/A	1B	666916680	GG	AG	GG	GG	AA	GG	GG	GG	GG	GG	GG	GG	GG	GG	GG	GG	GG	GG	GG	GG	GG	GG	GG	GG	GG	GG	GG	GG	GG	GG	GG	GG	GG	GG	GG	GG	GG	GG	GG	GG	GG	GG	GG	GG	GG	GG
AX-94406174	G/C	1B	668470651	GG	GG	GG	NA	CG	GG	GG	GG	CG	GG	CG	CG	GG	CG	GG	NA	GG	GG	NA	GG	GG	NA	GG	GG	GG	GG	GG	GG	GG	GG	NA	GG	GG	GG	GG	GG	NA	GG	CG	GG	GG	GG	GG	GG	GG	GG
AX-94407122	T/G	1B	557943819	GG	TT	TT	TG	TT	GG	TT	GG	NA	TT	TT	TG	TT	TG	GG	TT	TT	TT	NA	TT	GG	TT	GG	TT	TT	TT	TT	TT	NA	TT	TT	TT	TT	GG	TT	TT	TT	TT	TT	GG	TT	GG	TT	TT	TT	TT
AX-94407487	G/C	1B	449708056	NA	GG	GG	GG	GG	GG	NA	GG	CG	GG	CG	GG	GG	GG	CG	GG	GG	GG	GG	CG	GG	GG	GG	CG	CG	CG	GG	NA	GG	GG	GG	GG	NA	GG	GG	GG	GG	GG	GG	GG	GG	GG	GG	GG	GG	CG
AX-94408391	C/T	1B	406042964	CC	CC	CC	CC	CC	CC	CC	CC	CC	CC	CC	CC	CC	CC	CC	CC	CC	CC	TT	CC	CC	CC	CC	CC	CC	CC	CC	CC	CC	CC	CC	CC	CC	CC	CC	CC	TT	CC	CC	CC	CC	CC	CC	CC	CC	CC
AX-94408453	G/A	1B	588627965	GG	GG	AA	GG	AA	AA	GG	AA	GG	AA	AA	AA	AA	AA	GG	GG	AA	AA	NA	GG	AA	GG	GG	GG	AA	AA	AA	AA	GG	GG	AA	AA	AA	GG	AA	GG	AA	GG	AA	AA	AA	AG	GG	AA	AA	GG
AX-94408765	T/C	1B	334313785	TT	TT	TT	TT	TT	TT	TT	TT	CC	CC	TT	TT	TT	TT	CC	TT	TT	TT	TT	TT	TT	TT	TT	TT	TT	TT	TT	TT	TT	TT	TT	TT	TT	TT	TT	TT	NA	TT	CC	TT	TT	TT	TT	TT	TT	TT
AX-94408914	A/G	1B	59597852	GG	AA	GG	AA	AA	AA	AA	GG	NA	AG	GG	AA	AA	AA	AA	AA	AA	AA	GG	GG	GG	AA	AA	AA	AA	AA	AA	AA	AG	AA	AA	AA	AA	AA	AA	AA	GG	AA	AG	AA	AA	GG	AA	AA	AA	AA
AX-94411493	C/T	1B	574463899	NA	NA	CC	CC	CC	CC	CC	CC	NA	CC	CC	NA	CC	CC	CC	NA	CC	CC	CC	NA	CC	NA	CC	TC	CC	CC	CC	CC	NA	TC	CC	CC	CC	NA	CC	CC	CC	NA	CC	CC	CC	CC	TC	CC	TC	NA
AX-94413240	G/C	1B	636753134	GG	GG	CC	GG	CC	CC	GG	CC	CG	CC	GG	GG	CC	NA	NA	GG	GG	CC	CC	GG	CC	GG	CC	GG	GG	CC	CC	GG	CC	NA	CC	CC	GG	GG	CC	GG	CC	GG	NA	CC	GG	CG	GG	GG	GG	CC
AX-94414200	C/T	1B	666925126	CC	TT	CC	CC	TT	TT	CC	CC	TT	CC	CC	CC	CC	CC	TT	CC	CC	CC	CC	CC	CC	CC	CC	CC	CC	CC	CC	CC	TT	CC	CC	CC	CC	CC	CC	CC	CC	CC	CC	TT	CC	CC	CC	CC	CC	CC
AX-94415745	T/G	1B	566838404	TT	TT	GG	TT	TT	TT	TT	TT	TT	TT	TT	TT	TT	TT	NA	TT	TT	TT	TT	TG	TT	TT	TT	TT	TT	TT	TT	TT	TG	NA	TT	TT	TT	TT	TT	TT	NA	TT	NA	TT	TT	TT	TT	TT	TT	TG
AX-94416540	G/A	1B	218444690	GG	GG	GG	GG	GG	GG	AG	GG	AG	GG	GG	GG	GG	GG	AG	GG	GG	GG	GG	GG	GG	GG	GG	GG	AG	GG	AG	AG	GG	GG	GG	GG	AG	GG	GG	AG	GG	GG	AG	GG	GG	GG	GG	GG	GG	AG
AX-94416856	T/G	1B	22454156	TT	TT	GG	GG	TT	TT	TG	TT	GG	TG	TT	TT	GG	TT	GG	TT	TT	TT	TT	GG	TT	TT	TT	TT	TG	TT	GG	GG	TT	TT	TT	TT	GG	TT	TT	GG	TT	TT	TT	TT	TT	TT	TT	TT	TT	GG
AX-94417290	G/A	1B	580538027	GG	GG	GG	GG	GG	GG	GG	GG	NA	GG	GG	GG	GG	GG	GG	GG	GG	GG	GG	GG	GG	GG	GG	GG	GG	GG	GG	GG	NA	NA	GG	GG	GG	GG	GG	GG	GG	GG	GG	GG	GG	GG	GG	GG	GG	GG
AX-94417303	T/A	1B	662154416	TT	TT	TT	AA	TT	AT	TT	TT	TT	TT	TT	TT	TT	NA	TT	TT	TT	TT	TT	TT	TT	TT	TT	TT	TT	TT	TT	TT	AT	TT	TT	TT	TT	TT	TT	TT	TT	TT	TT	AT	TT	TT	TT	TT	TT	TT
AX-94417718	A/T	1B	613233069	AA	AA	TT	TT	AA	AA	AA	AA	AA	TT	AA	AA	TT	AA	AA	AA	AA	AA	AA	AA	AA	TT	AA	AA	AA	AA	TT	TT	TT	AA	AA	AA	AA	TT	NA	TT	AA	TT	AA	TT	AA	AA	AA	AA	AA	AA
AX-94418372	T/C	1B	237375846	TT	TT	TT	TT	TT	TT	TC	TT	CC	TT	TT	TT	TT	TT	CC	TT	TT	TT	TT	TT	TT	TT	TT	TT	TC	TT	CC	CC	TT	TT	TT	TT	CC	TT	TT	CC	TT	TT	TT	TT	TT	TT	TT	TT	TT	CC
AX-94418668	T/C	1B	664769480	CC	NA	TT	TT	TT	TT	TT	TT	TT	TT	TT	TT	TT	TT	TT	TT	TT	TT	TT	TT	TT	TT	TT	TT	TT	TT	TT	TT	TC	TT	TT	TT	TT	TT	TT	TT	TT	TT	TC	TT	TT	TT	TT	TT	TT	TT
AX-94419426	G/A	1B	677255006	AG	GG	GG	AG	AG	AG	GG	GG	NA	GG	AG	GG	GG	AG	GG	AG	GG	GG	GG	GG	GG	GG	GG	GG	GG	GG	GG	GG	GG	GG	GG	GG	GG	GG	NA	GG	NA	GG	GG	GG	GG	GG	GG	GG	GG	GG
AX-94419495	T/C	1B	83969368	TT	TT	TT	TT	TT	TT	TC	TT	TC	TT	TT	TT	TT	TT	TC	TC	TT	TT	TT	TT	TT	TT	TT	TT	TC	TT	NA	TC	NA	TT	TT	TT	TC	TT	TT	TC	NA	TT	TC	TT	TT	TT	TT	TT	NA	TC
AX-94419521	C/A	1B	567237519	AC	CC	CC	AC	CC	AC	CC	AC	CC	NA	CC	CC	CC	CC	NA	CC	CC	CC	CC	CC	AA	CC	AC	AC	CC	CC	CC	NA	AA	CC	CC	CC	CC	AC	AC	AA	NA	CC	CC	AC	CC	AC	CC	CC	CC	CC
AX-94420760	C/T	1B	183479624	CC	CC	CC	CC	CC	CC	NA	CC	TT	CC	CC	CC	CC	CC	TT	CC	CC	CC	CC	CC	CC	CC	CC	CC	TC	CC	TT	TT	NA	CC	CC	CC	TT	CC	CC	TT	NA	CC	TC	CC	CC	CC	CC	CC	CC	TT
AX-94421492	C/T	1B	584156184	CC	TC	CC	CC	CC	CC	CC	CC	TC	CC	CC	CC	CC	CC	CC	TC	CC	CC	CC	TC	CC	TC	CC	TC	CC	CC	CC	CC	CC	TC	CC	CC	CC	CC	CC	NA	CC	TC	CC	CC	CC	CC	TC	CC	CC	TC
AX-94421613	T/C	1B	379383394	CC	TT	TT	TT	TT	TT	TT	TT	TT	TC	TT	TT	TT	TT	TT	TT	TT	TT	CC	TT	TT	TT	TT	TC	TT	TT	TT	TC	NA	TT	TT	TT	TT	TT	TT	TT	CC	TT	TT	TT	TT	TT	TT	TT	TT	TT
AX-94422286	G/A	1B	488465201	GG	AA	GG	GG	GG	AA	GG	AA	GG	GG	GG	NA	GG	GG	GG	GG	GG	AA	GG	GG	AA	GG	AA	GG	GG	GG	AA	GG	GG	GG	AA	AA	GG	GG	NA	GG	GG	GG	NA	AA	GG	AA	GG	AA	GG	GG
AX-94422821	T/C	1B	98920727	TT	TT	TT	TT	TT	TT	NA	TT	CC	TT	TT	TT	TT	TT	CC	TT	TT	TT	TT	TT	TT	TT	TT	TT	TC	TT	TC	TC	TT	TT	TT	TT	CC	TT	TT	CC	TC	TT	TT	TT	TT	TT	TT	TT	TT	CC
AX-94425009	A/G	1B	41091751	AA	AA	AA	GG	AA	AA	GG	GG	GG	AA	AA	AA	GG	NA	GG	AA	AA	AA	AA	AA	GG	AA	AA	AA	AG	AA	GG	GG	AA	AA	AA	AA	GG	AA	AA	GG	NA	AA	AG	AA	AA	GG	AA	AA	AA	GG
AX-94425066	G/T	1B	86808891	GG	TT	GG	GG	GG	GG	GG	GG	GG	TT	GG	GG	GG	GG	GG	GG	GG	GG	GG	GG	GG	GG	GG	TT	GG	GG	TG	TG	NA	TT	GG	GG	GG	GG	GG	GG	GG	GG	GG	GG	GG	GG	GG	GG	GG	GG
AX-94425292	A/T	1B	641632581	TT	AA	AA	TT	AA	AA	TT	AA	TT	AA	AA	AA	AA	AA	AA	AA	TT	AA	AA	AA	AA	AA	TT	TT	TT	AA	AA	TT	AA	AA	TT	AA	TT	TT	AA	AA	AA	AA	AA	AA	AA	AA	AA	TT	AA	AA
AX-94426734	T/C	1B	229966253	TT	TT	TT	TT	TT	TT	CC	TT	CC	TT	TT	TT	TT	TT	CC	TT	TT	TT	TC	TT	TT	TT	TT	TC	TC	TT	CC	CC	TT	TT	TT	TC	CC	TT	TT	CC	TC	TC	TC	TT	TT	TC	TT	TT	TT	CC
AX-94426987	C/T	1B	29268022	CC	CC	TC	CC	NA	CC	TT	CC	TT	CC	CC	TC	TC	TC	TT	TC	CC	CC	CC	CC	TC	NA	CC	CC	TT	CC	TT	TT	TC	TC	NA	CC	TT	CC	CC	TT	NA	CC	NA	CC	CC	NA	CC	CC	NA	TT
AX-94427330	G/C	1B	281038551	GG	GG	GG	GG	GG	GG	GG	GG	CG	NA	CC	GG	GG	GG	GG	GG	GG	GG	GG	GG	GG	GG	GG	GG	GG	GG	GG	GG	GG	GG	GG	GG	GG	GG	GG	GG	NA	GG	CG	GG	GG	GG	NA	GG	GG	GG
AX-94428546	T/C	1B	585240356	TT	CC	TT	TT	TT	TT	TT	TT	CC	TT	TT	NA	TT	TT	TT	CC	TT	TT	TT	NA	NA	CC	TT	TC	TT	TT	TT	TT	TT	CC	TT	TT	TT	TT	TC	TT	NA	CC	NA	TT	TT	TC	CC	TT	TT	CC
AX-94428697	C/T	1B	113516187	CC	CC	CC	CC	CC	CC	TC	CC	TT	CC	CC	CC	CC	CC	TT	CC	CC	CC	CC	CC	CC	CC	CC	CC	TC	CC	TT	TT	CC	CC	CC	CC	TT	CC	CC	TT	CC	CC	TC	CC	CC	CC	CC	CC	CC	TT
AX-94429181	T/C	1B	643246747	CC	TC	TT	CC	NA	TC	CC	TT	CC	TC	CC	TT	TT	TT	TT	TT	CC	TT	CC	NA	TT	CC	TT	CC	NA	TT	TT	CC	NA	TC	CC	CC	CC	CC	TT	TT	CC	CC	TC	NA	TT	TT	CC	CC	CC	TT
AX-94430026	C/T	1B	640157750	TT	TC	CC	TT	CC	CC	CC	CC	CC	NA	CC	CC	CC	CC	TT	CC	CC	CC	CC	CC	CC	CC	CC	CC	CC	CC	NA	NA	NA	NA	CC	CC	CC	CC	CC	CC	CC	CC	CC	TT	CC	CC	CC	CC	CC	CC
AX-94430132	G/T	1B	619687857	GG	TG	GG	GG	GG	GG	TT	GG	GG	GG	GG	TT	GG	GG	GG	TT	GG	GG	GG	TT	GG	TT	GG	TG	GG	GG	GG	GG	TT	TG	GG	GG	GG	TT	GG	GG	GG	TT	GG	GG	GG	TG	TT	GG	GG	TT
AX-94431388	A/G	1B	676813408	GG	NA	AA	GG	GG	GG	AA	AA	AA	NA	GG	AA	AA	AA	AA	GG	AA	AA	AA	AA	AA	NA	AA	NA	AA	AA	AG	NA	AG	NA	AA	AA	AA	AA	AG	AA	AA	AA	AG	AA	AG	NA	AA	AA	AG	AA
AX-94431524	A/G	1B	90699582	AG	AA	AA	AA	AA	AA	AG	AA	AG	AA	GG	AA	AA	AG	AG	AA	AA	AA	AA	AA	AA	AA	AA	AA	AG	AA	AG	AG	AA	AA	AA	AA	AG	AA	AA	AG	AA	AA	AA	AA	AA	AA	AA	AA	AA	AG
AX-94432182	A/G	1B	15658644	AA	AA	AA	AA	AA	AA	AG	AA	GG	AA	AA	AA	AA	AA	AG	AA	AA	AA	AA	AA	AA	AA	AA	AA	AG	AA	AG	AG	NA	AA	AA	AA	AG	AA	AA	GG	AA	AA	AA	AA	AA	AA	AA	AA	AA	AG
AX-94433728	T/C	1B	630831715	CC	TT	CC	TT	CC	NA	TT	CC	CC	CC	TT	TC	CC	TT	CC	TT	CC	CC	TC	TT	CC	TT	CC	TT	CC	CC	CC	CC	TC	TC	CC	CC	CC	TT	CC	TT	CC	TT	CC	TT	CC	NA	TT	CC	TT	TT
AX-94433968	G/C	1B	333323500	CC	GG	GG	GG	NA	GG	GG	GG	CG	GG	NA	GG	GG	GG	NA	GG	GG	GG	GG	GG	NA	GG	GG	GG	GG	GG	GG	GG	GG	GG	GG	GG	GG	GG	GG	NA	CG	GG	CG	GG	GG	GG	GG	GG	NA	GG
AX-94434557	T/C	1B	621270425	TT	CC	TT	TT	TT	TT	CC	TT	TT	TT	TT	CC	TT	TT	TT	CC	TT	TT	TT	CC	TT	CC	TT	CC	TT	TT	TT	TT	TC	CC	TT	TT	TT	CC	TT	TT	TT	CC	TC	TT	TT	TC	CC	TT	TT	CC
AX-94435368	A/G	1B	407937846	AA	AA	AA	AA	AA	AA	AA	AA	AG	AA	AA	AA	AA	AA	AA	AA	AA	AA	GG	AA	AA	AA	AA	AA	AA	AA	AA	AA	AA	AA	AA	AA	AA	AA	AA	AA	GG	AA	AA	AA	AA	AA	AA	AA	AA	AA
AX-94435725	G/C	1B	223144303	GG	GG	GG	GG	GG	GG	CG	GG	CG	NA	CG	GG	GG	NA	CG	GG	GG	GG	GG	GG	GG	GG	GG	GG	NA	GG	CC	NA	GG	CG	GG	GG	CG	GG	GG	CG	GG	GG	CG	GG	GG	GG	GG	GG	GG	CG
AX-94436229	C/T	1B	198638317	CC	CC	CC	CC	CC	CC	TT	CC	TT	CC	CC	CC	CC	CC	TT	CC	CC	CC	CC	CC	CC	CC	CC	CC	TT	CC	TT	TT	CC	CC	CC	CC	TT	CC	CC	TT	CC	CC	CC	CC	CC	CC	CC	CC	CC	TT
AX-94436448	T/C	1B	326782380	TT	TC	TT	TT	TT	TT	TT	TT	TT	TC	TT	TT	TT	TT	TT	TT	TT	TT	TT	TT	TT	TT	TT	TC	TT	TT	TT	TC	TC	TC	TT	TT	TT	TT	TT	TT	TT	TT	TT	TT	TT	TT	TT	TT	TT	TT
AX-94436701	G/A	1B	671996077	AA	GG	NA	AA	NA	GG	GG	GG	AG	GG	NA	GG	NA	GG	AG	AA	GG	GG	GG	GG	GG	GG	GG	GG	GG	GG	GG	GG	AG	NA	GG	GG	NA	GG	GG	AG	AA	GG	AG	GG	GG	GG	GG	NA	AG	GG
AX-94437575	T/C	1B	150774718	TT	TT	TT	TT	TT	TT	TC	TT	CC	TT	TT	TT	NA	TT	CC	TT	TT	TT	TT	TT	TT	TT	TT	TT	TC	TT	TC	TC	TT	TT	TT	TT	CC	TT	TT	CC	TT	TT	TT	TT	TT	TT	TT	TT	TT	TC
AX-94437665	G/A	1B	278466821	GG	GG	GG	GG	GG	NA	GG	GG	AG	GG	AA	GG	GG	GG	AA	GG	GG	GG	AG	GG	GG	GG	GG	GG	GG	GG	GG	AG	GG	GG	GG	GG	GG	GG	GG	GG	AG	GG	GG	GG	GG	GG	AA	GG	GG	GG
AX-94439461	A/C	1B	486543067	AA	AA	AA	AA	AA	AA	AA	AA	AA	AA	AA	AA	AA	AA	AA	AA	AA	AA	CC	AA	AA	AA	AA	AA	AA	AA	AA	AA	AA	AA	AA	AA	AA	AA	AA	AA	CC	AA	NA	AA	AA	AA	AA	AA	AA	AA
AX-94439880	T/C	1B	492787435	TT	TT	TT	TT	TT	TT	CC	TT	NA	TT	TT	TC	TT	CC	TT	TT	TT	TT	CC	CC	TT	TT	TT	NA	CC	CC	TT	CC	TT	TT	TT	TT	CC	TT	TT	TT	CC	TT	TT	TT	CC	TT	TT	TT	TT	CC
AX-94440309	G/A	1B	553146312	AA	GG	GG	AG	GG	AG	GG	AA	GG	GG	GG	GG	GG	GG	AG	GG	GG	GG	GG	GG	AA	GG	AA	GG	GG	GG	GG	GG	AG	GG	GG	GG	GG	AA	GG	GG	GG	GG	GG	AA	GG	NA	GG	GG	GG	GG
AX-94440387	G/T	1B	308381240	TT	GG	GG	GG	GG	GG	GG	GG	GG	GG	GG	GG	GG	GG	GG	GG	GG	GG	GG	GG	GG	GG	GG	GG	GG	GG	GG	GG	GG	GG	GG	GG	GG	GG	GG	GG	GG	GG	GG	GG	GG	GG	GG	GG	GG	GG
AX-94441767	T/C	1B	148898293	TT	TT	TT	TT	TT	TT	CC	TT	CC	TT	TT	TT	TT	TT	CC	TT	TT	TT	TT	TT	TT	TT	TC	TT	CC	TT	CC	CC	TT	TT	TT	TT	CC	TT	TT	CC	NA	TT	TT	TT	TT	TT	TT	TT	TT	CC
AX-94442698	T/C	1B	457863950	TT	TT	CC	CC	CC	TT	TT	TT	TT	TC	TT	TT	CC	TT	TT	CC	CC	TT	TT	TT	TT	CC	CC	TT	TT	TT	TT	TT	TC	TC	TT	TT	TT	CC	TT	TT	TT	CC	TC	TT	TT	TT	CC	TT	CC	TT
AX-94443975	T/G	1B	8659040	TT	NA	TT	TT	TT	TT	TG	TT	TG	TT	TT	TT	TT	TT	TG	TT	TT	TT	TT	TT	TT	TT	TT	TT	TG	TT	TG	TG	TT	TT	TT	TT	TG	TT	TT	GG	TT	TT	TT	TT	TT	TG	TT	TT	TT	TG
AX-94445240	C/A	1B	218342887	CC	NA	CC	CC	CC	CC	AC	CC	AA	AC	CC	CC	CC	CC	AA	CC	CC	CC	CC	CC	CC	CC	CC	AC	AC	CC	AA	AA	AC	AC	CC	CC	AA	CC	CC	AA	CC	CC	CC	CC	CC	CC	CC	CC	CC	AC
AX-94445671	C/T	1B	626225899	CC	CC	TT	CC	TT	TT	NA	TT	TT	TT	CC	TC	TT	NA	CC	NA	TT	CC	TT	TC	TT	NA	CC	CC	TT	TT	TT	TT	TC	CC	TT	TT	TT	TC	TT	TT	TT	TT	TT	TT	TT	TC	CC	CC	CC	CC
AX-94446513	A/G	1B	408656773	AA	AA	AA	AA	AA	AA	AA	AA	AA	AA	AA	AA	AA	AA	AA	AA	AA	AA	GG	AA	AA	AA	AA	AA	AA	AA	AA	AA	AA	AA	AA	AA	AA	AA	AA	AA	GG	AA	AA	AA	AA	AA	AA	AA	AA	AA
AX-94447402	A/G	1B	637825918	GG	AA	AA	GG	AA	AA	GG	AA	GG	AA	GG	AA	AA	GG	GG	AG	GG	AA	AA	GG	AA	AA	AA	GG	AG	AA	AA	GG	AA	AA	AA	AA	GG	GG	AA	GG	AA	GG	AA	AA	GG	AA	GG	GG	AA	AA
AX-94448081	A/G	1B	10081619	AA	AG	AA	AA	AA	AA	AG	AA	AG	GG	AA	AA	AA	AA	AG	AA	AA	AA	AG	AA	AA	AA	AA	AA	AA	AA	AA	AG	AA	AA	AA	AA	AG	NA	AA	GG	AG	AG	AG	AA	AA	AA	AA	AG	AA	AA
AX-94448548	C/T	1B	303680331	CC	TC	CC	CC	CC	CC	CC	CC	TC	TC	CC	CC	CC	TC	NA	CC	CC	CC	CC	CC	CC	CC	CC	TC	CC	CC	TC	TC	TC	TC	CC	CC	NA	CC	CC	CC	NA	CC	TC	CC	CC	CC	CC	CC	CC	CC
AX-94448998	C/G	1B	562508920	CC	CG	CC	CC	CC	CC	CC	CC	CC	GG	CC	CC	CC	CC	CC	CC	CC	CC	CC	CC	CC	CC	CC	GG	CC	CC	NA	GG	NA	GG	CC	CC	CC	CC	CC	CC	CC	CC	CC	CC	CC	CC	CC	CC	CC	CC
AX-94450612	A/G	1B	193626164	AA	AA	AA	AA	AA	AA	AG	AA	AG	AA	AA	AA	AA	AA	AG	AA	AA	AA	AA	AA	AA	AA	AA	AA	AG	AA	AG	AG	AA	AA	AA	AA	AG	AA	AA	AG	AA	AA	AA	AA	AA	AA	AA	AA	AA	NA
AX-94450648	G/A	1B	664302506	AA	NA	GG	GG	GG	GG	GG	GG	GG	GG	GG	GG	GG	GG	GG	GG	GG	GG	GG	GG	GG	GG	GG	GG	GG	GG	GG	GG	AG	AG	GG	GG	GG	GG	GG	GG	GG	GG	GG	GG	GG	GG	GG	GG	GG	GG
AX-94450773	C/G	1B	164709256	CC	CC	CC	CC	CC	CC	CC	CC	CC	CC	GG	CC	CC	CC	CC	CC	CC	CC	CC	CC	CC	CC	CC	CC	CC	CC	CC	CC	CC	CC	CC	CC	CC	CG	CC	CC	CC	CC	CC	CC	CC	CC	CC	CC	CC	CC
AX-94452600	A/G	1B	9494402	AA	AA	AA	AA	AA	AA	AG	AA	AG	AA	AA	AA	AA	NA	AG	AA	AA	AA	AA	AA	AA	AA	AA	AA	AG	AA	AG	AG	NA	AA	AA	AA	AG	AA	AA	AG	AA	AA	AA	AA	AA	AA	AA	AA	AA	AG
AX-94452984	G/C	1B	32800608	GG	GG	GG	GG	GG	GG	CG	GG	CC	GG	GG	GG	GG	GG	NA	GG	GG	GG	GG	GG	GG	GG	GG	GG	CG	GG	CG	CG	CG	GG	GG	GG	CG	GG	GG	CG	GG	GG	CG	GG	GG	GG	GG	GG	GG	CG
AX-94453636	T/C	1B	228161915	TT	TT	TT	TT	NA	TT	TC	TT	TC	TT	TT	TT	TT	TT	TC	TT	TT	TT	TT	TT	TT	TT	TT	TT	NA	TT	TC	TC	TT	TT	TT	TT	TC	TT	TT	TC	TT	TT	TT	TT	TT	TT	TT	TT	TT	TC
AX-94453844	T/C	1B	492335108	TT	NA	TT	TT	TT	TT	TT	TC	TT	TT	TT	TT	NA	TT	TC	TT	TT	TT	TT	NA	TT	TT	TT	TC	TT	TT	TT	TT	TT	TT	TT	TC	NA	NA	TT	NA	TT	TT	TT	TT	TT	NA	TT	TT	TT	TT
AX-94454534	G/A	1B	524154866	NA	GG	GG	GG	GG	GG	GG	GG	NA	GG	GG	GG	GG	GG	GG	GG	NA	GG	AA	GG	GG	GG	GG	GG	GG	GG	GG	GG	GG	GG	GG	GG	GG	GG	GG	GG	AA	GG	NA	GG	GG	GG	GG	GG	GG	GG
AX-94454695	G/T	1B	172421580	GG	TG	GG	GG	GG	GG	TT	GG	TT	TG	GG	GG	GG	GG	TT	GG	GG	GG	GG	GG	GG	GG	GG	TG	TG	GG	TT	TT	TG	TG	GG	GG	TT	GG	GG	TT	GG	GG	GG	GG	GG	GG	GG	GG	GG	TT
AX-94456095	C/T	1B	421094282	TT	NA	CC	CC	CC	CC	CC	CC	CC	CC	CC	CC	CC	CC	CC	CC	CC	CC	TT	CC	CC	CC	CC	CC	CC	CC	CC	CC	TC	NA	CC	CC	CC	CC	CC	CC	TT	CC	CC	CC	CC	CC	CC	CC	CC	CC
AX-94456449	C/T	1B	382222544	TC	CC	CC	CC	CC	CC	CC	CC	NA	CC	CC	CC	NA	CC	CC	CC	CC	CC	TC	CC	CC	CC	CC	CC	CC	CC	CC	CC	CC	TC	CC	CC	CC	CC	CC	CC	TT	CC	TC	CC	CC	CC	CC	CC	CC	CC
AX-94457069	A/G	1B	206429380	AA	AA	AA	AA	AA	AA	GG	AA	AG	AA	AA	AA	AA	NA	GG	AA	AA	AA	AA	AA	AA	AA	AA	AA	GG	AA	NA	NA	AA	AG	AA	AA	GG	AA	AA	GG	AA	AA	AA	AA	AA	AA	AA	AA	AA	GG
AX-94457486	A/T	1B	380887275	AT	AA	AA	AA	AA	AA	AA	AA	AA	AA	AA	AA	AA	AA	AA	AA	AA	AA	AT	AA	AA	AA	AA	AA	AA	AA	AA	AA	AA	AA	AA	AA	AA	AA	AA	AA	AA	AA	AA	AA	AA	AA	AA	AA	AA	AA
AX-94457822	A/T	1B	407935136	AA	AA	AA	AA	AA	AT	AA	AA	AA	AA	AA	AA	AA	AA	AA	AA	NA	NA	AT	AT	AA	AA	AA	NA	NA	AA	AA	AA	AT	AA	AA	AA	AA	AA	NA	AA	AT	AA	AA	AA	AA	AA	AA	AA	AA	AA
AX-94459285	A/G	1B	629486985	GG	NA	AA	AA	AA	AA	AA	AA	AA	NA	GG	AA	AA	AA	AA	AA	NA	AA	AA	AA	AA	NA	AA	AA	AA	AA	AG	AG	AG	NA	AA	AA	AA	AA	AA	GG	AG	GG	AG	AA	AA	AA	AA	AA	AG	AA
AX-94459422	G/T	1B	226310811	GG	GG	GG	GG	GG	GG	TG	GG	TG	GG	GG	GG	GG	GG	TG	GG	GG	GG	GG	GG	GG	GG	GG	GG	TG	GG	TG	TG	TG	TG	GG	GG	TG	GG	GG	TG	GG	GG	GG	GG	GG	GG	GG	GG	GG	TG
AX-94459834	G/C	1B	198549850	GG	GG	GG	GG	GG	GG	CG	GG	CC	GG	GG	GG	GG	GG	CC	GG	GG	GG	GG	GG	GG	GG	GG	GG	CG	GG	CC	CC	GG	GG	GG	GG	CC	GG	GG	CC	GG	GG	GG	GG	GG	GG	GG	GG	GG	CC
AX-94460140	C/T	1B	565336836	CC	TT	TT	CC	TT	CC	CC	CC	CC	TT	TC	TC	TC	NA	CC	CC	TT	TT	TT	CC	CC	CC	CC	CC	CC	CC	TC	CC	CC	CC	TT	TT	CC	CC	TC	CC	TT	CC	NA	CC	CC	CC	CC	TT	CC	CC
AX-94462182	C/G	1B	504507174	CC	CC	CC	CC	CC	CC	NA	CC	NA	CC	CC	CG	CC	CG	CC	CC	CC	CC	CC	GG	CC	CC	CC	GG	NA	CG	CC	CG	CC	CC	CC	CC	CG	CC	NA	CC	CC	CC	CC	CC	CG	CC	CC	CC	CC	CG
AX-94462630	G/C	1B	633136010	NA	CC	GG	GG	GG	GG	CC	GG	NA	GG	GG	GG	GG	CC	GG	CC	NA	GG	GG	CC	CG	CC	GG	CC	NA	GG	GG	GG	CG	NA	GG	CG	GG	CC	GG	GG	GG	GG	GG	GG	GG	NA	GG	CC	GG	CC
AX-94462858	G/A	1B	553146272	GG	GG	GG	GG	GG	GG	GG	GG	GG	GG	GG	GG	GG	GG	GG	GG	GG	GG	GG	GG	GG	GG	GG	GG	GG	GG	GG	GG	AG	GG	GG	GG	GG	GG	AG	GG	GG	GG	GG	GG	GG	GG	GG	GG	GG	GG
AX-94464122	C/A	1B	335973804	CC	CC	CC	CC	CC	CC	CC	CC	AA	AA	CC	CC	CC	CC	AA	CC	CC	CC	CC	CC	CC	CC	CC	CC	CC	CC	CC	CC	CC	CC	CC	CC	CC	CC	CC	CC	CC	CC	NA	CC	CC	CC	CC	CC	CC	CC
AX-94464561	C/A	1B	621636668	CC	AA	CC	CC	CC	CC	NA	CC	CC	CC	CC	CC	CC	CC	CC	AA	CC	CC	CC	AA	CC	AA	CC	AA	CC	CC	CC	CC	CC	AA	CC	CC	CC	AA	CC	CC	CC	AA	CC	CC	CC	AC	AA	CC	CC	AA
AX-94465615	C/T	1B	40878671	CC	CC	CC	TT	CC	CC	TT	TT	TT	NA	CC	CC	TT	CC	TT	CC	CC	CC	CC	CC	TT	CC	NA	NA	TT	CC	TC	TC	CC	CC	CC	CC	TT	CC	CC	TT	CC	CC	CC	CC	CC	TT	CC	CC	CC	TT
AX-94466051	G/A	1B	12828095	GG	AA	GG	GG	GG	GG	AA	GG	AA	AA	GG	GG	GG	GG	AA	AA	GG	GG	GG	GG	GG	AA	GG	AA	AG	GG	AA	AA	AA	AA	GG	GG	AA	GG	AG	AA	AG	AA	AG	GG	GG	AG	AA	GG	AA	AA
AX-94466262	G/T	1B	385162573	TT	GG	GG	GG	GG	GG	GG	GG	GG	GG	GG	GG	GG	GG	GG	GG	GG	GG	TT	GG	GG	GG	GG	NA	GG	GG	GG	GG	GG	GG	GG	GG	GG	GG	GG	GG	TT	GG	GG	GG	GG	GG	GG	GG	GG	GG
AX-94466945	C/T	1B	11857316	CC	CC	NA	CC	TC	CC	CC	CC	TT	TC	CC	NA	CC	TC	TT	CC	CC	CC	CC	CC	TC	CC	CC	CC	TC	CC	TC	TC	CC	CC	CC	CC	TT	CC	CC	TC	TC	CC	TC	CC	CC	CC	TT	CC	NA	TC
AX-94467145	G/A	1B	130631058	GG	GG	NA	GG	NA	GG	GG	GG	AG	GG	NA	GG	GG	GG	NA	GG	GG	GG	GG	GG	GG	GG	GG	GG	AG	GG	AG	GG	NA	GG	GG	GG	AG	GG	GG	NA	AG	GG	NA	GG	GG	GG	GG	GG	GG	AG
AX-94467172	T/G	1B	229542894	TG	TG	TT	TT	TT	TT	GG	TT	GG	TT	TT	TT	TT	TT	GG	TT	TT	TT	TT	TT	TT	TT	NA	TT	TG	TT	GG	GG	GG	NA	TT	TT	GG	TT	TT	GG	TT	TT	TG	NA	TG	TT	TT	TT	TT	GG
AX-94469808	G/T	1B	604146146	GG	GG	GG	GG	GG	GG	GG	GG	TG	GG	GG	GG	GG	TG	NA	NA	GG	GG	GG	GG	GG	GG	GG	NA	GG	GG	TG	NA	TG	TG	NA	GG	NA	GG	GG	GG	NA	GG	TG	GG	GG	NA	GG	GG	NA	GG
AX-94470119	G/A	1B	200099098	GG	AG	GG	GG	GG	AA	GG	NA	GG	GG	GG	AG	GG	AA	GG	GG	GG	GG	GG	GG	NA	GG	GG	GG	GG	AA	GG	GG	GG	GG	AG	AA	GG	AA	AG	GG	GG	GG	AA	GG	AA	AG	GG	GG	GG	GG
AX-94470908	C/T	1B	489994213	CC	CC	CC	CC	CC	CC	CC	CC	CC	CC	TC	CC	CC	CC	CC	CC	CC	NA	TT	CC	NA	CC	CC	NA	CC	CC	CC	CC	CC	CC	CC	CC	CC	CC	CC	CC	NA	CC	CC	CC	CC	CC	CC	CC	CC	CC
AX-94471255	G/C	1B	415743707	CC	GG	GG	GG	GG	GG	GG	GG	NA	GG	GG	GG	NA	GG	NA	NA	GG	GG	CC	GG	GG	GG	GG	GG	GG	GG	GG	GG	GG	GG	GG	GG	NA	GG	GG	GG	NA	GG	NA	GG	GG	GG	GG	GG	NA	GG
AX-94471723	A/T	1B	645571157	AT	AA	AT	AA	NA	AA	AA	AA	NA	AA	AA	AA	AA	AA	AA	AA	AT	AA	AA	AA	AA	AA	AA	AA	AT	AA	AA	NA	AA	NA	NA	AA	AT	AA	AA	AA	AA	AA	NA	AA	AA	AA	AA	AA	AT	AA
AX-94472445	A/G	1B	417400152	GG	AA	AA	GG	AA	GG	GG	GG	AA	AA	AA	AA	AA	AA	AA	AA	GG	GG	AA	GG	AA	AA	GG	AA	GG	GG	AA	AA	AA	AA	AA	GG	AA	GG	GG	AA	AA	AA	AA	GG	GG	AA	AA	AA	AA	GG
AX-94472945	T/C	1B	178098832	TT	TT	TT	TT	TT	TT	CC	TT	CC	TT	TT	TT	TT	TT	CC	TT	TT	TT	TT	TT	TT	TT	TT	TT	CC	TT	CC	CC	TT	TT	TT	TT	CC	TT	TT	CC	TT	TT	NA	TT	TT	TT	TT	TT	TT	CC
AX-94473023	T/C	1B	133106929	TT	TT	TT	TT	TT	TT	TC	TT	TT	TT	TC	TT	TT	TT	NA	TT	TT	TT	TT	TT	TT	TT	TT	TT	TC	TT	NA	TC	TT	TT	TT	TT	TC	TT	TT	TC	TT	TT	TT	TT	TT	TT	TT	TT	TT	TC
AX-94473908	A/G	1B	510983596	AA	NA	AA	AA	AA	AA	AA	AA	AG	NA	AA	AA	AA	NA	AA	AA	AA	AA	GG	AA	AA	AG	AA	NA	AA	AA	AG	AG	AG	AG	AA	AA	AA	AA	AA	AA	GG	NA	AG	AA	AA	AA	AA	AA	NA	AA
AX-94475294	C/T	1B	177836784	CC	CC	CC	CC	CC	CC	TT	CC	TT	CC	CC	CC	CC	CC	TT	CC	CC	CC	NA	CC	CC	CC	CC	CC	TT	CC	NA	TC	CC	CC	CC	CC	TT	CC	CC	TT	CC	CC	CC	CC	CC	CC	CC	CC	CC	TT
AX-94475335	T/C	1B	70708949	TT	TT	TT	TT	TT	TT	CC	TT	TC	TT	TT	TT	TT	TT	TC	TT	TT	TT	TT	TT	TT	TT	TT	TT	TC	TT	CC	CC	NA	TT	TT	TT	TC	TT	TT	TC	TT	TT	TT	TT	TT	TT	TT	TT	TT	CC
AX-94475996	T/C	1B	48606376	CC	TT	TC	CC	TT	CC	CC	CC	TT	TT	TC	TT	TT	TT	TT	TT	CC	CC	TC	NA	CC	TT	CC	TT	CC	CC	TT	TT	TT	TT	TT	CC	TT	CC	CC	TT	TC	TT	TT	CC	CC	TC	TT	TT	TT	CC
AX-94476532	T/C	1B	601007240	CC	CC	TT	TT	TT	TT	TT	TT	CC	TT	TT	TT	TT	TT	CC	CC	TT	TT	TT	CC	TT	CC	CC	CC	TT	TT	CC	TT	TT	CC	CC	CC	TT	TT	TT	TT	TT	CC	CC	CC	TT	TC	CC	TT	CC	CC
AX-94478312	T/C	1B	326920958	TT	TT	TT	TT	TT	TT	TT	TT	TT	TT	TT	TT	TT	TT	TT	TT	TT	TT	TC	TT	TT	TT	TC	TT	TT	TT	TT	TT	TC	TT	TT	TT	TT	TT	TT	TT	TC	TT	TT	TC	TT	TT	TT	TT	TT	TT
AX-94478425	C/G	1B	141289847	CC	CC	CC	CC	CC	CC	CG	CC	CG	CC	CC	CC	CC	CC	CG	CC	CC	CC	CC	CC	CC	CC	CC	CC	CG	CC	CG	CG	NA	CC	CC	CC	CG	CC	CC	CG	CC	CC	CC	CC	CC	CC	CC	CC	CC	CG
AX-94478600	A/C	1B	206033228	AA	AA	AA	AA	AA	AA	AC	AA	AC	AA	AA	AA	AA	AA	AC	AA	AA	AA	AA	AA	AA	AA	AA	AA	AC	AA	NA	AC	AA	AA	AA	AA	NA	AA	AA	AC	AA	AA	NA	AA	AA	AA	AA	AA	AA	NA
AX-94479105	C/G	1B	120993270	CC	NA	NA	CC	CC	CC	GG	CC	CG	CC	CC	CC	CC	NA	NA	CC	CC	CC	CC	CC	CC	CC	CC	CC	GG	CC	GG	NA	CG	CC	CC	CC	GG	CC	CC	GG	CC	CC	CC	CC	CG	NA	CC	CC	CC	GG
AX-94479190	C/A	1B	160486840	CC	CC	CC	CC	CC	CC	AA	CC	AC	CC	CC	CC	CC	CC	AA	CC	CC	CC	CC	CC	CC	CC	CC	CC	AA	CC	AC	NA	NA	CC	CC	CC	AA	CC	CC	AA	CC	CC	CC	CC	CC	CC	CC	CC	CC	AA
AX-94479851	T/C	1B	451570682	TT	CC	TT	TT	TT	CC	TT	CC	TC	TT	TT	NA	TT	TT	NA	NA	TT	TT	CC	TT	CC	TC	CC	TT	TT	TT	CC	TT	CC	TT	CC	CC	TT	CC	NA	CC	CC	TT	CC	CC	CC	CC	TT	TT	TC	TT
AX-94480675	G/C	1B	664789196	GG	CC	GG	CC	CC	CG	GG	GG	CC	GG	GG	GG	GG	GG	GG	GG	GG	GG	GG	GG	GG	GG	GG	GG	GG	GG	GG	GG	GG	GG	GG	GG	GG	GG	GG	GG	GG	GG	NA	GG	GG	GG	GG	GG	GG	GG
AX-94482117	T/G	1B	486480858	NA	TT	TT	NA	TT	NA	NA	TT	TT	TT	TT	TT	TT	TT	TT	TT	NA	NA	TG	NA	TT	TT	NA	TT	NA	NA	TT	TT	TT	TT	TT	TT	TT	NA	TT	TT	TG	TT	TT	NA	NA	TT	TT	TT	TT	TT
AX-94482403	T/C	1B	563675468	TT	TT	TC	TT	TT	TT	TT	TT	TT	TT	TT	TT	NA	TT	TT	TT	TT	TT	TT	TC	TT	TT	TT	TT	TT	TT	NA	TT	NA	TT	TT	TT	NA	TT	TT	TT	TT	NA	TT	TT	TT	TT	TT	TT	TT	TC
AX-94482410	A/G	1B	315383755	AG	GG	NA	AA	AA	AA	AA	AA	AA	AG	AA	AA	AA	AG	NA	AA	AA	AA	AA	AA	AA	NA	AA	AG	AA	AA	NA	AG	GG	GG	AA	AA	AA	AA	AA	AA	NA	AA	AG	AA	AA	AA	AA	AA	NA	AA
AX-94484295	A/G	1B	32776200	AA	AA	AA	AA	AA	AA	GG	AA	NA	AA	AA	AA	AA	AA	GG	AA	AA	AA	AA	AA	AA	AA	AA	AA	GG	AA	GG	GG	AA	AA	AA	AA	GG	AA	AA	GG	AA	AA	AA	AA	AA	AA	AA	AA	AA	GG
AX-94484552	G/A	1B	664302475	AA	AG	NA	GG	GG	GG	GG	GG	AG	NA	AG	AG	GG	AG	GG	AG	GG	GG	GG	GG	GG	AG	GG	NA	GG	GG	GG	GG	NA	AG	NA	GG	GG	GG	GG	GG	AG	GG	NA	GG	GG	NA	GG	NA	AG	GG
AX-94484680	G/C	1B	15041457	GG	CG	GG	GG	GG	GG	CG	GG	CG	GG	CG	NA	GG	GG	GG	CG	GG	GG	GG	GG	GG	CG	GG	GG	GG	GG	GG	GG	GG	GG	GG	GG	GG	NA	NA	CG	GG	GG	GG	GG	GG	NA	GG	GG	CG	GG
AX-94485445	A/G	1B	545644664	AA	NA	AA	AA	AA	AG	AA	AG	AG	AA	AA	AA	AA	AA	AA	AA	AA	AA	AA	AA	AG	AA	AG	NA	AA	AA	NA	AA	AG	AG	AA	AA	AA	AG	AA	AA	AA	AA	NA	AG	AA	AG	AA	AA	AA	AA
AX-94487715	T/C	1B	401452898	TT	TT	TT	TT	TT	TT	TT	TT	TT	TT	TT	TT	CC	TT	TT	TT	TT	TT	TT	TT	TT	TT	TT	TT	TT	TT	TT	TT	NA	TT	TT	TT	TT	TT	TT	TT	TT	TT	TT	TT	TT	TT	TT	TT	TT	TT
AX-94487733	T/C	1B	150364435	TT	TT	TT	TT	TT	TT	TC	TT	TC	TT	TT	TT	TT	TT	TC	TT	TT	TT	TT	TT	TT	TT	TT	TT	TC	TT	TT	TT	TT	TT	TT	TT	TC	TT	TT	TC	TT	TT	NA	TT	TT	TT	TT	TT	TT	TC
AX-94488007	C/G	1B	562893270	GG	CC	CC	CC	CC	NA	CC	GG	CC	CC	CC	CC	CC	CC	CC	CC	CC	CC	CC	CC	GG	CC	CC	CC	CC	CC	CC	CC	CC	CC	CC	CC	CC	CC	CC	CC	CC	CC	CC	GG	CC	GG	CC	CC	CC	CC
AX-94488258	C/T	1B	584141837	CC	TC	CC	CC	CC	CC	CC	CC	CC	TC	CC	CC	CC	NA	CC	CC	CC	CC	CC	CC	CC	CC	CC	TC	CC	CC	TC	TC	CC	TC	CC	CC	CC	CC	CC	CC	CC	CC	CC	CC	CC	CC	CC	CC	CC	CC
AX-94488987	T/G	1B	688282677	TT	NA	NA	TT	NA	GG	TT	GG	TT	GG	GG	TG	TT	GG	TT	GG	GG	GG	GG	GG	GG	TT	TT	TT	GG	GG	TT	TT	GG	GG	GG	GG	GG	GG	NA	TT	GG	GG	GG	GG	TT	GG	TT	GG	TT	TT
AX-94490210	A/G	1B	527001709	AA	AG	AA	AA	AA	AA	AA	AA	AA	NA	AA	AA	AA	AA	AA	AA	NA	AA	AA	AA	AA	AA	AA	AG	AA	AA	NA	AG	AG	AG	AA	AA	AA	AA	AA	AA	AA	AA	AA	AA	AA	AA	AA	AA	AA	AA
AX-94490471	C/A	1B	216452404	CC	CC	CC	CC	CC	CC	AC	CC	AC	CC	CC	CC	CC	CC	AC	CC	CC	CC	CC	CC	CC	CC	CC	CC	NA	CC	AC	AC	AC	AC	CC	CC	AC	CC	CC	AC	CC	CC	AC	CC	CC	CC	CC	CC	CC	AC
AX-94491297	T/C	1B	184742186	TT	TT	TT	TT	TT	TT	TC	TT	TT	TT	TT	TT	TT	TT	TC	TT	TT	TT	NA	TT	TT	TT	TT	TT	TC	TT	TC	TC	TT	TT	TT	TT	TC	TT	TT	TC	TT	TT	TT	TT	TT	TT	TT	TT	TT	TC
AX-94492031	T/C	1B	577178541	CC	CC	TT	TT	TT	TT	TT	TT	NA	TT	TT	TT	TT	NA	TT	CC	TT	TT	TT	CC	TT	CC	TT	CC	TT	TT	TT	TT	CC	CC	TT	TT	TT	CC	TT	TT	TT	CC	TT	TT	TT	CC	CC	TT	CC	CC
AX-94492936	A/G	1B	356227829	AA	AA	AA	AA	AG	AA	AA	AA	AG	AA	AG	AA	AA	AG	AG	AA	AA	AA	AA	AA	AA	AA	AA	NA	AA	AA	AA	AA	AA	AA	NA	AA	AA	AA	AA	AG	AA	AA	AA	AA	AA	AA	NA	NA	AA	AA
AX-94494415	G/A	1B	593923526	GG	NA	GG	GG	GG	GG	GG	GG	GG	GG	GG	GG	NA	GG	GG	GG	GG	GG	GG	GG	GG	GG	GG	GG	GG	GG	AG	GG	AG	NA	AG	AG	GG	GG	GG	GG	GG	GG	AG	AG	GG	GG	GG	GG	GG	GG
AX-94494615	G/A	1B	448141350	GG	AA	GG	GG	GG	AA	GG	AA	GG	GG	GG	NA	GG	AA	GG	GG	GG	GG	AA	GG	AA	GG	AA	GG	GG	GG	AA	GG	AG	AG	AA	AA	GG	AA	AA	AA	NA	GG	AA	AA	AA	NA	GG	GG	GG	GG
AX-94494732	A/C	1B	393076472	AA	AA	AA	AA	AA	AA	AA	AA	NA	AA	AA	AA	AC	AA	AA	NA	AA	AA	AA	AA	NA	NA	AA	AA	AA	AA	NA	NA	AA	AA	AA	AA	AA	AA	AA	AA	NA	AA	AA	AA	AA	AA	AA	AA	AA	AA
AX-94494744	G/T	1B	338880919	GG	GG	GG	GG	GG	GG	GG	GG	GG	GG	GG	GG	GG	GG	GG	GG	GG	GG	TT	GG	GG	GG	GG	GG	NA	GG	NA	GG	GG	GG	GG	GG	GG	GG	GG	GG	TT	NA	GG	GG	GG	GG	GG	GG	NA	GG
AX-94495092	G/A	1B	223799152	GG	GG	GG	GG	GG	GG	AG	GG	AG	GG	GG	GG	GG	GG	AG	GG	GG	GG	GG	GG	GG	GG	GG	GG	AG	GG	AG	AG	NA	NA	GG	GG	AG	GG	GG	AG	GG	GG	NA	GG	GG	GG	GG	GG	GG	AG
AX-94495533	C/T	1B	409630008	CC	CC	CC	CC	CC	CC	CC	CC	CC	CC	CC	CC	CC	CC	CC	CC	CC	CC	TT	CC	CC	CC	CC	CC	CC	CC	CC	CC	CC	CC	CC	CC	CC	CC	CC	CC	TT	CC	CC	CC	CC	CC	CC	CC	CC	CC
AX-94495814	C/T	1B	540847974	CC	CC	CC	CC	CC	CC	TT	CC	TT	CC	CC	CC	CC	CC	CC	CC	CC	CC	CC	TT	CC	CC	CC	CC	TT	TT	CC	TT	NA	CC	CC	CC	TT	CC	TC	CC	CC	CC	CC	CC	TT	CC	CC	CC	CC	TT
AX-94496113	A/G	1B	225447238	AA	NA	AA	AA	AA	AA	GG	AA	GG	AA	AA	AA	AA	AA	GG	AA	AA	AA	AA	AA	AA	AA	AA	AA	GG	AA	GG	GG	AA	AA	AA	AA	GG	AA	AA	GG	AA	AA	AA	AA	AA	AA	AA	AA	AA	GG
AX-94497323	C/G	1B	581205260	GG	GG	GG	GG	CC	GG	CC	GG	CC	CC	GG	GG	GG	GG	CC	GG	CC	CC	GG	CC	GG	CC	CC	GG	CC	GG	GG	CC	CC	CC	GG	CC	CC	GG	CG	CC	CC	CC	GG	CC	GG	NA	CC	CC	CC	GG
AX-94498972	G/T	1B	242663048	TT	NA	GG	TT	GG	TT	TT	TT	TG	TT	TG	GG	GG	GG	GG	GG	TT	TT	GG	TT	GG	GG	TT	NA	TT	TT	TT	NA	TT	NA	GG	TT	GG	TT	TT	TG	NA	GG	GG	TT	TT	GG	GG	GG	GG	TT
AX-94498975	G/T	1B	151741903	GG	GG	GG	GG	GG	GG	GG	GG	NA	GG	GG	GG	GG	GG	TG	GG	GG	GG	GG	GG	GG	GG	GG	GG	TG	GG	GG	GG	GG	GG	GG	GG	TG	GG	GG	GG	GG	GG	GG	GG	GG	GG	GG	GG	GG	TG
AX-94499762	G/C	1B	450452369	GG	GG	CC	CC	CC	GG	GG	GG	GG	CC	GG	GG	CC	GG	GG	CC	CC	CC	GG	GG	GG	CC	GG	GG	GG	GG	GG	GG	GG	CC	GG	GG	GG	GG	GG	GG	GG	CC	GG	GG	GG	GG	CC	CC	CC	GG
AX-94500404	T/C	1B	553451175	CC	TC	TT	CC	CC	NA	TT	TT	CC	CC	CC	TT	CC	TT	CC	TT	TT	TT	TT	TT	TT	TT	TT	TC	NA	CC	TC	TC	NA	CC	CC	TT	TT	TT	TT	TT	CC	TT	TT	TT	TT	TT	TT	TT	TT	TT
AX-94500529	T/C	1B	68084138	TT	TC	TT	TT	TT	TT	CC	TT	NA	TC	TT	TT	TT	TT	CC	TT	TT	TT	TT	TT	TT	TT	TT	TC	CC	TT	CC	CC	TC	TC	TT	TT	CC	TT	TT	CC	TT	TT	TT	TT	TT	TT	TT	TT	TT	CC
AX-94501371	G/C	1B	628514432	CC	GG	GG	CC	GG	GG	GG	GG	GG	GG	CC	GG	GG	GG	GG	GG	GG	GG	GG	GG	GG	GG	GG	GG	GG	GG	GG	GG	GG	GG	GG	GG	GG	GG	GG	CC	CG	CC	NA	GG	GG	GG	GG	GG	GG	GG
AX-94502281	C/A	1B	207855560	CC	CC	CC	CC	CC	CC	AC	CC	AC	CC	CC	CC	CC	CC	AC	CC	CC	CC	CC	CC	CC	CC	CC	CC	AC	CC	AA	NA	AC	AC	CC	CC	AC	CC	CC	AC	CC	CC	CC	CC	CC	CC	CC	CC	CC	AC
AX-94503785	G/A	1B	613423060	GG	AG	GG	GG	GG	GG	AA	GG	GG	GG	GG	AA	GG	GG	AA	AA	GG	GG	GG	AA	GG	AA	AA	AA	GG	AA	GG	GG	AG	AG	GG	GG	GG	AA	GG	GG	GG	AA	GG	GG	GG	AG	AA	GG	AA	AA
AX-94505424	C/T	1B	613422839	CC	NA	CC	CC	CC	CC	TC	CC	CC	CC	CC	TT	CC	CC	TT	TT	CC	CC	CC	TC	CC	TT	NA	NA	CC	TT	NA	CC	TC	TC	CC	CC	CC	TT	CC	CC	CC	TT	CC	CC	CC	TC	TT	CC	TT	TT
AX-94505791	C/G	1B	532066132	CC	GG	CC	CC	CC	GG	CC	GG	NA	CC	CC	GG	CC	NA	CC	CC	CC	GG	CC	CC	GG	CC	CC	CC	CC	CC	GG	CC	CC	CC	GG	GG	CC	CC	NA	CC	CC	CC	CG	GG	CC	GG	CC	GG	CC	CC
AX-94505885	T/C	1B	471752594	CC	CC	TT	TT	TT	CC	TT	CC	TT	TT	TT	TT	TT	TT	TT	TT	TT	CC	CC	TT	CC	TT	TT	NA	TT	TT	NA	TT	TT	TT	CC	CC	TT	TT	CC	TT	CC	TT	CC	CC	TT	NA	TT	CC	TT	TT
AX-94506199	C/G	1B	512457035	CC	CC	CC	CC	CC	CC	CC	CC	CC	CC	CC	CC	CC	CC	CC	CC	CC	CC	CG	CC	CC	CC	CC	CC	CC	CC	CC	CC	CC	CC	CC	CC	CC	CC	CC	CC	CG	CC	CC	CC	CC	CC	CC	CC	CC	CC
AX-94506813	G/C	1B	427774532	CC	GG	GG	GG	NA	GG	NA	GG	CG	GG	GG	NA	GG	GG	GG	GG	GG	GG	CC	GG	GG	GG	GG	GG	GG	GG	GG	GG	GG	GG	GG	GG	GG	GG	GG	GG	CC	GG	GG	GG	GG	GG	GG	GG	NA	GG
AX-94506854	G/A	1B	613423513	GG	AG	GG	GG	GG	GG	GG	GG	GG	AG	GG	NA	GG	GG	GG	GG	GG	GG	GG	GG	GG	GG	GG	AG	GG	GG	AG	AG	AG	AG	GG	GG	GG	GG	GG	GG	GG	GG	GG	GG	GG	GG	GG	GG	GG	GG
AX-94507852	C/T	1B	543085967	CC	CC	CC	CC	CC	CC	TT	CC	TT	CC	CC	CC	CC	CC	CC	CC	CC	CC	CC	TT	CC	CC	CC	CC	TT	TT	CC	TT	CC	CC	CC	CC	TT	CC	TC	CC	CC	CC	CC	CC	TT	CC	CC	CC	CC	TT
AX-94507963	A/G	1B	553651895	GG	NA	AA	AG	AA	AA	AA	AA	AA	AA	AA	AA	AA	AA	NA	NA	AA	AA	AA	AA	AA	AA	AA	AA	AA	AA	AA	AA	AG	NA	AA	AA	AA	AA	AA	GG	AA	AA	AA	AA	AA	AA	AA	AA	AA	AA
AX-94508154	T/A	1B	621270398	TT	TT	TT	TT	TT	TT	TT	TT	TT	TT	TT	AA	TT	TT	TT	TT	TT	TT	TT	TT	TT	TT	TT	TT	TT	TT	TT	TT	NA	TT	TT	TT	TT	TT	TT	TT	TT	TT	NA	TT	TT	TT	TT	TT	TT	TT
AX-94508976	C/T	1B	484887610	CC	CC	CC	CC	CC	CC	CC	CC	CC	CC	CC	CC	CC	CC	CC	CC	CC	CC	TT	CC	CC	CC	CC	CC	CC	CC	CC	CC	CC	CC	CC	CC	CC	CC	CC	CC	TT	CC	CC	CC	CC	CC	CC	CC	CC	CC
AX-94510167	G/C	1B	548674760	GG	CG	GG	CG	GG	GG	GG	GG	GG	GG	GG	CG	GG	GG	CC	GG	GG	GG	GG	GG	GG	GG	CC	GG	GG	GG	GG	GG	CC	GG	GG	GG	GG	CC	CG	GG	GG	GG	GG	GG	GG	GG	GG	GG	GG	GG
AX-94510190	C/T	1B	600891183	CC	CC	CC	CC	CC	CC	CC	CC	TT	CC	CC	CC	CC	CC	CC	CC	CC	CC	CC	CC	CC	TT	CC	CC	CC	CC	CC	TT	NA	TT	CC	CC	CC	TT	TC	TT	CC	CC	CC	TT	CC	TT	CC	CC	TT	CC
AX-94510581	G/C	1B	656658190	GG	GG	GG	GG	CG	GG	GG	GG	CC	GG	NA	GG	GG	CG	CC	NA	GG	GG	GG	GG	GG	NA	GG	GG	GG	GG	CG	NA	CC	CG	NA	GG	GG	GG	GG	CC	CG	GG	NA	CC	GG	GG	GG	GG	CG	GG
AX-94510666	G/A	1B	249236358	GG	GG	GG	GG	GG	GG	AA	GG	NA	GG	GG	GG	GG	GG	AA	GG	GG	GG	GG	GG	GG	GG	GG	GG	AA	GG	AA	AA	GG	GG	GG	GG	AA	GG	GG	AA	GG	GG	GG	GG	GG	GG	GG	GG	GG	AA
AX-94510790	T/G	1B	427526336	GG	TT	TT	TT	TT	TT	TT	TT	TT	TT	TT	TT	TT	TT	TT	TT	TT	TT	GG	TT	TT	TT	TT	TT	TT	TT	TT	TT	TT	TT	TT	TT	TT	TT	TT	TT	GG	TT	TT	TT	TT	TT	TT	TT	TT	TT
AX-94512920	C/A	1B	610041159	AC	CC	CC	CC	CC	CC	CC	CC	CC	CC	CC	CC	CC	CC	CC	CC	CC	CC	CC	CC	CC	CC	CC	CC	CC	CC	AA	CC	AC	CC	AA	AC	CC	CC	CC	CC	CC	CC	AA	AC	CC	CC	CC	CC	CC	CC
AX-94513333	G/T	1B	562490066	GG	NA	TT	GG	TT	GG	GG	GG	GG	TT	TT	TT	TT	TT	GG	GG	TT	TT	TT	GG	GG	GG	TT	GG	GG	GG	TT	GG	TT	GG	TT	TT	GG	TT	TG	GG	NA	GG	TT	GG	GG	GG	GG	TT	GG	NA
AX-94514569	T/G	1B	673745594	GG	GG	TT	GG	GG	TT	TT	TT	TT	TT	GG	TT	TT	TT	GG	GG	TT	TT	TT	TT	TT	TT	TT	NA	TT	TT	NA	TT	TG	NA	TT	TT	TT	TT	TT	TT	TT	TT	GG	TT	TT	TT	TT	TT	TT	TT
AX-94514811	T/G	1B	504507140	TT	TT	TT	TT	TT	TT	GG	TT	TG	TT	TT	NA	TT	NA	TT	TT	TT	TT	TT	GG	TT	TT	TT	NA	GG	GG	TT	GG	NA	TT	TT	TT	GG	TT	TT	TT	TT	TT	TT	TT	GG	TT	TT	TT	TT	GG
AX-94515021	C/T	1B	226903437	CC	CC	CC	CC	CC	CC	TC	CC	NA	CC	CC	CC	CC	CC	TC	CC	CC	CC	CC	CC	CC	CC	CC	CC	TC	CC	TC	TC	NA	CC	CC	CC	TC	CC	CC	TC	CC	CC	CC	CC	CC	CC	CC	CC	CC	TC
AX-94515082	T/C	1B	383002046	CC	NA	TT	TT	TT	TT	TT	TT	TT	NA	TT	TT	TT	TT	TT	TT	TT	TT	CC	TT	TT	TT	TT	TC	TT	TT	NA	NA	NA	TC	TT	TT	TT	TT	TT	TT	CC	TT	TT	TT	TT	TT	TT	TT	TT	TT
AX-94517357	C/A	1B	163662625	CC	NA	CC	CC	CC	CC	AC	CC	AA	CC	CC	CC	CC	CC	AA	CC	CC	CC	CC	CC	CC	CC	CC	CC	NA	CC	AC	AC	CC	NA	CC	CC	AA	CC	CC	AA	CC	CC	AC	CC	CC	CC	CC	CC	CC	AC
AX-94517434	G/A	1B	225800032	GG	GG	GG	GG	GG	GG	AG	GG	AG	GG	GG	GG	GG	GG	AG	GG	GG	GG	GG	GG	GG	GG	GG	GG	AG	GG	AG	AG	GG	GG	GG	GG	AG	GG	GG	AG	GG	GG	GG	GG	GG	GG	GG	GG	GG	AG
AX-94517684	G/A	1B	642678709	AA	GG	AA	AA	GG	NA	AA	GG	AA	GG	GG	GG	GG	GG	AA	GG	AA	GG	GG	GG	GG	AA	AA	AG	AA	GG	GG	AG	GG	GG	AA	AA	AA	AA	GG	GG	AA	GG	GG	AA	GG	GG	GG	AA	AA	GG
AX-94519224	T/C	1B	568568831	CC	TT	TT	CC	TT	CC	TT	CC	TT	TT	TT	NA	TT	TT	CC	TT	TT	TT	TT	TT	CC	TT	CC	TT	TT	TT	TT	TT	CC	TT	TT	TT	TT	CC	NA	CC	TT	TT	TC	CC	TT	TC	TT	TT	TT	TT
AX-94520042	C/T	1B	111370377	CC	CC	CC	CC	CC	CC	TT	CC	TT	TC	CC	CC	CC	CC	TT	CC	CC	CC	CC	CC	CC	CC	CC	TC	TC	CC	TT	TT	TC	NA	CC	CC	TT	CC	CC	TT	CC	CC	CC	CC	CC	CC	CC	CC	CC	NA
AX-94520656	T/A	1B	334549426	AA	TT	TT	TT	TT	TT	TT	TT	AT	TT	TT	TT	TT	TT	TT	TT	TT	TT	AA	TT	TT	TT	TT	TT	TT	TT	TT	TT	TT	TT	TT	TT	TT	TT	TT	TT	AA	TT	AT	TT	TT	TT	TT	TT	TT	TT
AX-94521499	T/C	1B	566838457	CC	TT	NA	CC	TT	NA	NA	CC	TT	TT	TT	NA	TT	NA	TT	TT	TT	TT	TT	TT	CC	TT	NA	TT	TT	TT	TT	TT	TC	TT	TT	TT	TT	CC	TC	CC	TT	TT	TT	CC	TT	NA	TT	TT	TT	TT
AX-94522144	A/G	1B	32851731	AA	AA	AA	AA	AA	AA	AG	AA	GG	AA	AA	AA	AA	AA	GG	AA	AA	AA	AA	AA	AA	AA	AA	AA	AG	AA	GG	GG	AA	AA	AA	AA	GG	AA	AA	GG	AA	AA	AA	AA	AA	AA	AA	AA	AA	GG
AX-94522339	C/G	1B	102626662	CG	CC	CC	CC	CC	CC	CG	CC	CG	CC	NA	CC	CC	CC	CG	CC	CC	CC	CC	CC	CC	CC	CC	CC	CG	CC	CG	CG	CC	CC	CC	CC	CG	CC	CC	CG	CC	CC	CC	CC	CC	CC	CC	CC	CC	GG
AX-94522361	T/G	1B	68944859	TG	TG	TT	TT	TT	TT	TG	TT	TT	TG	TT	TT	TT	TT	NA	TT	TT	TT	TT	TT	TT	TT	TT	TG	NA	TT	GG	NA	TG	TG	TT	TT	GG	TT	TT	TG	TT	TT	TT	TT	TT	TT	TT	TT	TT	GG
AX-94522381	T/C	1B	8181933	TT	TT	TT	TT	TT	TT	TT	TT	TT	TT	TT	TT	TT	TT	TT	TT	TT	TT	TT	TT	TT	TT	TT	TT	TT	TT	TT	TT	NA	TT	TT	TT	TT	TT	TT	TT	NA	TT	TT	TT	TT	TC	TT	TT	TT	TT
AX-94522424	G/C	1B	670783740	GG	GG	GG	GG	GG	GG	GG	NA	GG	GG	GG	GG	GG	GG	CC	GG	GG	GG	GG	GG	GG	GG	GG	GG	GG	GG	GG	GG	GG	GG	GG	GG	GG	GG	GG	GG	GG	GG	GG	GG	GG	GG	GG	GG	GG	GG
AX-94523237	T/C	1B	508394766	TC	TC	TT	TC	TT	TC	CC	TC	TC	NA	TT	CC	TT	CC	NA	TT	TC	TC	TT	CC	TT	TT	TC	CC	CC	CC	NA	NA	TT	NA	TT	TC	CC	TC	TC	TT	TT	TT	TT	TC	CC	TT	TT	TT	TT	CC
AX-94524070	C/T	1B	568525317	TT	CC	CC	TT	CC	NA	CC	TT	CC	CC	CC	CC	CC	CC	TT	CC	CC	CC	CC	CC	TT	CC	TT	CC	CC	CC	CC	CC	TT	CC	CC	CC	CC	TT	NA	TT	CC	CC	NA	TT	CC	TC	CC	CC	CC	CC
AX-94524314	A/G	1B	656852347	AA	AA	AA	AA	AA	GG	AA	GG	AA	AA	AA	GG	AA	GG	GG	GG	AA	GG	GG	AA	GG	NA	GG	GG	AA	AA	GG	AA	AG	NA	GG	AA	AA	AA	GG	GG	AG	GG	NA	GG	GG	GG	GG	AA	AA	AA
AX-94524819	C/T	1B	308011621	TT	CC	CC	CC	CC	CC	CC	CC	CC	CC	CC	CC	CC	CC	CC	CC	CC	CC	CC	CC	CC	CC	CC	CC	CC	CC	CC	CC	CC	NA	CC	CC	CC	CC	CC	CC	CC	CC	CC	CC	CC	CC	CC	CC	CC	CC
AX-94525323	T/A	1B	645571248	AA	AT	AA	TT	AA	TT	TT	TT	TT	AT	TT	TT	TT	TT	TT	TT	AA	TT	TT	NA	TT	TT	TT	AT	AA	TT	AT	AA	AT	NA	AA	TT	AA	TT	TT	TT	TT	TT	TT	TT	TT	TT	TT	TT	AA	TT
AX-94525416	C/G	1B	609307639	GG	CC	CC	CC	CC	CC	CC	CC	CC	CC	CC	CC	CC	CC	CC	CC	CC	CC	CC	NA	NA	CC	CC	CC	CC	CC	GG	CC	CC	CC	GG	GG	CC	CC	CC	CC	CC	CC	NA	GG	CC	CC	CC	CC	CC	CC
AX-94525914	C/T	1B	610165481	TT	CC	CC	CC	CC	NA	CC	CC	CC	CC	CC	CC	CC	CC	CC	CC	CC	CC	CC	CC	CC	CC	CC	CC	CC	CC	TT	CC	CC	CC	TT	TT	CC	CC	TC	CC	CC	CC	NA	TT	CC	CC	CC	CC	CC	CC
AX-94526026	A/C	1B	509133088	AA	AA	AA	AA	AA	AA	AA	AA	AA	AA	AA	AA	AA	AC	AA	AA	AA	AA	CC	AA	AA	AA	AA	AA	AA	AA	AA	AA	AC	AA	AA	AA	AA	AA	AA	AA	CC	AA	AC	AA	AA	AA	AA	AA	NA	AA
AX-94526208	C/G	1B	574285326	CC	CC	CC	CC	CC	CC	CC	CC	CC	CC	CC	CC	CC	CC	CC	CC	CC	CC	CC	CC	CC	CC	CC	CC	CC	CC	CC	CC	CC	CC	CC	CC	CC	CC	CG	CC	CC	CC	CC	CC	CC	CC	CC	CC	CC	CC
AX-94526379	A/G	1B	282134721	AA	AA	AA	AA	AA	AA	AA	AA	AA	AA	GG	AA	AA	AA	AA	AA	AA	AA	AA	AA	AA	AA	AA	AA	AA	AA	AA	AA	AA	AA	AA	AA	AA	AA	AA	AA	AA	AA	AA	AA	AA	AA	AA	AA	AA	AA
AX-94527012	A/C	1B	512631742	AA	AA	AA	AA	AA	AA	AA	AA	AA	AA	AA	AA	AA	NA	AA	AA	AA	AA	CC	NA	AA	AA	AA	AA	AA	AA	AA	AA	NA	AA	AA	AA	AA	AA	AA	AA	NA	AA	NA	AA	AA	AA	AA	AA	AA	AA
AX-94527355	A/G	1B	196866894	AA	NA	AA	AA	AA	AA	NA	AA	AG	AA	AA	AA	NA	AA	AG	AA	AA	AA	AA	AA	AA	AA	AA	NA	NA	AA	AG	AG	AG	AG	AA	AA	NA	AA	AA	NA	NA	AA	AA	AA	AA	AA	AA	AA	AA	AG
AX-94528453	G/A	1B	688767394	AA	GG	AA	GG	GG	NA	AA	GG	GG	GG	GG	AG	GG	GG	GG	AA	GG	GG	GG	GG	GG	GG	AA	GG	GG	GG	AA	AA	GG	AA	GG	GG	GG	GG	AA	AA	GG	GG	GG	AA	GG	AG	GG	GG	GG	AA
AX-94528797	T/C	1B	555766156	TT	TT	TT	TT	TT	NA	TT	CC	TT	TT	TT	TT	TT	TT	TT	TT	TT	TT	TT	TT	CC	TT	TT	TT	TT	TT	TT	TT	NA	TT	TT	TT	TT	TT	TT	TT	TT	TT	TT	CC	TT	CC	TT	TT	TT	TT
AX-94528856	A/G	1B	678443972	AA	AA	GG	AA	GG	AA	GG	AA	AA	GG	GG	AA	GG	AA	AA	AA	GG	AA	AA	GG	AA	NA	GG	AA	AA	AA	AG	GG	AG	GG	AA	AA	AA	AA	AG	GG	NA	AA	GG	GG	AA	AA	AA	AA	NA	GG
AX-94528860	A/G	1B	77721106	GG	NA	AA	GG	AA	GG	GG	GG	AA	GG	AA	AA	AA	AA	AA	AA	GG	GG	AA	GG	AA	AA	GG	GG	AG	GG	NA	AA	GG	GG	AA	GG	AA	GG	GG	AA	AA	AA	NA	GG	GG	AA	AA	AA	AA	GG
AX-94530483	C/A	1B	588628084	CC	CC	CC	CC	CC	CC	AA	CC	CC	CC	CC	CC	CC	CC	CC	CC	CC	CC	CC	CC	CC	CC	CC	CC	CC	CC	CC	CC	AA	CC	CC	CC	CC	AA	CC	CC	CC	CC	CC	CC	CC	CC	CC	CC	CC	CC
AX-94531520	T/C	1B	1972030	CC	TC	CC	TC	CC	TC	NA	TC	NA	TT	TC	NA	TT	TC	NA	TT	TT	TT	CC	TT	NA	TT	CC	CC	TT	TT	TT	CC	CC	TT	TT	TT	TC	TC	TC	NA	CC	TC	NA	CC	TC	TC	CC	TT	TT	TT
AX-94532387	C/T	1B	10113576	CC	CC	TT	TT	TC	CC	CC	TT	CC	CC	CC	CC	CC	CC	NA	CC	NA	CC	CC	CC	TT	CC	CC	TC	CC	CC	CC	CC	CC	CC	NA	CC	CC	CC	TC	CC	CC	CC	CC	CC	CC	TT	NA	CC	CC	CC
AX-94533174	C/T	1B	410820552	TT	CC	CC	CC	CC	CC	CC	CC	NA	CC	CC	CC	CC	CC	CC	CC	CC	CC	TT	CC	CC	CC	CC	CC	CC	CC	CC	CC	CC	CC	CC	CC	CC	CC	CC	CC	TT	CC	CC	CC	CC	CC	CC	CC	CC	CC
AX-94533666	A/G	1B	566831580	GG	AA	AA	GG	AA	GG	NA	GG	AA	AA	AA	AG	AA	AA	GG	AA	AA	AA	AA	AA	GG	AA	GG	NA	AA	AA	AA	AA	GG	AA	AA	AA	AA	GG	AG	GG	AA	AA	AA	GG	AA	AG	AA	AA	AA	AA
AX-94533970	C/T	1B	553142989	TT	CC	CC	TC	CC	TT	CC	TT	CC	CC	CC	TC	CC	CC	TT	CC	CC	CC	CC	CC	TT	CC	TT	CC	CC	CC	CC	CC	TT	CC	CC	CC	CC	TT	TC	CC	CC	CC	CC	TT	CC	TT	CC	CC	CC	CC
AX-94534036	T/A	1B	155748459	TT	TT	TT	TT	TT	TT	AT	TT	AT	TT	TT	TT	TT	TT	AT	TT	TT	TT	TT	TT	TT	TT	TT	TT	NA	TT	NA	AT	TT	TT	TT	TT	AT	TT	TT	AT	NA	TT	TT	TT	TT	TT	TT	TT	TT	AT
AX-94534282	A/G	1B	447165536	GG	AG	AA	NA	AA	NA	GG	AA	GG	AG	GG	AA	AA	NA	GG	AA	NA	AA	AA	GG	AA	AA	NA	GG	GG	GG	NA	GG	AG	NA	AA	AA	GG	NA	AA	AA	AA	AA	AA	AA	NA	AA	AA	AA	AA	GG
AX-94535280	C/T	1B	393543018	CC	CC	CC	CC	CC	CC	CC	CC	CC	CC	CC	CC	CC	TC	CC	TC	CC	CC	TT	CC	CC	NA	CC	CC	CC	CC	CC	CC	NA	CC	CC	CC	CC	CC	CC	CC	TT	CC	TC	CC	CC	CC	CC	CC	CC	CC
AX-94535608	T/C	1B	172005320	CC	CC	CC	TT	TT	CC	CC	CC	CC	TT	CC	CC	TT	CC	CC	TT	TT	TT	TT	TT	CC	TT	TT	TT	CC	CC	CC	CC	TT	TT	CC	CC	CC	CC	TC	CC	TT	TT	CC	TT	CC	CC	TT	CC	TT	CC
AX-94538361	C/T	1B	108213187	CC	CC	CC	CC	CC	CC	TT	CC	TT	CC	CC	CC	CC	CC	TT	CC	CC	CC	NA	CC	CC	CC	CC	CC	TT	CC	TT	TT	NA	CC	CC	CC	TT	CC	CC	TT	CC	CC	TC	CC	CC	CC	CC	CC	CC	TT
AX-94538363	C/G	1B	675227151	CC	NA	CC	CC	CC	CC	CC	CC	CC	CC	CC	CC	CC	CC	CG	CC	CC	CC	CC	CC	CC	CC	CC	CC	CC	CC	CC	CC	NA	CC	CC	CC	CC	CC	CC	CC	CC	CC	CG	CC	CC	CC	CC	CC	CC	CC
AX-94539973	T/G	1B	400302916	TT	TT	TT	TT	TT	TT	TT	TT	TT	TT	TT	TT	TT	TT	TT	TT	TT	TT	GG	TT	TT	TT	TT	TT	TT	TT	TT	TT	TT	TT	TT	TT	TT	TT	TT	TT	GG	TT	TT	TT	TT	TT	TT	TT	TT	TT
AX-94540417	C/G	1B	431456792	GG	CC	CC	CC	CC	CC	CC	CC	CC	CC	CC	CC	CC	CC	CC	CC	CC	CC	GG	CC	CC	CC	CC	CC	CC	CC	CC	CC	CC	CC	CC	CC	CC	CC	CC	CC	NA	CC	CC	CC	CC	CC	CC	CC	CC	CC
AX-94540531	T/C	1B	130018076	CC	TC	CC	TC	TT	CC	TT	CC	TC	TT	TT	CC	TT	CC	TT	TT	TT	TT	TT	TT	CC	TT	TT	TT	TT	CC	TT	TT	NA	TT	CC	CC	TT	CC	TC	TT	TT	TT	CC	TT	CC	TC	TT	CC	TT	TT
AX-94541532	G/A	1B	633136143	GG	GG	GG	AA	GG	GG	GG	GG	GG	GG	GG	NA	GG	GG	GG	GG	GG	GG	GG	GG	GG	GG	GG	GG	GG	GG	GG	GG	GG	GG	GG	GG	GG	GG	GG	GG	GG	GG	GG	NA	GG	GG	GG	GG	AA	GG
AX-94542586	G/A	1B	688710440	AA	GG	AA	AA	AG	GG	AA	GG	AA	GG	GG	NA	AA	GG	AA	GG	GG	GG	GG	GG	GG	AA	AA	AA	GG	GG	AA	AA	GG	GG	GG	GG	GG	GG	AA	AA	GG	GG	GG	GG	AA	GG	AA	GG	AA	AA
AX-94542855	T/C	1B	388010899	CC	TC	TT	TT	TT	TT	TT	TT	NA	TT	TT	TT	TT	TT	TT	TT	TT	TT	CC	TT	TT	TT	TT	TT	TT	TT	TT	TT	NA	TC	TT	TT	TT	TT	TT	TT	CC	TT	NA	TT	TT	TT	TT	TT	TT	TT
AX-94543470	G/C	1B	24259940	GG	GG	GG	CG	GG	GG	CG	GG	CC	CC	GG	GG	NA	GG	CC	GG	GG	GG	GG	GG	GG	GG	GG	GG	CG	GG	CG	CG	CG	GG	GG	GG	CC	GG	GG	CC	CG	GG	CG	GG	GG	GG	GG	GG	GG	CG
AX-94544049	C/A	1B	151470239	NA	CC	CC	NA	CC	CC	AA	CC	AA	CC	CC	CC	CC	CC	AA	CC	CC	CC	CC	CC	CC	CC	CC	CC	AC	CC	NA	NA	CC	NA	CC	CC	AA	CC	CC	AA	CC	CC	CC	NA	CC	CC	CC	CC	CC	AA
AX-94544446	T/G	1B	456253786	GG	GG	TT	TT	TT	GG	GG	GG	GG	TT	GG	GG	TT	TG	GG	TT	TT	GG	TT	GG	GG	TT	TT	GG	GG	GG	TG	GG	TT	NA	GG	GG	GG	TT	GG	GG	TT	TT	GG	GG	GG	GG	TT	GG	TT	GG
AX-94545291	C/T	1B	658531647	CC	CC	CC	TC	CC	TC	CC	CC	CC	CC	CC	CC	CC	CC	TC	CC	CC	CC	TC	CC	CC	CC	CC	CC	CC	CC	CC	CC	CC	CC	CC	CC	CC	CC	CC	TC	TC	CC	CC	TC	CC	CC	CC	CC	CC	CC
AX-94545549	G/A	1B	520087967	AA	GG	GG	GG	GG	GG	AA	GG	AA	GG	GG	AA	GG	AA	GG	GG	GG	GG	GG	AA	GG	GG	GG	AA	AA	AA	GG	AA	GG	GG	GG	GG	AA	GG	AG	GG	GG	GG	GG	GG	AA	GG	GG	GG	GG	AA
AX-94545824	A/G	1B	282427873	AA	AA	AA	AA	AA	AA	AA	AA	AA	AA	GG	AA	AA	AA	AA	AA	AA	AA	AA	AA	AA	AA	AA	AA	AA	AA	AA	AA	AA	AA	AA	AA	AA	AA	AA	AA	AA	AA	AA	AA	AA	AA	AA	AA	AA	AA
AX-94546250	G/A	1B	303071160	AA	GG	GG	GG	GG	GG	GG	GG	GG	NA	GG	GG	GG	GG	GG	GG	GG	GG	GG	GG	GG	GG	GG	GG	GG	GG	GG	GG	GG	GG	GG	GG	GG	GG	GG	GG	GG	GG	GG	GG	GG	GG	GG	GG	GG	GG
AX-94546280	C/T	1B	36268407	CC	CC	CC	CC	CC	CC	TT	CC	TT	CC	CC	CC	CC	CC	TT	CC	CC	CC	CC	TT	CC	CC	CC	CC	TT	CC	TT	TT	NA	CC	CC	CC	TT	CC	CC	NA	CC	CC	CC	CC	CC	CC	TC	CC	CC	TT
AX-94546432	G/C	1B	496563290	GG	GG	GG	GG	GG	GG	CC	GG	CC	GG	GG	CC	GG	CC	GG	GG	GG	GG	CC	CC	GG	GG	GG	CC	CC	CC	GG	CC	GG	GG	GG	GG	CC	GG	CG	GG	CC	GG	GG	GG	CC	GG	GG	GG	GG	CC
AX-94546627	G/A	1B	678049735	AG	GG	GG	AA	AA	AG	GG	GG	GG	AG	AA	GG	GG	GG	GG	AA	GG	GG	GG	GG	GG	GG	GG	AG	GG	GG	NA	AG	GG	AG	GG	GG	GG	GG	AG	GG	GG	GG	GG	GG	GG	GG	GG	GG	GG	GG
AX-94546774	T/A	1B	688382640	NA	TT	AA	NA	AT	TT	NA	TT	AA	TT	TT	TT	AA	TT	AA	TT	TT	TT	TT	TT	TT	AA	NA	AA	TT	TT	AA	NA	TT	TT	TT	TT	TT	TT	AT	AA	TT	TT	TT	TT	NA	TT	AA	TT	NA	NA
AX-94547267	T/C	1B	94956762	TT	TT	TT	TT	TT	TT	TC	TT	TC	TT	TT	TT	TT	TT	TC	TT	TT	TT	TT	TT	TT	TT	TT	TT	TC	TT	TC	TC	TT	TC	TT	TT	TC	TT	TT	TC	TT	TT	TC	TT	TT	TT	TT	TT	TT	TC
AX-94547777	G/A	1B	486543389	GG	GG	GG	GG	GG	GG	GG	GG	GG	GG	GG	GG	GG	GG	GG	GG	GG	GG	AA	GG	GG	GG	GG	GG	GG	GG	GG	GG	GG	GG	GG	GG	GG	GG	GG	GG	AA	GG	NA	GG	GG	GG	GG	GG	GG	GG
AX-94548073	A/C	1B	135938291	AA	AA	AA	AA	AA	AA	NA	AA	CC	AA	AA	AA	AA	AA	CC	AA	AA	AA	AA	AA	AA	AA	AA	AA	AC	AA	CC	CC	AA	AA	AA	AA	CC	AA	AA	CC	AA	AA	AA	AA	AA	AA	AA	AA	AA	CC
AX-94549122	C/T	1B	603302205	CC	CC	CC	TT	CC	CC	CC	CC	CC	CC	CC	CC	CC	CC	CC	CC	CC	CC	CC	CC	CC	CC	CC	CC	CC	CC	CC	CC	CC	CC	CC	CC	CC	CC	CC	CC	CC	CC	CC	CC	CC	CC	CC	CC	CC	CC
AX-94549145	A/G	1B	604557154	GG	NA	AA	GG	AA	AA	AA	AA	AA	AA	AA	AA	AA	AA	AA	AA	AA	AA	AA	AA	AA	AA	AA	AA	AA	AA	GG	AA	AG	AG	GG	GG	AA	AA	AA	AA	AA	AA	GG	GG	AA	AA	AA	AA	AA	AA
AX-94549574	A/G	1B	303224395	GG	AG	AA	AA	AA	AA	AA	AA	AA	AG	AA	AA	AA	AA	AA	AA	AA	AA	AA	AA	AA	AA	AA	AG	AA	AA	AG	AG	AG	AG	AA	AA	AA	AA	AA	AA	AA	AA	AA	AA	AA	AA	AA	AA	AA	AA
AX-94550466	T/C	1B	632421932	TT	TT	CC	TT	CC	CC	NA	CC	TT	CC	TT	NA	CC	TT	CC	TT	CC	CC	CC	TT	CC	TT	CC	TT	CC	CC	CC	CC	TT	TT	CC	CC	CC	TT	CC	TT	CC	TT	CC	TT	CC	TT	TT	TT	TT	TT
AX-94551344	C/T	1B	427530616	CC	CC	CC	TC	CC	TC	CC	CC	CC	TC	CC	CC	CC	CC	CC	CC	CC	CC	CC	CC	CC	CC	CC	CC	CC	CC	CC	CC	CC	CC	CC	CC	CC	CC	CC	TC	CC	CC	CC	CC	CC	CC	CC	CC	CC	CC
AX-94551507	T/C	1B	9690500	TT	TT	TT	TT	TT	TT	TC	TT	CC	TT	TT	TT	TT	TT	CC	TT	TT	TT	CC	TT	TT	TT	TT	NA	TC	TT	CC	CC	TC	NA	TT	NA	CC	CC	TT	CC	TT	TT	TT	TT	TT	TT	TT	TT	TT	CC
AX-94552245	C/T	1B	22377076	CC	CC	CC	CC	CC	CC	TC	CC	TC	TC	CC	CC	NA	CC	TC	CC	CC	CC	CC	NA	CC	CC	NA	CC	CC	CC	TC	TC	CC	CC	CC	CC	TC	CC	CC	TC	CC	CC	CC	CC	CC	CC	CC	CC	CC	TC
AX-94553348	A/G	1B	485291067	AA	NA	AA	AA	AA	AA	AA	AA	NA	NA	AA	AA	AA	AA	AA	AA	AA	AA	GG	AA	AA	AG	AA	AA	AA	AA	AA	NA	AA	AA	AA	AA	AA	AA	AA	AA	GG	AA	AA	AA	AA	AA	AA	AA	NA	AA
AX-94553813	G/A	1B	630568138	AA	GG	AA	GG	AA	AA	GG	AA	AA	AA	GG	NA	AA	GG	AA	GG	AA	AA	AA	GG	AA	GG	AA	GG	AA	AA	AA	AA	GG	GG	AA	AA	AA	GG	AA	GG	AA	GG	AA	GG	AA	AG	GG	AA	GG	GG
AX-94553964	T/A	1B	555629783	TT	TT	TT	TT	TT	AT	TT	AA	TT	TT	TT	TT	TT	TT	TT	TT	TT	TT	TT	TT	AA	TT	TT	TT	TT	TT	TT	TT	TT	TT	TT	TT	TT	TT	TT	TT	TT	TT	AT	AT	TT	AT	TT	TT	TT	TT
AX-94554750	T/C	1B	109236137	TC	TC	TT	TT	TT	TT	CC	TT	CC	TT	TT	TT	TT	TC	CC	NA	TT	TT	TT	TT	TT	TT	TT	NA	CC	TT	CC	CC	TC	TT	TT	TT	CC	TT	TT	CC	NA	TT	TC	TT	TT	TT	TT	TT	TT	CC
AX-94554998	C/T	1B	683470579	TC	CC	TT	TC	TC	CC	TC	CC	TT	CC	CC	TC	TT	NA	TT	CC	CC	CC	CC	CC	CC	TT	TC	TC	CC	CC	TC	TC	NA	CC	CC	CC	CC	CC	TC	TT	TC	CC	TC	CC	TC	CC	TT	CC	TT	NA
AX-94555065	G/C	1B	280712168	GG	GG	NA	GG	GG	GG	GG	GG	NA	GG	CC	CG	GG	CG	GG	CG	GG	GG	GG	GG	NA	NA	GG	GG	GG	GG	NA	GG	CC	CG	GG	GG	GG	GG	GG	GG	CC	CG	CG	GG	GG	GG	GG	GG	CG	GG
AX-94555977	T/C	1B	680863565	CC	TT	CC	CC	TT	TT	CC	TT	CC	TT	TT	NA	CC	TT	NA	TT	TT	TT	TT	TT	TT	CC	CC	CC	TT	TT	CC	CC	TC	TT	TT	TT	TT	TT	TC	CC	TT	TT	TT	TT	CC	TT	CC	TT	CC	CC
AX-94556366	A/G	1B	573861396	AA	AA	GG	AA	AA	AA	AA	AA	AA	AA	AA	AA	AA	AA	AA	AA	AA	AA	AA	GG	AA	AA	AA	AA	AA	AA	AA	AA	GG	AA	AA	AA	AA	AA	AA	AA	AA	AA	AA	AA	AA	AA	AA	AA	AA	GG
AX-94559635	G/C	1B	18116821	GG	CG	GG	GG	GG	GG	CG	GG	CG	GG	CG	GG	GG	GG	GG	CG	GG	GG	GG	GG	GG	CG	GG	GG	GG	GG	GG	GG	GG	NA	GG	GG	GG	CG	NA	CG	GG	GG	GG	GG	GG	GG	GG	GG	CG	GG
AX-94561057	G/A	1B	657178477	GG	NA	GG	GG	GG	NA	GG	AA	GG	GG	GG	NA	GG	AG	AA	AA	GG	AA	NA	GG	AA	GG	AA	AA	GG	GG	AA	GG	AA	AA	AA	GG	GG	GG	AA	AA	GG	AA	NA	AA	AA	AA	AA	GG	GG	GG
AX-94561718	T/C	1B	87733219	CC	TT	TT	TT	TT	TT	TT	TT	NA	TT	CC	TT	TT	TT	TT	TT	TT	TT	TT	TT	TT	TT	TT	TT	TT	TT	TT	TT	NA	TT	TT	TT	TT	TT	TT	TT	TT	TT	TC	TT	TT	TT	TT	TT	TT	TT
AX-94561972	A/C	1B	92871986	AC	NA	AA	AA	AA	AA	AC	AA	AC	AA	AA	AA	AA	AA	AC	AA	AA	AA	AA	AA	AA	AA	AA	AA	AC	AA	AC	AC	AA	AC	AA	AA	AC	AA	AA	AC	AA	AA	NA	AA	AA	AA	AA	AA	AA	AC
AX-94562629	T/C	1B	111972523	TT	TT	TT	TT	TT	TT	TC	TT	NA	TT	TT	TT	TT	TT	NA	TT	TT	TT	TT	TT	TT	TT	TT	TT	CC	TT	CC	CC	TT	TT	TT	TT	CC	TT	TT	CC	TT	TT	TT	TT	TT	TT	TT	TT	TT	CC
AX-94563261	T/A	1B	62543731	TT	TT	TT	TT	TT	TT	AT	TT	AT	TT	TT	TT	TT	TT	AT	TT	TT	TT	TT	TT	TT	TT	TT	TT	AT	TT	AT	AT	AT	NA	TT	TT	AT	TT	TT	AT	TT	TT	TT	TT	TT	TT	TT	TT	TT	AT
AX-94563763	T/C	1B	397438030	TT	TT	TT	TT	TT	TT	TT	TT	TT	TT	TT	TT	CC	TT	TT	TT	TT	TT	NA	TT	TT	TT	TT	TT	TT	TT	TT	TT	TT	TT	TT	NA	TT	TT	TT	TT	TT	TT	NA	TT	TT	TT	TT	TT	TT	TT
AX-94564252	A/C	1B	171038677	AA	AA	AA	AA	AA	AA	AC	AA	AC	AA	AA	AA	AA	AA	AC	AA	AA	AA	AA	AA	AA	AA	AA	AA	NA	AA	AC	AC	AA	AA	AA	AA	AC	AA	AA	AC	AA	AA	AA	AA	AA	AA	AA	AA	AA	AC
AX-94564319	G/A	1B	1430915	GG	AA	GG	GG	AA	GG	GG	AA	GG	GG	GG	GG	GG	GG	GG	AA	AA	GG	GG	GG	AA	AA	GG	AA	GG	GG	GG	GG	AA	AA	GG	GG	GG	GG	AG	GG	GG	AA	GG	AA	GG	AA	GG	GG	AA	GG
AX-94564758	C/T	1B	46884318	CC	CC	CC	CC	CC	CC	CC	CC	TC	CC	CC	CC	CC	TC	CC	CC	CC	CC	CC	TC	CC	CC	CC	TC	CC	CC	CC	CC	CC	CC	CC	CC	CC	CC	CC	CC	CC	CC	TC	CC	CC	CC	CC	CC	CC	CC
AX-94564902	G/A	1B	646172198	GG	NA	GG	AA	NA	GG	GG	GG	NA	GG	GG	GG	GG	GG	AA	GG	GG	GG	GG	GG	GG	GG	AA	GG	GG	GG	NA	GG	AG	AG	GG	GG	GG	GG	GG	GG	GG	AA	GG	AA	GG	GG	GG	GG	GG	GG
AX-94566468	A/G	1B	217288537	AA	AA	AA	AA	AA	AA	GG	AA	GG	AA	AA	AA	AA	AA	AG	AA	AA	AA	AA	AA	AA	AA	AA	AA	GG	AA	GG	GG	AA	AA	AA	AA	AG	AA	AA	NA	AA	AA	AA	AA	AA	AA	AA	AA	AA	GG
AX-94568125	C/T	1B	492787510	CC	TC	CC	CC	CC	CC	NA	CC	NA	CC	CC	TC	CC	TT	CC	CC	CC	CC	TT	TT	CC	CC	CC	TT	TT	TT	CC	TT	CC	CC	CC	CC	TT	CC	CC	CC	TT	CC	CC	CC	TT	CC	CC	CC	CC	TT
AX-94568418	A/G	1B	288548257	AA	AG	AA	AA	AA	AA	AA	AA	AG	NA	AA	AA	AA	AA	AA	AA	AA	AA	AA	AA	AA	AA	AA	NA	AA	AA	AG	NA	GG	AG	AA	AA	AA	AA	AA	AA	NA	AA	AG	AA	AA	AA	AA	AA	AA	AA
AX-94569436	G/A	1B	20587828	GG	GG	GG	NA	GG	GG	GG	GG	GG	GG	GG	GG	GG	GG	GG	GG	GG	NA	GG	GG	GG	GG	GG	GG	GG	GG	GG	GG	AG	AA	GG	GG	GG	GG	GG	GG	GG	GG	GG	GG	GG	GG	GG	GG	GG	GG
AX-94569444	T/C	1B	606190492	NA	TT	TT	TT	TT	TT	TT	TT	NA	TT	TT	TT	TT	TT	NA	TT	TT	TT	TT	TT	TT	TT	TT	TT	TT	TT	CC	TT	TT	TT	CC	TC	TC	TT	TT	TT	TT	TT	CC	NA	TT	TT	TT	TT	TT	TT
AX-94570104	G/A	1B	17386404	GG	GG	AA	GG	GG	GG	GG	GG	GG	GG	GG	GG	AA	GG	GG	GG	AA	GG	GG	AA	GG	GG	GG	GG	GG	GG	GG	GG	GG	AG	GG	GG	GG	GG	GG	GG	GG	GG	GG	GG	GG	GG	GG	GG	AA	GG
AX-94570573	C/G	1B	673743649	GG	GG	CC	GG	GG	CC	CC	CC	CC	CC	GG	CC	CC	CC	GG	GG	CC	CC	CC	CC	CC	CC	CC	CC	CC	CC	NA	CC	NA	CC	CC	CC	CC	CC	CC	CC	CC	CC	NA	CC	CC	CC	CC	CC	CC	CC
AX-94572866	C/T	1B	148437874	CC	CC	CC	CC	CC	CC	TT	CC	TT	CC	CC	CC	CC	CC	TT	CC	CC	CC	CC	CC	CC	CC	CC	CC	TT	CC	TT	NA	CC	CC	CC	CC	TT	CC	CC	TT	CC	CC	CC	CC	CC	CC	CC	CC	CC	TT
AX-94573417	A/G	1B	28485936	AA	AA	AA	AA	AA	AA	AG	AA	AG	AA	AA	AA	AA	AA	AG	AA	AA	AA	AA	AA	AA	AA	AA	AA	AG	AA	GG	GG	AA	NA	AA	AA	AG	AA	AA	AG	AA	AA	AA	AA	AA	AA	AA	AA	AA	AG
AX-94575410	T/C	1B	94230233	NA	TT	TT	TT	TT	TT	CC	TT	CC	TT	CC	TT	TT	NA	CC	TT	TT	TT	TT	TT	TT	TT	TT	TT	TC	TT	CC	CC	TT	TT	TT	TT	CC	TT	TT	CC	TT	TT	TT	TT	TT	TT	TT	TT	TT	CC
AX-94576920	C/A	1B	301257636	AA	CC	CC	CC	CC	CC	NA	CC	NA	AC	CC	NA	NA	CC	CC	CC	CC	CC	NA	CC	NA	NA	CC	CC	CC	CC	NA	AC	NA	AC	CC	CC	CC	CC	CC	NA	AC	CC	AC	CC	CC	CC	CC	CC	NA	CC
AX-94577103	C/T	1B	156565131	CC	CC	CC	CC	CC	CC	NA	CC	CC	CC	CC	CC	CC	CC	TC	CC	CC	CC	CC	CC	CC	CC	CC	CC	TC	CC	TC	TC	CC	CC	CC	CC	TC	CC	CC	TC	CC	CC	CC	CC	CC	CC	CC	CC	CC	TT
AX-94579849	T/C	1B	494159127	TT	TT	TT	TT	TT	TT	CC	TT	NA	TT	TT	NA	TT	CC	TT	TT	TT	TT	CC	CC	TT	NA	TT	CC	CC	CC	TT	CC	TC	NA	TT	TT	CC	TT	TC	TT	CC	TT	TC	TT	CC	TT	TT	TT	TT	CC
AX-94580851	T/C	1B	317916882	TT	NA	TT	TT	TT	TT	TT	TT	TT	NA	TT	TT	TT	TT	TT	TT	TT	TT	TT	TT	TT	TT	TT	NA	TT	TT	TC	NA	CC	TC	TT	TT	TT	TT	TT	TT	TT	TT	TC	TT	TC	TT	TT	TT	NA	TT
AX-94581937	T/C	1B	572532751	TT	TC	TT	TT	TT	TT	TT	TT	TC	TT	TT	TT	TT	TT	TT	TC	TT	TT	TT	TC	TT	TC	TT	TC	TT	TT	TT	TT	TT	TC	TT	TT	TT	TT	TT	TT	TT	TC	TT	TT	TT	TC	TC	TT	TC	TC
AX-94581948	T/C	1B	254462546	TT	NA	TT	TT	TT	TT	TT	TT	CC	TC	TT	TT	TT	TT	NA	TT	TT	TT	TT	TT	TT	TT	TT	TT	TT	TT	TT	TT	TC	TC	TT	TT	NA	TT	TT	TT	TT	NA	NA	TT	TT	TT	TT	TT	NA	TT
AX-94582651	G/A	1B	623505291	GG	AA	GG	GG	GG	GG	AA	GG	GG	GG	GG	AA	GG	GG	GG	AA	GG	GG	GG	AA	GG	AA	GG	AA	GG	GG	GG	GG	AA	AA	GG	GG	GG	AA	GG	GG	GG	AA	GG	GG	GG	NA	AA	GG	NA	AA
AX-94582961	C/T	1B	587525401	CC	CC	CC	TC	CC	CC	TC	CC	CC	CC	CC	TT	CC	TT	CC	CC	TC	TC	CC	CC	CC	CC	CC	CC	CC	CC	CC	CC	TC	CC	CC	CC	CC	TC	CC	TT	CC	CC	CC	CC	CC	CC	CC	TT	TT	CC
AX-94583753	G/A	1B	419204374	AA	GG	GG	GG	GG	GG	GG	GG	GG	GG	GG	GG	GG	GG	GG	GG	GG	GG	AA	GG	GG	GG	GG	GG	GG	GG	GG	GG	GG	GG	GG	GG	GG	GG	GG	GG	AA	GG	GG	GG	GG	GG	GG	GG	GG	GG
AX-94584294	T/C	1B	575722374	TT	TT	TT	CC	TT	TT	TT	TT	TT	TT	TT	TT	TT	NA	TT	TT	TT	TT	TT	TT	TT	TT	TT	TT	TT	TT	TT	TT	NA	TT	TT	TT	TT	TT	TC	CC	TT	TT	TT	TT	TT	TT	TT	TT	TT	TT
AX-94586097	G/A	1B	553162001	GG	GG	GG	GG	GG	GG	GG	GG	GG	GG	GG	GG	GG	GG	GG	GG	GG	GG	GG	GG	GG	GG	NA	GG	GG	GG	GG	GG	AG	GG	GG	GG	GG	AG	GG	GG	GG	GG	GG	GG	GG	GG	GG	GG	GG	GG
AX-94587041	A/C	1B	4965675	AA	AA	AA	AA	AA	AA	CC	AA	CC	AA	NA	NA	AA	AC	CC	AA	AA	AA	AA	AA	AA	AA	AA	AA	NA	AA	CC	CC	AC	AA	AA	AA	CC	AA	AA	CC	AC	AA	AC	AA	AA	AA	AA	AA	AA	CC
AX-94587159	T/C	1B	645513296	TT	TT	NA	TT	TT	TT	NA	TT	NA	TT	TT	TT	TT	TC	TT	TT	TT	TT	TT	TC	NA	TT	NA	TT	NA	TT	TT	TT	TC	TC	TT	TT	TC	TC	TT	TT	NA	NA	TC	TT	TT	TT	TT	TT	NA	TC
AX-94587438	A/C	1B	185076649	AA	AA	AA	AA	AA	AA	AC	AA	AC	AA	AA	AA	AA	NA	AC	NA	AA	AA	AA	AA	NA	AA	AA	AA	AC	AA	AC	AC	AA	AA	AA	AA	AC	AA	AA	AC	NA	AA	AC	AA	AA	AA	AA	AA	AA	NA
AX-94587578	G/A	1B	474120046	GG	GG	GG	GG	GG	GG	GG	GG	GG	GG	GG	GG	GG	GG	NA	NA	GG	GG	GG	GG	GG	GG	GG	GG	NA	GG	AG	AG	GG	GG	GG	GG	AG	GG	GG	AG	GG	GG	GG	GG	GG	GG	GG	GG	GG	NA
AX-94588315	A/C	1B	125849969	CC	CC	CC	AC	AA	CC	AA	CC	AA	AA	AA	CC	AA	CC	AA	AA	AA	AA	AA	AA	CC	AA	AA	AA	AA	CC	AA	AA	AA	AA	CC	CC	AA	CC	AC	AA	AA	AA	CC	AA	CC	CC	AA	CC	AA	AA
AX-94588819	C/T	1B	688283364	TT	CC	TT	TT	NA	CC	TT	CC	TT	CC	CC	TC	TT	CC	TT	CC	CC	CC	CC	CC	CC	TT	TT	TT	CC	CC	TT	TT	CC	CC	CC	CC	CC	CC	NA	TT	CC	CC	CC	NA	TC	CC	TT	CC	TT	TT
AX-94590557	A/C	1B	145720288	AA	AA	AA	AA	AA	AA	CC	NA	CC	AA	AA	AA	AA	NA	CC	AA	AA	AA	AA	AA	NA	AA	AA	AA	CC	AA	CC	CC	AA	AA	AA	AA	CC	AA	AA	CC	AA	AA	AA	AA	AA	AA	AA	AA	NA	CC
AX-94592803	C/T	1B	686933168	NA	CC	TT	TC	TC	CC	NA	CC	TT	CC	CC	TC	TT	CC	TT	CC	CC	CC	CC	CC	CC	TT	TC	TC	CC	CC	TT	TT	NA	CC	CC	CC	CC	CC	TC	TT	CC	CC	CC	CC	NA	CC	NA	CC	TT	TC
AX-94592974	T/C	1B	448742632	TT	CC	TT	TT	TT	CC	TT	CC	TT	TT	TT	CC	TT	CC	TT	TT	TT	TT	CC	TT	CC	TT	CC	TT	TT	TT	CC	TT	NA	TT	CC	CC	TT	CC	CC	CC	NA	TT	TC	CC	CC	CC	TT	TT	TT	TT
AX-94594045	T/C	1B	557399609	TT	TC	TT	TT	TT	TT	TT	TT	TT	TC	TT	TT	NA	TT	TT	TT	TC	TT	TT	TT	TT	TC	TT	TC	TT	TT	TC	TC	TC	TC	CC	TT	TT	TT	TT	TT	TT	TT	TC	TT	TT	TT	TT	TT	TT	TT
AX-94595074	G/A	1B	1434729	GG	NA	GG	GG	AA	AG	GG	GG	GG	GG	GG	NA	GG	AG	NA	NA	GG	GG	GG	GG	GG	GG	GG	GG	GG	GG	GG	GG	NA	GG	GG	GG	GG	GG	GG	GG	AA	GG	NA	GG	GG	GG	GG	GG	GG	GG
AX-94595920	C/T	1B	448300314	CC	TT	CC	CC	CC	TT	CC	TT	CC	CC	CC	TT	CC	TT	CC	CC	CC	CC	TT	CC	TT	CC	TT	CC	CC	CC	TT	CC	TT	CC	TT	TT	CC	TT	TC	TT	TT	CC	TT	TT	TT	TT	CC	CC	CC	CC
AX-94596078	G/A	1B	662021422	GG	AG	GG	AA	GG	AG	GG	GG	AG	AG	GG	GG	GG	GG	GG	GG	GG	GG	NA	GG	GG	GG	GG	AG	GG	GG	GG	AG	NA	AG	GG	GG	GG	GG	GG	GG	GG	NA	GG	AA	GG	GG	GG	GG	GG	GG
AX-94596653	C/T	1B	674668400	TT	CC	TT	TT	CC	CC	TT	CC	TC	CC	CC	CC	TT	CC	TT	CC	CC	CC	CC	CC	CC	TT	TT	TT	CC	CC	TT	TT	CC	CC	CC	CC	CC	CC	TC	TT	CC	CC	CC	CC	TT	CC	TT	CC	TT	TT
AX-94598189	T/C	1B	324339605	TT	TT	TT	TT	TT	TT	TT	TT	TT	TT	TT	TT	TT	TT	TT	TT	TT	TT	TC	TT	TT	TT	CC	TT	TT	TT	TT	TT	CC	TT	TT	TT	TT	TT	TT	TT	CC	TT	TC	NA	TT	TT	TT	TT	TT	TT
AX-94600480	C/T	1B	123340515	CC	CC	CC	CC	CC	CC	NA	NA	TC	CC	CC	CC	CC	CC	TC	CC	CC	CC	CC	CC	CC	CC	CC	CC	NA	CC	NA	CC	CC	NA	CC	CC	TC	CC	CC	TC	CC	CC	CC	CC	CC	CC	CC	CC	CC	TC
AX-94600501	T/G	1B	669781433	TT	TT	TG	TT	TT	TT	TG	TT	TT	TG	TT	TT	TG	TT	TT	TT	TT	TT	TT	TT	TT	TT	TG	NA	TT	TG	TT	TT	TG	TT	TT	TT	TT	TT	TT	TT	TG	TT	TT	TG	TT	TG	TT	TT	TT	TT
AX-94601315	C/T	1B	645703027	TT	CC	CC	CC	CC	CC	CC	CC	CC	CC	CC	CC	CC	CC	CC	TT	CC	CC	TC	TT	CC	CC	CC	CC	CC	CC	CC	CC	CC	TT	CC	CC	CC	CC	CC	CC	CC	CC	CC	TT	CC	TT	CC	CC	TT	CC
AX-94601690	A/G	1B	216456549	AA	AA	AA	AA	AA	AA	GG	AA	GG	AA	AA	AA	AA	AA	GG	AA	AA	AA	AA	AA	AA	AA	AA	AA	AG	AA	GG	GG	AA	AA	AA	AA	GG	AA	AA	GG	AA	AA	AA	AA	AA	AA	AA	AA	AA	GG
AX-94602336	A/G	1B	186464539	AA	AA	AA	AA	AA	AA	AG	AA	AG	AA	AA	AA	AA	AA	AG	AA	AA	AA	AA	AA	AA	AA	AA	AA	AG	AA	AG	AG	AG	NA	AA	AA	AG	AA	AA	AG	NA	AA	AG	AA	AA	AA	AA	AA	AA	AG
AX-94602515	T/C	1B	423966566	CC	TT	TT	TT	TT	TT	TT	TT	TT	TT	TT	TT	TT	TT	TT	TT	TT	TT	CC	TT	TT	TT	TT	TT	TT	TT	TT	TT	TT	TT	TT	TT	TT	TT	TT	TT	NA	TT	TT	TT	TT	TT	TT	TT	TT	TT
AX-94602811	T/A	1B	591362961	TT	AA	AA	TT	TT	TT	TT	TT	AA	AA	TT	TT	AA	TT	TT	AA	AT	TT	TT	AA	TT	AA	TT	AA	TT	TT	AA	AT	AT	AA	TT	TT	TT	TT	TT	AA	TT	AA	AT	AT	TT	TT	AA	AA	TT	AA
AX-94602901	C/T	1B	15448428	CC	CC	TT	CC	CC	CC	CC	CC	CC	CC	CC	CC	TT	CC	CC	CC	CC	CC	CC	TT	CC	CC	CC	CC	CC	CC	CC	CC	CC	CC	CC	CC	CC	CC	CC	CC	CC	CC	CC	CC	CC	CC	CC	CC	CC	CC
AX-94603250	A/C	1B	249511807	AA	AA	AA	AA	AA	AA	AC	AA	AC	AA	AA	AA	AA	AA	AC	AA	AA	AA	AA	AA	AA	AA	AA	AA	AC	AA	AC	AC	NA	AA	AA	AA	AC	AA	AA	AC	AA	AA	AA	AA	AA	AA	AA	AA	AA	AC
AX-94603514	G/A	1B	13965530	AG	GG	GG	GG	GG	GG	GG	GG	GG	NA	GG	GG	GG	NA	GG	GG	GG	GG	GG	AG	GG	GG	NA	GG	GG	GG	GG	AG	GG	AA	GG	GG	GG	GG	GG	AG	NA	AG	AG	GG	GG	NA	GG	GG	GG	GG
AX-94607150	T/C	1B	90711305	TT	TT	TT	TT	TT	TT	NA	TT	TC	TT	TT	TT	TT	NA	TC	TT	TT	TT	TT	TT	TT	TT	TT	TT	NA	TT	TC	TC	TC	TT	TT	TT	TC	TT	TT	TC	TT	TT	TT	TT	TT	TT	TT	TT	TT	TC
AX-94607442	T/C	1B	658531539	TT	TT	TT	NA	TT	TC	TT	TT	TT	TT	TT	TT	TT	TT	CC	TT	TT	TT	CC	TT	TT	TT	TT	TT	TT	TT	TT	TT	TT	TC	TT	TT	TT	TT	TT	CC	CC	TT	TT	TC	TT	TT	TT	TT	TT	TT
AX-94607881	G/T	1B	329945116	GG	TG	GG	GG	GG	GG	GG	GG	TG	TT	GG	GG	GG	GG	GG	GG	GG	GG	TG	GG	GG	NA	GG	TG	GG	GG	TG	TG	TG	TG	GG	GG	GG	GG	GG	GG	GG	TT	GG	GG	GG	GG	GG	GG	GG	GG
AX-94613704	A/G	1B	579797815	AA	AA	GG	GG	GG	AA	AA	AA	AA	AA	AA	AA	AA	AA	AA	AA	AA	AA	AA	AA	AA	AA	AA	AA	AG	AA	GG	AA	AA	AA	AA	GG	GG	AA	AA	AA	GG	AA	NA	AA	AA	AG	GG	AA	AA	GG
AX-94613938	G/C	1B	82310981	GG	GG	GG	GG	GG	GG	CC	GG	CC	GG	GG	GG	GG	CG	CC	CG	GG	GG	GG	NA	GG	GG	GG	GG	CC	GG	CC	CC	CG	CG	GG	GG	CC	GG	GG	CC	GG	GG	CG	GG	GG	GG	GG	GG	GG	CC
AX-94614751	C/G	1B	573569794	CC	CC	GG	CC	CC	CC	CC	CC	CC	CC	CC	NA	CC	CG	CC	CC	CC	CC	CC	GG	NA	CC	CC	CC	CC	CC	CC	CC	GG	CC	CC	CC	CC	CC	CC	CC	CC	CC	CC	CC	CC	CC	CC	CC	CC	GG
AX-94614966	C/T	1B	1433745	CC	TT	CC	TT	TT	CC	CC	TT	CC	TT	CC	CC	TT	CC	CC	TT	NA	CC	CC	CC	TT	TT	CC	NA	CC	CC	CC	CC	TT	NA	CC	CC	CC	CC	TC	CC	CC	TT	CC	NA	CC	TT	CC	CC	TT	CC
AX-94616791	G/C	1B	325818540	GG	GG	GG	GG	GG	GG	GG	GG	GG	GG	GG	GG	GG	GG	GG	GG	GG	GG	CC	CC	GG	GG	CC	GG	GG	GG	GG	NA	CC	GG	GG	GG	GG	GG	GG	GG	CG	GG	GG	CC	GG	GG	GG	GG	GG	GG
AX-94617817	T/A	1B	123343243	TT	TT	TT	TT	TT	TT	AA	TT	NA	TT	TT	TT	TT	TT	AA	TT	TT	TT	TT	TT	TT	TT	TT	TT	AA	TT	AA	AA	AT	TT	TT	TT	AA	TT	TT	AA	TT	TT	TT	TT	TT	TT	TT	TT	TT	AA
AX-94618797	G/A	1B	520785574	AA	GG	GG	GG	GG	GG	NA	GG	AA	GG	GG	NA	GG	AA	GG	GG	GG	GG	GG	AA	GG	GG	GG	GG	AA	AA	GG	AA	NA	GG	GG	GG	AA	GG	NA	GG	GG	GG	GG	GG	AA	GG	GG	GG	GG	AA
AX-94619058	G/A	1B	543015962	AA	AA	AA	GG	GG	AA	AA	AA	GG	GG	GG	AA	NA	AA	AA	AA	GG	GG	GG	AA	AA	GG	GG	AA	GG	AA	AA	GG	GG	AG	AA	GG	GG	AA	AG	GG	GG	AA	AA	GG	AA	AA	GG	GG	GG	AA
AX-94619842	A/C	1B	68081596	AA	AA	AC	AA	AA	AA	AA	AA	AA	AA	AA	AA	AA	AA	AC	AA	AA	AA	AC	AA	AA	AA	AC	AA	AA	AA	AC	AA	AA	AA	AA	AC	AA	AC	AA	AA	AA	AA	AA	AC	AA	AC	AA	AA	AA	AC
AX-94620208	C/T	1B	542135988	CC	CC	CC	CC	CC	CC	TT	CC	TT	CC	CC	CC	CC	CC	CC	CC	CC	CC	CC	TT	CC	CC	CC	CC	TT	TT	CC	TT	CC	TC	CC	CC	TT	CC	TC	CC	CC	CC	TC	CC	TT	CC	CC	CC	CC	TT
AX-94620350	G/A	1B	50183789	GG	GG	GG	GG	GG	GG	AA	GG	AA	GG	GG	NA	GG	NA	AA	GG	GG	GG	GG	GG	GG	GG	GG	GG	AA	GG	AA	AA	GG	NA	GG	GG	AA	GG	GG	AA	GG	GG	GG	GG	GG	GG	GG	GG	NA	NA
AX-94620468	A/G	1B	586302733	AG	AA	AA	GG	AA	AG	GG	AA	AA	AA	AA	GG	AA	GG	NA	AA	GG	GG	AA	AG	AA	AA	AG	NA	AG	AG	AA	AG	NA	AG	AA	AG	NA	GG	AA	GG	AG	AA	AG	AG	AA	AA	AA	GG	GG	AA
AX-94620621	C/G	1B	636726037	CC	CC	CC	CG	CC	CC	CC	CC	CC	CC	CC	CG	CC	CC	CC	NA	CC	CC	CC	CC	CC	CC	CC	CC	CC	CC	CC	CC	CC	CC	CC	CC	CC	CC	CC	CC	CC	CC	CC	CG	CC	CC	CC	CC	CG	CC
AX-94620918	G/C	1B	658714142	GG	GG	GG	CC	CG	CG	NA	GG	CC	GG	GG	GG	NA	CG	CC	GG	GG	GG	CC	GG	CG	GG	GG	GG	GG	GG	GG	GG	CG	GG	NA	GG	GG	GG	GG	CC	CC	NA	CG	CG	GG	GG	GG	GG	CG	GG
AX-94622117	G/A	1B	16478655	GG	NA	AA	GG	AG	GG	AA	GG	AA	GG	NA	GG	AA	GG	AA	AA	AG	GG	GG	AA	AG	NA	GG	AG	AG	GG	NA	AA	NA	AA	NA	GG	AA	GG	AG	AA	NA	AG	AG	GG	GG	NA	GG	GG	NA	AA
AX-94622998	A/C	1B	87732647	AA	AA	AA	AA	AA	AA	CC	AA	CC	AA	AA	AA	NA	AA	CC	AA	AA	AA	AA	AA	AA	AA	AA	AA	NA	AA	CC	CC	AC	AA	AA	AA	CC	AA	AA	CC	AA	AA	AC	AA	AA	AA	AA	AA	NA	CC
AX-94623806	G/A	1B	600603605	GG	GG	GG	GG	GG	NA	GG	AG	NA	GG	GG	GG	GG	GG	GG	GG	GG	GG	GG	GG	NA	GG	AG	GG	NA	NA	AG	GG	AG	NA	GG	GG	AG	GG	AG	AG	NA	NA	AG	GG	AG	GG	GG	GG	GG	GG
AX-94626335	A/G	1B	90992783	GG	AA	AA	AA	AA	AA	AA	AA	AA	AA	GG	NA	AA	AA	AA	AA	AA	AA	AA	AA	AA	AA	AA	AA	AA	AA	AA	AA	AA	AA	AA	AA	AA	AA	AA	AA	AA	AA	NA	AA	AA	AA	AA	AA	NA	AA
AX-94629244	T/C	1B	24160696	TT	TC	TT	TT	TT	TT	CC	TT	CC	TT	TC	TT	TT	TT	TC	TT	TT	TT	TT	TT	TT	NA	TT	TT	NA	TT	CC	TC	TC	TT	TT	TT	CC	TC	NA	CC	TT	TT	TT	TT	TT	TT	TT	TT	NA	CC
AX-94629430	C/G	1B	63468842	CC	CC	CC	CC	CC	CC	GG	CC	GG	CC	CC	CC	CC	CC	GG	NA	CC	CC	CG	CC	CC	CC	CC	CC	GG	CC	GG	GG	CG	CC	CC	CC	GG	CC	CC	GG	CC	CC	CG	CC	CC	CC	CC	CC	CC	GG
AX-94629442	G/A	1B	591109944	GG	GG	GG	GG	GG	GG	GG	GG	GG	GG	GG	AA	GG	AA	AA	GG	GG	AA	GG	GG	GG	GG	AA	GG	GG	GG	AA	GG	GG	GG	AA	AA	GG	GG	AG	GG	GG	GG	AA	AA	GG	GG	GG	AA	AA	GG
AX-94629503	C/A	1B	652575175	AC	AC	AA	AC	AA	CC	AC	CC	AA	AA	NA	CC	AA	CC	CC	CC	AC	AC	CC	AC	CC	AA	CC	CC	AC	CC	CC	AA	CC	CC	AA	AC	AA	AC	CC	CC	AA	AA	AC	CC	CC	CC	AA	AA	AA	AC
AX-94629930	T/G	1B	59601361	GG	TT	GG	TT	TT	TT	GG	GG	GG	GG	GG	TT	TT	TT	GG	TT	TT	TT	GG	GG	GG	TT	TT	TT	TG	TT	GG	GG	TT	TT	TT	TT	GG	TT	TT	GG	GG	TT	TT	TT	TT	GG	TT	TT	TT	NA
AX-94631107	C/T	1B	630700832	TT	CC	TT	CC	TT	TT	CC	TT	TT	TT	CC	CC	TT	CC	TT	CC	TT	TT	TT	CC	TT	CC	TT	CC	TT	TT	TT	TT	TC	TC	TT	TT	TT	CC	TT	CC	TT	CC	TC	CC	TT	TC	CC	TT	CC	CC
AX-94631915	A/G	1B	589061178	AA	AA	AA	AA	AG	AA	AA	GG	AA	AA	GG	AG	AA	AA	AG	NA	AA	AA	AA	AA	AA	AG	AA	NA	AA	AA	AA	GG	AA	AG	AA	AA	AA	AA	AA	AG	AA	GG	AA	AA	AA	GG	GG	AA	AA	AA
AX-94632981	C/T	1B	660454560	TT	CC	CC	TT	CC	NA	CC	CC	NA	CC	CC	CC	CC	CC	CC	CC	CC	CC	CC	CC	CC	CC	CC	CC	CC	CC	CC	CC	TC	NA	CC	CC	CC	CC	CC	CC	NA	CC	CC	TT	CC	CC	CC	CC	CC	CC
AX-94633266	T/G	1B	489249586	TT	TT	TT	TT	TT	TT	TT	TT	TT	TT	GG	TT	TT	TT	TT	TT	TT	TT	GG	TT	TT	TT	TT	TT	TT	TT	TT	TT	TT	TT	TT	TT	TT	TT	TT	TT	GG	TT	TT	TT	TT	TT	TT	TT	TT	TT
AX-94633822	T/G	1B	595180457	TT	TG	TT	TT	TT	TT	TT	TT	TT	TG	TT	TT	TT	TT	TT	TT	TT	TT	TT	TT	TT	TT	TT	TG	TT	TT	NA	TG	TG	TG	TT	TT	TT	TT	TT	TT	TT	TT	TT	TT	TT	TT	TT	TT	TT	TT
AX-94633862	G/A	1B	157924953	GG	GG	GG	GG	GG	GG	AA	GG	AG	GG	GG	GG	GG	AG	AA	GG	GG	GG	GG	GG	GG	GG	GG	GG	AA	GG	AA	AA	NA	AG	GG	GG	AA	GG	GG	AA	GG	GG	GG	GG	GG	GG	GG	GG	GG	AA
AX-94634260	T/C	1B	151840249	TT	NA	TT	TT	NA	TT	TC	TT	TC	TT	TT	TT	TT	TT	NA	TT	TT	TT	TT	TT	TT	TT	TT	NA	TT	TT	TC	TC	TC	TC	TT	TT	TC	TT	TT	TC	TT	TT	TT	TT	TT	TT	TT	TT	TT	TC
AX-94635362	T/C	1B	156595504	TT	TT	TT	TT	TT	TT	CC	TT	CC	TT	TT	TT	TT	NA	CC	TT	TT	TT	TT	TT	TT	TT	TT	TT	NA	TT	CC	CC	TT	TT	TT	TT	CC	TT	TT	CC	TC	TT	CC	TT	TT	TT	TT	TT	NA	CC
AX-94635647	T/C	1B	327842866	TT	TT	TT	TT	TT	TT	TT	TT	TT	TT	TT	TT	TT	TT	TT	TT	TT	TT	CC	TT	TT	TT	CC	TT	TT	TT	TT	TT	CC	TT	TT	TT	TT	TT	TT	TT	CC	TT	NA	CC	TT	TT	TT	TT	TT	TT
AX-94635834	T/C	1B	410794714	TT	TT	TT	TT	TT	TT	TT	TT	TT	TT	TT	TT	CC	TT	TT	TT	TT	TT	TT	TT	TT	TT	TT	TT	TT	TT	TT	TT	NA	TT	TT	TT	TT	TT	TT	TT	TC	TT	TT	TT	TT	TT	TT	TT	TT	TT
AX-94637064	A/G	1B	458385723	AA	AA	AA	AA	AA	AA	AA	AA	AG	AA	AA	AA	NA	NA	AA	AA	AA	AA	AA	AA	AA	AA	GG	AA	AA	AA	AA	AA	NA	AA	AA	AA	AA	GG	AA	AA	AG	AA	AA	AA	AA	AA	AA	AA	AA	AA
AX-94638280	G/C	1B	384501534	CG	GG	GG	GG	GG	GG	GG	GG	CG	GG	GG	GG	GG	GG	NA	GG	GG	GG	CG	NA	GG	GG	GG	GG	GG	GG	GG	GG	NA	GG	GG	GG	GG	GG	GG	GG	NA	GG	NA	GG	GG	GG	GG	GG	GG	GG
AX-94638390	G/A	1B	22394434	GG	GG	GG	NA	GG	GG	NA	GG	AG	NA	GG	GG	GG	GG	AG	GG	GG	GG	GG	NA	GG	GG	GG	GG	GG	GG	AG	AG	GG	GG	GG	GG	AG	GG	GG	AG	GG	GG	GG	GG	GG	GG	GG	GG	GG	NA
AX-94639048	G/T	1B	451077212	GG	TT	GG	GG	GG	TT	GG	TT	GG	GG	GG	TT	GG	TT	GG	GG	GG	GG	GG	GG	TT	GG	TT	GG	GG	GG	TT	GG	GG	GG	TT	TT	GG	TT	NA	TT	GG	GG	TG	TT	TT	NA	GG	GG	GG	GG
AX-94639890	C/T	1B	329376610	TC	CC	CC	CC	CC	CC	CC	CC	NA	CC	TC	CC	CC	CC	CC	CC	CC	CC	TC	CC	CC	CC	TC	CC	CC	CC	CC	CC	TC	CC	CC	CC	CC	CC	CC	CC	NA	CC	CC	CC	CC	CC	CC	CC	CC	CC
AX-94640607	A/C	1B	57437751	CC	AA	CC	AA	AA	AA	CC	CC	CC	CC	CC	NA	AA	NA	CC	AA	AA	AA	CC	CC	CC	AA	AA	AA	AC	AA	CC	CC	AA	AA	AA	AA	CC	AA	AA	CC	CC	AA	AA	AA	AA	CC	AA	AA	AC	CC
AX-94642545	T/C	1B	484147552	TT	TT	TT	TT	TT	TT	TT	TT	TC	TT	NA	NA	TT	TT	TT	TT	TT	TT	CC	TT	TT	TT	TT	TT	TT	TT	TT	TT	NA	TT	TT	TT	TT	TT	TT	TT	CC	TT	TC	TT	TT	TT	TT	TT	TC	TT
AX-94642563	C/G	1B	3181032	CC	CC	CC	CC	GG	CC	CC	GG	CC	CC	CC	CC	CC	CC	CC	CG	GG	CC	CC	CC	GG	CC	CC	CC	CC	CC	CC	CC	CC	CC	CC	CC	CC	CC	CC	CC	CC	CC	CC	CC	CC	GG	CC	CC	CC	CC
AX-94642977	G/T	1B	414162782	TT	GG	GG	GG	GG	GG	GG	GG	GG	GG	GG	GG	GG	GG	GG	GG	GG	GG	TT	GG	GG	NA	GG	GG	GG	GG	NA	GG	TG	TG	GG	GG	GG	GG	GG	GG	TT	GG	GG	GG	GG	GG	GG	GG	GG	GG
AX-94644578	C/T	1B	503353460	CC	NA	CC	CC	CC	CC	TT	CC	TT	CC	CC	TT	CC	TT	CC	CC	CC	CC	CC	TT	CC	CC	CC	TT	TT	TT	NA	TT	TC	CC	CC	CC	TT	CC	TC	CC	NA	CC	CC	CC	TT	CC	CC	CC	CC	TT
AX-94644677	T/C	1B	330217774	TT	NA	TT	TT	TT	TT	TT	TT	TC	NA	TT	TT	TT	TC	TT	NA	TT	TT	NA	TT	TT	NA	TT	NA	TT	TT	TT	TT	TC	TT	TT	TT	TT	TT	TT	TT	TT	NA	NA	TT	TT	TT	TT	TT	TT	TT
AX-94645208	G/A	1B	106681955	GG	GG	GG	GG	GG	GG	AA	GG	AA	GG	GG	GG	GG	GG	AA	GG	GG	GG	GG	GG	GG	GG	GG	GG	AA	GG	AA	AA	GG	GG	GG	GG	AA	GG	GG	AA	GG	GG	GG	GG	GG	GG	GG	GG	GG	AA
AX-94645816	T/C	1B	363477361	TC	NA	TT	TT	TT	TT	TT	TT	TT	TT	TT	TT	TT	NA	TT	NA	TT	TT	TC	TT	TT	TT	TT	TT	TT	TT	TT	TT	TC	NA	TT	TT	TT	TT	TT	TT	NA	TT	NA	TT	TT	TT	TT	TT	TT	TT
AX-94645952	G/A	1B	137130499	GG	GG	GG	GG	AG	GG	AG	GG	AG	GG	NA	GG	GG	GG	AG	GG	GG	GG	GG	GG	GG	GG	GG	GG	AG	GG	AG	AG	AG	GG	GG	GG	AG	GG	GG	AG	NA	GG	NA	GG	GG	GG	GG	GG	GG	AG
AX-94646448	T/C	1B	297115087	CC	TT	NA	TT	TT	TT	TT	TT	TT	TT	TT	TT	TT	TT	TT	TT	TT	TT	TC	TT	TT	TT	TT	TT	TT	TT	NA	TT	NA	TT	TT	TT	TT	TT	TT	CC	TT	TC	TT	TT	TT	TT	TT	TT	TT	TT
AX-94647261	C/T	1B	631817949	TT	CC	CC	CC	CC	CC	CC	CC	CC	CC	TT	CC	CC	CC	CC	CC	CC	CC	CC	CC	CC	CC	CC	CC	CC	CC	CC	CC	CC	CC	CC	CC	CC	CC	CC	TT	CC	TT	CC	CC	CC	CC	CC	CC	CC	CC
AX-94647594	G/A	1B	231642183	GG	GG	GG	GG	GG	GG	AG	GG	NA	GG	GG	GG	GG	GG	AG	GG	GG	GG	GG	GG	GG	GG	GG	GG	AG	GG	AG	AG	GG	GG	GG	GG	AG	GG	GG	AG	GG	GG	AG	GG	GG	GG	GG	GG	GG	AG
AX-94648029	C/T	1B	11859379	TC	CC	TC	TC	TC	CC	CC	TC	CC	CC	TC	CC	CC	CC	CC	CC	TC	CC	CC	CC	TC	CC	CC	CC	CC	CC	CC	CC	CC	CC	CC	CC	CC	CC	CC	CC	CC	CC	CC	CC	CC	NA	CC	CC	CC	CC
AX-94648555	A/G	1B	57379417	GG	AA	GG	AA	AA	AA	GG	GG	GG	GG	GG	AA	AA	AG	GG	NA	AA	AA	GG	AA	GG	NA	AA	AA	GG	AA	GG	GG	AA	AA	AA	AA	GG	AA	AA	GG	GG	AA	AA	AA	AA	GG	AA	AA	AG	GG
AX-94650901	A/G	1B	104771363	AA	NA	AA	AA	AA	AA	GG	AA	NA	AA	AA	AA	AA	AA	NA	AA	AA	AA	AA	AG	AA	AA	AA	AA	NA	AA	GG	GG	AA	AA	AA	AA	AG	AA	AA	AG	AA	AA	AA	AA	AA	AA	AA	AA	AA	AG
AX-94651260	T/C	1B	106681682	TT	TT	TT	TT	TT	TT	CC	TT	TC	TT	TT	TT	TT	TT	TC	TT	TT	TT	TT	TT	TT	TT	TT	TT	NA	TT	NA	TC	TT	TT	TT	TT	TC	TT	TT	TC	TT	TT	TT	TT	TT	TT	TT	TT	TT	CC
AX-94651261	C/T	1B	571707456	CC	CC	CC	CC	CC	CC	CC	CC	CC	CC	CC	CC	CC	CC	CC	CC	CC	CC	CC	CC	CC	CC	TT	CC	CC	CC	CC	CC	TC	CC	CC	CC	CC	TT	CC	CC	CC	CC	CC	CC	CC	CC	CC	CC	CC	CC
AX-94653005	A/C	1B	543179743	AA	AA	AA	NA	AA	AA	NA	AA	CC	AA	AA	AC	CC	AA	NA	NA	AA	AA	AA	AC	NA	AA	AA	AA	AC	AC	AA	CC	AC	AA	AA	AA	CC	AA	AA	CC	NA	AA	NA	AA	NA	AA	AA	AA	AC	AC
AX-94653537	C/T	1B	420225974	TT	CC	CC	CC	CC	CC	CC	CC	NA	CC	CC	CC	CC	CC	CC	CC	CC	CC	TT	CC	CC	CC	CC	CC	CC	CC	CC	CC	CC	CC	CC	CC	NA	CC	CC	NA	TT	CC	TC	CC	CC	CC	CC	CC	CC	CC
AX-94653610	G/C	1B	633136101	GG	GG	GG	CC	GG	GG	GG	GG	GG	NA	GG	CC	NA	GG	GG	GG	GG	GG	GG	GG	GG	GG	GG	GG	GG	GG	CG	NA	GG	GG	GG	GG	GG	GG	GG	NA	GG	NA	NA	CC	GG	GG	GG	GG	CC	GG
AX-94653765	C/G	1B	72992761	CC	CC	CC	CC	NA	CC	CG	CC	GG	CC	CC	NA	CC	CG	GG	NA	CC	CC	CC	CC	CC	CC	CC	CC	CG	CC	CG	CG	CC	CC	CC	CC	GG	CC	CC	GG	NA	CC	CG	CC	CC	CC	CC	CC	CC	CG
AX-94654014	G/A	1B	299656153	AG	GG	GG	GG	GG	GG	GG	GG	GG	GG	GG	GG	GG	GG	GG	GG	GG	GG	GG	GG	GG	GG	GG	GG	GG	GG	GG	GG	GG	GG	GG	GG	GG	GG	GG	AA	GG	GG	GG	GG	GG	GG	GG	GG	GG	GG
AX-94654595	A/G	1B	186519641	AA	AA	AA	AA	AA	AA	NA	AA	GG	AA	AA	AA	AA	AA	GG	AA	AA	AA	AA	AA	AA	AA	AA	AA	AG	AA	GG	GG	AA	AA	AA	AA	GG	AA	AA	GG	AA	AA	NA	AA	AA	AA	AA	AA	AA	GG
AX-94654870	A/G	1B	680866325	AA	AG	AA	AA	NA	GG	AA	GG	AA	AG	GG	NA	AA	GG	AA	AG	GG	GG	NA	GG	AG	AA	AA	AA	NA	GG	AA	AA	NA	AG	GG	NA	GG	GG	AG	AA	GG	NA	AG	GG	AA	GG	AA	GG	AA	AA
AX-94656411	A/G	1B	465589323	AA	AG	AA	AA	AA	AA	AG	AA	AA	AA	AA	AA	AA	AA	AA	AA	AA	AA	AA	AA	AA	AA	AA	AA	AA	AA	AA	AA	AA	AA	AA	AA	AA	AA	AA	AG	AA	AA	AG	AA	AA	AA	AA	AA	AA	AA
AX-94656870	G/A	1B	674498454	GG	AG	GG	GG	GG	GG	GG	GG	NA	GG	GG	GG	GG	GG	AA	GG	GG	GG	GG	GG	GG	GG	GG	GG	GG	GG	GG	GG	GG	GG	GG	GG	GG	GG	GG	GG	NA	GG	NA	GG	GG	GG	GG	GG	GG	NA
AX-94657416	G/C	1B	15658769	GG	GG	CC	CC	GG	GG	CC	GG	CC	CC	GG	GG	CC	CG	CC	GG	GG	GG	GG	CC	GG	GG	GG	GG	CC	GG	CC	CC	GG	NA	GG	GG	CC	GG	GG	CC	GG	GG	CG	GG	GG	GG	GG	GG	GG	CC
AX-94657835	C/T	1B	380467701	TT	CC	CC	CC	CC	CC	CC	CC	CC	CC	CC	CC	CC	CC	CC	CC	CC	CC	TT	CC	CC	CC	CC	CC	CC	CC	CC	CC	TC	CC	CC	CC	CC	CC	CC	CC	TT	CC	TC	CC	CC	CC	CC	CC	CC	CC
AX-94659327	T/C	1B	61668320	TT	TT	TT	TT	TT	TT	TC	TT	CC	TT	TT	TT	TT	TT	CC	TT	TT	TT	TT	TT	TT	TT	TT	TT	TC	TT	NA	NA	TT	TT	TT	TT	NA	TT	TT	NA	TT	TT	TT	TT	TT	TT	TT	TT	TT	TC
AX-94661034	A/G	1B	80922138	GG	AA	AA	AG	AA	AA	AA	AA	AA	AA	GG	AA	AA	AA	AA	AA	AA	AA	AA	AA	AA	AA	AA	AA	AA	AA	AA	AA	NA	AA	AA	AA	AA	AA	AA	AA	AA	AA	AA	AA	AA	AA	AA	AA	AA	AA
AX-94661852	T/G	1B	80969619	TT	TT	TT	TT	TT	TT	TG	TT	TT	TT	TT	TT	TT	TT	TG	TT	TT	TT	TT	TT	TT	TT	TT	TT	TG	TT	TG	NA	TT	TT	TT	TT	TG	TT	TT	TG	TG	TT	TT	TT	TT	TT	TT	TT	TT	TG
AX-94662545	C/T	1B	537694695	CC	CC	CC	TT	CC	CC	CC	CC	NA	CC	CC	CC	TT	CC	CC	CC	CC	CC	CC	CC	CC	CC	CC	CC	CC	CC	CC	CC	CC	CC	CC	CC	CC	CC	CC	TT	CC	CC	NA	CC	CC	CC	CC	CC	CC	CC
AX-94664597	G/T	1B	651544458	GG	GG	GG	GG	GG	GG	GG	GG	GG	GG	GG	GG	GG	GG	TT	GG	GG	GG	GG	GG	GG	GG	TT	GG	GG	GG	GG	GG	GG	GG	GG	GG	GG	GG	GG	TT	GG	GG	GG	TT	GG	GG	GG	GG	GG	GG
AX-94664720	C/T	1B	668056534	TT	CC	CC	TT	CC	CC	CC	CC	CC	CC	CC	CC	CC	CC	CC	CC	CC	CC	CC	CC	CC	CC	CC	CC	CC	CC	CC	CC	CC	CC	CC	CC	CC	CC	CC	CC	CC	CC	CC	CC	CC	CC	CC	CC	CC	CC
AX-94664843	A/G	1B	531166995	AA	GG	AA	AA	AA	GG	AA	GG	AA	AA	AA	GG	AA	GG	AA	AA	AA	GG	AA	AA	GG	AA	AA	AA	AA	AA	GG	AA	AA	AA	GG	GG	AA	AA	AG	GG	NA	AA	GG	GG	AA	GG	AA	GG	AA	AA
AX-94665394	C/T	1B	13245822	TC	CC	CC	TC	CC	CC	NA	TC	CC	NA	CC	CC	CC	CC	CC	CC	CC	CC	CC	CC	CC	CC	NA	CC	NA	NA	NA	NA	CC	CC	CC	TC	CC	NA	NA	CC	CC	CC	CC	CC	CC	CC	CC	CC	CC	TC
AX-94665744	C/T	1B	542927539	CC	CC	CC	TC	CC	CC	CC	CC	CC	CC	CC	CC	TT	CC	CC	CC	CC	CC	CC	CC	CC	CC	CC	CC	CC	CC	CC	CC	CC	TC	CC	CC	CC	CC	CC	TT	CC	CC	CC	CC	CC	CC	CC	CC	CC	CC
AX-94665912	C/T	1B	624080881	CC	TC	CC	CC	CC	CC	NA	CC	CC	CC	CC	CC	CC	TC	CC	TT	CC	CC	TC	TT	NA	TT	CC	TC	CC	CC	CC	CC	CC	TC	CC	CC	CC	TT	CC	CC	CC	TT	CC	CC	CC	TC	TT	CC	NA	TT
AX-94666217	A/G	1B	173977055	AA	AG	AA	AA	AA	AA	AA	AA	AA	AG	AA	AA	AA	AA	AA	AA	AA	AA	AA	AA	NA	AA	AA	AG	AA	AA	AG	AG	AG	AG	AA	AA	AA	AA	AA	AA	AA	AA	AA	AA	AA	AA	AA	NA	AA	AA
AX-94667549	C/T	1B	626725023	CC	CC	CC	TT	CC	CC	CC	CC	CC	CC	CC	CC	CC	CC	CC	CC	CC	CC	CC	CC	CC	CC	CC	CC	CC	CC	CC	CC	CC	CC	CC	CC	CC	CC	CC	CC	CC	CC	CC	CC	CC	CC	CC	CC	CC	CC
AX-94668078	G/A	1B	633137456	GG	GG	GG	AG	GG	GG	GG	GG	GG	GG	GG	AG	GG	GG	GG	GG	GG	GG	NA	GG	GG	GG	GG	NA	GG	GG	GG	GG	GG	GG	GG	GG	GG	GG	GG	GG	GG	GG	GG	AG	GG	GG	GG	GG	AA	GG
AX-94668775	G/A	1B	9070751	GG	GG	GG	GG	GG	GG	AA	GG	AA	GG	GG	GG	GG	GG	AA	GG	GG	GG	GG	GG	GG	GG	GG	GG	AA	GG	AA	AA	GG	GG	GG	GG	AA	GG	GG	AA	GG	GG	GG	GG	GG	GG	GG	GG	GG	AA
AX-94668789	G/A	1B	96515495	AA	GG	GG	GG	GG	GG	NA	GG	AG	GG	AA	GG	GG	GG	AA	GG	GG	GG	GG	GG	GG	GG	GG	GG	AA	GG	AA	NA	GG	GG	GG	GG	NA	GG	GG	NA	GG	GG	GG	GG	GG	GG	GG	GG	GG	AA
AX-94668898	A/G	1B	203692654	AA	AA	AA	AA	AA	AA	GG	AA	NA	AA	AA	AA	AA	AA	AG	AA	AA	AA	AA	AA	AA	AA	AA	AA	GG	AA	AG	AG	AA	AA	AA	AA	AG	AA	AA	AG	AA	AA	AA	AA	AG	AA	AA	AA	AA	GG
AX-94668919	G/A	1B	562892719	AG	GG	GG	AG	AG	AG	GG	GG	NA	AG	AG	GG	AG	GG	AG	GG	GG	GG	GG	GG	GG	GG	GG	GG	GG	AG	GG	GG	GG	GG	GG	GG	GG	GG	GG	GG	AG	GG	GG	GG	GG	GG	GG	GG	GG	GG
AX-94669643	A/C	1B	608466505	AC	AA	AA	AA	AA	AA	AA	AA	AA	AA	AA	AA	AA	AA	AA	AA	AA	AA	AA	AA	AA	AA	AA	AA	AA	AA	NA	AA	AA	AA	CC	AC	AA	AA	NA	AA	AA	AA	CC	AC	AA	AA	AA	AA	AA	AA
AX-94670396	T/C	1B	489201509	TT	TT	TT	TT	TT	TT	TT	TT	TC	TC	TT	TT	CC	TT	CC	TT	TT	TT	TT	CC	TT	TT	TT	TT	TT	TT	TT	TT	NA	TT	TT	TT	TT	TT	TT	TT	TT	TT	NA	TT	TT	NA	TT	TT	TT	TT
AX-94673495	A/G	1B	664787253	AA	GG	AA	GG	GG	NA	AA	AA	GG	AA	AA	AA	AA	AA	AA	AA	AA	AA	AA	AA	AA	AA	AA	AA	AA	AA	AA	AA	GG	AA	AA	AA	AA	AA	AA	AA	AA	AA	AA	AA	AA	AA	AA	AA	AA	AA
AX-94674294	T/G	1B	379387740	GG	TT	TT	TT	TT	TT	TT	TT	TT	TT	TT	TT	TT	TT	TT	TT	TT	TT	GG	TT	TT	TT	TT	TT	TT	TT	TT	TT	TT	TT	TT	TT	TT	TT	TT	TT	GG	TT	TT	TT	TT	TT	TT	TT	TT	TT
AX-94674342	A/G	1B	125638775	GG	NA	GG	AG	AA	GG	AA	GG	AA	AA	AA	AG	AA	AG	AA	AA	AA	AA	AA	AA	AG	AA	AA	AA	AA	GG	AA	AA	NA	AA	NA	GG	AA	GG	AG	AA	AA	AA	AG	AA	GG	GG	AA	GG	AA	AA
AX-94675945	G/A	1B	427526314	AA	GG	GG	GG	GG	GG	GG	GG	GG	GG	GG	GG	GG	GG	GG	GG	GG	GG	AA	GG	GG	GG	GG	GG	GG	GG	GG	GG	GG	GG	GG	GG	GG	GG	GG	GG	AA	GG	AG	GG	GG	GG	GG	GG	GG	GG
AX-94676183	T/C	1B	3658105	TT	TT	TT	TT	TC	TT	NA	TT	CC	TC	TT	TT	TT	TT	CC	TT	CC	TT	TT	TT	TT	TT	TT	TT	TC	TT	NA	CC	TC	TT	TT	TT	CC	TT	TT	CC	TT	TT	TT	TT	TT	TT	TT	TT	TT	CC
AX-94676481	C/T	1B	61524305	CC	TC	CC	CC	CC	CC	TT	CC	TT	TC	CC	CC	CC	CC	TT	CC	CC	CC	CC	CC	CC	CC	CC	TC	TT	CC	TT	TT	NA	TC	CC	CC	TT	CC	CC	TT	CC	CC	CC	CC	CC	CC	CC	CC	CC	TT
AX-94676547	C/T	1B	667215571	TC	TC	CC	CC	CC	CC	CC	CC	TC	TC	CC	TC	CC	TT	CC	CC	CC	CC	TT	CC	CC	TT	CC	TC	CC	NA	CC	NA	CC	NA	TT	CC	CC	CC	TC	CC	TC	CC	NA	CC	CC	CC	TT	TT	CC	TC
AX-94676843	G/A	1B	115954666	GG	AG	GG	GG	GG	GG	GG	GG	GG	AG	GG	GG	GG	GG	GG	GG	GG	GG	GG	GG	GG	GG	GG	AG	GG	GG	AG	AG	AA	NA	GG	GG	GG	GG	GG	GG	NA	GG	GG	GG	GG	GG	GG	GG	GG	GG
AX-94676991	T/C	1B	309952358	CC	TT	CC	TT	TT	TT	TT	TT	NA	CC	TT	TT	CC	TT	CC	TT	CC	TT	TT	TT	TT	CC	TT	TT	TT	TT	TT	TT	TT	TT	TT	CC	TT	CC	TT	TT	TT	TT	TT	TT	TT	TT	TT	TT	TT	CC
AX-94677910	G/A	1B	139281434	AA	GG	AA	GG	GG	NA	GG	GG	GG	GG	AA	GG	GG	GG	AA	GG	GG	GG	GG	GG	GG	GG	AA	GG	GG	AA	GG	GG	AA	GG	GG	GG	GG	GG	GG	GG	GG	GG	GG	NA	GG	GG	AG	GG	GG	GG
AX-94678121	A/G	1B	130636891	AA	AA	AA	AA	AA	AA	GG	AA	GG	AA	AA	AA	AA	AA	GG	AA	AA	AA	AA	AA	AA	AA	AA	AA	AG	AA	GG	GG	AA	AA	AA	AA	GG	AA	AA	GG	AA	AA	AA	AA	AA	AA	AA	AA	AA	GG
AX-94678136	C/A	1B	275358347	CC	AC	CC	CC	CC	CC	CC	CC	CC	AC	CC	CC	CC	CC	CC	CC	CC	CC	CC	CC	CC	CC	CC	AC	CC	CC	AC	AC	AC	AC	CC	CC	CC	CC	CC	CC	CC	CC	NA	CC	CC	CC	CC	CC	CC	CC
AX-94678469	C/T	1B	352878969	CC	TC	NA	CC	CC	CC	CC	CC	CC	TC	CC	CC	CC	TC	CC	CC	CC	CC	CC	CC	TC	CC	CC	TC	CC	CC	TC	TC	TC	TC	CC	CC	CC	CC	CC	CC	TC	CC	CC	CC	CC	CC	CC	CC	CC	CC
AX-94678659	A/G	1B	181309529	AA	AA	AA	AA	AA	AA	AG	AA	AG	AA	AA	AA	AA	AA	AG	AA	AA	AA	AG	AA	AA	AA	AA	AA	AG	AA	AG	AG	AA	AA	AA	AA	AG	AA	AA	AG	AA	AA	AA	AA	AA	AA	AA	AA	AA	AG
AX-94679043	C/T	1B	163585173	CC	TC	NA	CC	CC	CC	TC	CC	TC	CC	CC	TC	NA	NA	TC	CC	CC	CC	CC	CC	CC	CC	CC	CC	NA	CC	TC	TC	NA	NA	CC	CC	TC	CC	CC	TC	TC	CC	TC	CC	CC	CC	CC	CC	CC	TC
AX-94680670	G/T	1B	57500688	GG	GG	GG	GG	GG	GG	TG	GG	GG	GG	GG	GG	GG	GG	TG	GG	GG	GG	GG	GG	GG	GG	GG	GG	TG	GG	GG	NA	GG	GG	GG	GG	GG	GG	GG	GG	GG	GG	GG	GG	GG	GG	GG	GG	GG	TG
AX-94680775	C/G	1B	665452627	CC	CC	CC	CC	CC	CC	CC	CC	CC	CC	CC	CC	CC	CC	CG	CC	CC	CC	CC	CC	CC	CC	CC	CC	CC	CC	CC	CC	CC	CC	CC	CC	CC	CC	CC	CC	CC	CC	CC	CG	CC	CC	CC	CC	CC	CC
AX-94682476	T/C	1B	69906174	TT	TT	TT	TT	TT	TT	CC	TT	CC	TT	TT	TT	TT	TT	CC	TT	TT	TT	TT	TT	TT	TT	TT	TT	CC	TT	CC	CC	TT	TT	TT	TT	CC	TT	TT	CC	TT	TT	TT	TT	TT	TT	TT	TT	TT	CC
AX-94682514	T/C	1B	689000700	CC	TT	CC	CC	TT	TT	CC	TT	NA	TT	TT	TT	CC	TT	CC	TT	TT	TT	TT	TT	TT	CC	CC	CC	TT	TT	CC	CC	TT	TT	TT	TT	TT	TT	TC	CC	TT	TT	TT	TT	CC	TT	CC	TT	CC	CC
AX-94682892	T/C	1B	551009907	CC	TT	TT	TT	TT	NA	CC	CC	CC	TT	TT	TT	TT	TT	TT	TT	TT	TT	TT	CC	CC	TT	CC	TT	CC	CC	TT	CC	CC	NA	TT	TT	CC	CC	NA	TT	TT	TT	TT	CC	CC	NA	TT	TT	NA	CC
AX-94683720	T/C	1B	58753957	TT	TT	TT	TT	TT	TT	TC	TT	TC	TT	TT	TT	TT	TT	NA	TT	TT	TT	TC	TT	TT	TT	TT	TT	TC	TT	CC	TT	TT	TT	TT	TC	TC	TC	TT	TC	TT	TT	TT	TT	TT	TT	TT	TT	TT	TC
AX-94686193	T/C	1B	69826766	TT	TT	TT	TT	TT	TT	CC	TT	CC	TT	TT	TT	TT	TT	CC	TT	TT	TT	TT	TT	TT	TT	TT	TT	NA	TT	CC	CC	TT	TT	TT	TT	CC	TT	TT	CC	TT	TT	TT	TT	TT	TT	TT	TT	TT	CC
AX-94686836	G/C	1B	156850210	GG	GG	GG	GG	GG	GG	CC	GG	CC	GG	GG	GG	GG	GG	CC	GG	GG	GG	GG	GG	GG	GG	GG	GG	CG	GG	CC	CC	GG	GG	GG	GG	CC	GG	GG	CC	GG	GG	GG	GG	GG	GG	GG	GG	GG	CC
AX-94686946	A/G	1B	636738042	GG	AA	AA	GG	AA	GG	GG	GG	AA	AA	AA	AA	AA	AA	AA	AA	GG	GG	AA	GG	AA	AA	GG	AA	GG	GG	AA	AA	AA	AA	AA	GG	AA	GG	GG	AA	AA	AA	AA	GG	GG	AA	AA	AA	AA	GG
AX-94688837	T/C	1B	411153886	TT	TT	TT	TT	TT	TT	TT	TT	TT	TT	TT	TT	TT	TT	TT	CC	TT	TT	CC	TT	TT	TC	TT	TT	TT	TT	TT	TT	TT	TC	TT	TT	TT	TT	TT	TT	TC	NA	TT	TT	TT	TT	NA	TT	NA	TT
AX-94689747	T/C	1B	675320100	CC	TT	CC	CC	TT	TT	CC	TT	CC	TT	TT	TT	CC	TT	CC	TT	TT	TT	NA	TT	TT	CC	CC	CC	TT	TT	CC	CC	TT	TT	TT	TT	TT	TT	TC	CC	TT	TT	TT	TT	CC	TT	CC	TT	CC	CC
AX-94690269	G/A	1B	608531518	AG	GG	GG	GG	GG	GG	GG	GG	GG	GG	GG	GG	GG	GG	GG	GG	GG	GG	AG	GG	GG	GG	GG	GG	GG	GG	AG	GG	GG	GG	AG	AG	GG	GG	GG	GG	NA	GG	GG	AG	GG	GG	GG	GG	GG	GG
AX-94691730	T/A	1B	189715580	TT	AT	TT	TT	TT	TT	NA	TT	AA	AT	TT	TT	TT	TT	AA	TT	TT	TT	TT	TT	TT	TT	TT	AT	AT	TT	AA	AA	AT	AT	TT	TT	AA	TT	TT	AA	TT	TT	AT	TT	TT	TT	TT	TT	TT	AA
AX-94692514	G/C	1B	11633627	CC	NA	CC	CC	CC	GG	CC	CC	CC	CC	CC	GG	GG	GG	CC	GG	CC	GG	GG	GG	CC	NA	GG	NA	CC	GG	CC	CC	GG	NA	GG	GG	CC	GG	GG	CC	GG	GG	GG	GG	GG	CG	CC	GG	GG	CC
AX-94692952	G/A	1B	512879075	GG	GG	GG	GG	GG	GG	AA	GG	AA	GG	GG	NA	GG	AA	GG	GG	GG	GG	GG	AA	GG	GG	GG	AA	AA	AA	GG	AA	AG	GG	GG	GG	AA	GG	NA	GG	GG	GG	GG	GG	AA	GG	GG	GG	GG	AA
AX-94694415	T/C	1B	237375563	TT	TT	TT	TT	TT	TT	TC	TT	CC	TT	TC	TC	TT	TT	CC	TT	TT	TT	TT	TT	TT	TT	TT	TT	TC	TT	CC	CC	NA	TC	TT	TT	CC	TT	TT	CC	TT	TT	TC	TT	TT	TT	TT	TT	TT	CC
AX-94695141	G/A	1B	196144643	GG	GG	GG	GG	GG	GG	AA	GG	AA	GG	GG	GG	GG	GG	AA	GG	GG	GG	GG	GG	GG	GG	GG	GG	AA	GG	AA	AA	GG	GG	GG	GG	AA	GG	GG	AA	GG	GG	GG	GG	GG	GG	GG	GG	GG	AA
AX-94695814	G/C	1B	118116770	GG	GG	GG	GG	GG	GG	CC	GG	CC	GG	GG	GG	GG	GG	CC	GG	GG	GG	GG	GG	GG	GG	GG	GG	CC	GG	CC	CC	GG	GG	GG	GG	CC	GG	GG	CC	GG	GG	GG	GG	GG	GG	GG	GG	GG	CC
AX-94696066	G/C	1B	416491837	CC	GG	GG	GG	GG	GG	GG	GG	GG	GG	GG	GG	GG	GG	GG	GG	GG	GG	CC	GG	GG	GG	GG	GG	GG	GG	GG	GG	GG	GG	GG	GG	GG	GG	GG	GG	CC	GG	GG	GG	GG	GG	GG	GG	GG	GG
AX-94696977	A/T	1B	154158873	AA	AA	AA	AA	AA	AA	AT	AA	AT	AA	AA	AA	AA	AA	AT	AA	AA	AA	AA	AA	AA	AA	AA	AA	AT	AA	AT	AT	AT	AA	AA	AA	AT	AA	AA	AT	AA	AA	AA	AA	AA	AA	AA	AA	AA	AT
AX-94697253	A/G	1B	679748740	GG	AA	GG	GG	AA	AA	GG	AA	GG	AA	AA	AA	GG	AA	GG	AA	AA	AA	AA	AA	AA	GG	GG	GG	AA	AA	GG	GG	AA	AA	AA	AA	AA	AA	AG	GG	AA	AA	AA	NA	GG	AA	GG	AA	GG	GG
AX-94698164	T/C	1B	162811710	TT	TC	TT	TT	NA	TT	CC	TT	CC	TT	TT	TT	TT	TC	CC	TT	TT	TT	TT	TT	TT	TT	TT	TT	NA	TT	CC	CC	TT	TT	NA	TT	CC	TT	TT	CC	TT	TT	TC	TT	TT	TT	TT	TT	NA	CC
AX-94699507	A/G	1B	157465317	AA	AA	AA	AA	AA	AA	AG	AA	GG	AA	AA	AA	AA	AA	AG	AA	AA	AA	AA	AA	AA	AA	AA	AA	AG	AA	AG	AG	AA	AA	AA	AA	GG	AA	AA	GG	AA	AA	AA	AA	AA	AA	AA	AA	AA	AG
AX-94699549	A/G	1B	585331222	AA	AA	AG	AA	AA	AA	AA	AA	AA	AA	AA	AA	AA	AA	AA	AA	AA	AA	AA	AG	AA	AA	AA	AA	AA	AA	AA	AA	AA	AA	AA	AA	AA	AA	AA	AA	AA	AA	AA	AA	AA	AA	AA	AA	AA	AG
AX-94700372	G/A	1B	188461659	GG	AG	GG	GG	GG	GG	AA	GG	AA	AG	GG	GG	NA	GG	AA	NA	GG	GG	AG	GG	AG	GG	GG	AG	AA	GG	AA	AA	AG	AG	GG	GG	AA	GG	GG	AA	AG	NA	AG	GG	GG	GG	GG	GG	NA	AA
AX-94702383	T/G	1B	117386221	TT	TT	TT	TT	TT	TT	GG	TT	GG	TT	TT	TT	TT	TT	GG	TT	TT	TT	TT	TT	TT	TT	TT	TT	GG	TT	GG	GG	TT	TT	TT	TT	GG	TT	TT	GG	TT	TT	TT	TT	NA	TT	TT	TT	TT	GG
AX-94704008	C/T	1B	14030253	TT	CC	TC	CC	TT	CC	CC	TC	CC	CC	TT	CC	CC	CC	NA	CC	TT	CC	CC	CC	TC	CC	CC	CC	CC	CC	TC	CC	CC	CC	CC	TC	CC	CC	CC	CC	CC	CC	CC	CC	CC	TC	CC	CC	CC	TC
AX-94705107	G/C	1B	668675965	GG	GG	CC	CC	GG	CG	GG	CC	CG	CC	GG	GG	GG	GG	GG	CC	GG	GG	GG	GG	CC	GG	GG	GG	CC	GG	GG	GG	GG	CC	GG	CC	CC	CC	GG	GG	CC	CC	GG	GG	GG	CC	GG	GG	NA	GG
AX-94705530	A/G	1B	113213121	GG	AA	AA	AA	AA	AA	AG	AA	GG	AA	GG	AA	AA	AA	GG	AA	AA	AA	AA	AA	AA	AA	AA	AA	AG	AA	GG	GG	NA	AA	AA	AA	GG	AA	AA	GG	AA	AA	AA	AA	AA	AA	AA	AA	AA	GG
AX-94706581	G/C	1B	583986606	GG	GG	CC	GG	CC	CC	GG	CC	CG	CG	CC	CC	CC	CC	CC	GG	CC	CC	CC	GG	CC	GG	CC	GG	CC	CC	CG	CG	GG	GG	CC	CC	CC	GG	CC	GG	CC	NA	CC	CC	CC	CG	GG	CC	CC	GG
AX-94707219	C/A	1B	51106353	CC	CC	CC	CC	CC	CC	AC	CC	AC	CC	CC	CC	CC	CC	AC	CC	CC	CC	CC	CC	CC	CC	CC	CC	NA	CC	AC	AC	CC	CC	CC	CC	AC	CC	CC	AC	CC	CC	CC	CC	CC	CC	CC	CC	CC	AC
AX-94707813	T/A	1B	676072084	TT	AA	TT	TT	NA	AA	TT	AA	TT	AA	AA	AT	TT	AA	TT	AA	AA	AA	AA	AA	AA	TT	TT	TT	AA	AA	TT	TT	NA	AT	AA	AA	AA	AA	AT	TT	AA	AA	AT	AA	TT	AA	TT	AA	TT	TT
AX-94708078	T/G	1B	637538754	TT	TT	TT	TG	TT	TT	TT	TT	TT	NA	TT	TT	GG	TT	TT	TT	TT	TT	TT	TT	TT	TT	TT	TT	TT	TT	TT	TT	TG	TT	TT	TT	TT	TT	TT	TT	TT	TT	TT	TT	NA	TT	TT	TT	TT	TT
AX-94708736	T/C	1B	130631126	TT	TT	TT	TT	TT	TT	TC	TT	TC	TT	TC	TT	TT	TT	TC	TT	TT	TT	TT	TT	TT	TT	TT	TT	NA	TT	TC	TC	TT	TT	TT	TT	TC	TT	TT	TC	TT	TT	NA	TT	TT	TT	TT	TT	TT	TC
AX-94708814	C/T	1B	56312141	TT	CC	TT	CC	CC	CC	TT	TT	TT	TT	TT	CC	CC	CC	TT	CC	CC	CC	TT	CC	TT	CC	CC	CC	TT	CC	NA	NA	CC	CC	CC	CC	TT	CC	CC	TT	TT	CC	CC	CC	CC	TT	CC	CC	CC	TT
AX-94709107	G/C	1B	420355330	CC	GG	GG	GG	GG	GG	GG	GG	GG	GG	GG	GG	GG	GG	GG	GG	GG	GG	CC	GG	GG	GG	GG	GG	GG	GG	GG	GG	GG	GG	GG	GG	GG	GG	GG	GG	CC	GG	GG	GG	GG	GG	GG	GG	GG	GG
AX-94710302	A/G	1B	674807936	AA	GG	AA	AA	AA	AA	AA	AA	AA	AA	AA	AA	AA	AA	GG	AA	AA	AA	AA	AA	AA	AA	AA	AA	AA	AA	AA	AA	AG	AA	AA	AA	AA	AA	AA	AA	AA	AA	AA	AA	AA	AA	AA	AA	AA	AA
AX-94711060	T/C	1B	37570514	TT	TT	TT	TT	TT	TT	TC	TT	NA	TT	TT	TT	TT	TT	TC	TT	TT	TT	TT	TT	TT	TT	TT	TT	TC	TT	TC	TC	TT	TT	TT	TT	TC	TT	TT	TC	TT	TT	TT	TT	TT	TT	TT	TT	TT	TC
AX-94711346	C/T	1B	390712986	CC	CC	CC	CC	CC	CC	CC	CC	CC	CC	CC	CC	CC	CC	CC	CC	CC	CC	TT	CC	CC	CC	CC	CC	CC	CC	CC	CC	CC	CC	CC	CC	CC	CC	CC	CC	TT	CC	CC	CC	CC	CC	CC	CC	CC	CC
AX-94711533	G/C	1B	20593975	GG	NA	GG	GG	GG	GG	CG	GG	CG	GG	CC	GG	GG	GG	GG	CC	GG	GG	GG	GG	GG	CG	GG	GG	GG	GG	GG	GG	GG	NA	GG	GG	GG	CC	CG	NA	GG	GG	GG	GG	GG	GG	GG	GG	NA	GG
AX-94711748	T/A	1B	626595495	TT	TT	AA	TT	AA	AA	TT	AA	AA	AA	TT	TT	AA	TT	TT	TT	AA	TT	AA	TT	AA	TT	TT	TT	AA	AA	AA	AA	TT	TT	AA	AA	AA	TT	AA	AA	AA	AA	AA	AA	AA	AT	TT	TT	TT	TT
AX-94712693	A/G	1B	160485023	AA	AA	AA	AA	AA	AA	AG	AA	GG	AA	AA	AA	AA	NA	GG	AA	AA	AA	AA	AA	AA	AA	AA	AA	AG	AA	GG	GG	NA	AA	AA	AA	GG	AA	AA	GG	AA	AA	AG	AA	AG	AA	AA	AA	AA	GG
AX-94715632	G/A	1B	12975637	NA	AG	NA	AG	AG	GG	GG	AA	GG	GG	NA	GG	GG	GG	GG	NA	AA	GG	GG	GG	AA	AG	NA	AG	NA	NA	GG	GG	GG	NA	GG	NA	GG	GG	AG	GG	GG	NA	GG	AG	GG	NA	GG	NA	AG	GG
AX-94716030	A/G	1B	555766055	AA	AA	AA	AA	AA	NA	AA	GG	AA	AA	AA	AA	AA	AA	AA	AA	AA	AA	AA	AA	GG	AA	AA	AA	AA	AA	AA	AA	AA	AA	AA	AA	AA	AA	AA	AA	AA	AA	AA	GG	AA	NA	AA	AA	AA	AA
AX-94716205	T/G	1B	12812018	TT	TT	TG	TT	TG	TT	TG	TT	TG	TG	TG	TT	TT	NA	GG	TT	TT	TT	TT	TT	TG	TT	TT	TT	TG	TT	TG	TG	TT	TT	TT	TT	GG	TT	TT	GG	TT	TT	TT	TT	TT	TT	GG	NA	TT	TG
AX-94716273	T/A	1B	637499513	AA	TT	TT	AA	TT	TT	AA	TT	AA	TT	AA	AA	TT	AA	TT	TT	TT	TT	TT	AT	TT	TT	TT	AA	TT	TT	TT	TT	TT	TT	TT	TT	TT	AA	TT	AA	TT	AA	TT	TT	TT	TT	NA	AA	AA	TT
AX-94716446	C/A	1B	225786821	CC	CC	CC	CC	CC	CC	AA	CC	AA	CC	CC	CC	CC	CC	AA	CC	CC	CC	CC	CC	CC	CC	CC	CC	AA	CC	AA	AA	NA	CC	CC	CC	AA	CC	CC	AA	CC	CC	NA	CC	CC	CC	CC	CC	CC	AA
AX-94717358	G/A	1B	156264944	GG	GG	GG	GG	GG	GG	AA	GG	AA	GG	GG	GG	GG	GG	AA	GG	GG	GG	NA	GG	GG	GG	GG	GG	AA	GG	AA	AA	GG	GG	GG	GG	AA	GG	GG	AA	GG	GG	GG	GG	GG	GG	GG	GG	GG	AA
AX-94719174	T/C	1B	185222476	TT	TC	TT	TT	TT	TT	TC	TT	TC	TT	TT	TT	TT	TT	TC	TT	TT	TT	TT	TT	TT	TT	TT	TT	TC	TT	TC	TC	TC	NA	TT	TT	TC	TT	TT	TC	TT	TT	TT	TT	TT	TT	TT	TT	TT	TC
AX-94719582	T/C	1B	632420589	TT	CC	TT	TT	TT	TT	CC	TT	TC	TT	TC	TT	TT	NA	NA	TT	TT	TT	TT	TT	TT	TT	TT	TT	NA	TT	TT	TT	TT	TT	TT	TT	NA	CC	TT	CC	TT	TT	TT	TT	TT	TC	TT	TT	TT	TC
AX-94720458	G/A	1B	364419460	AA	GG	GG	GG	GG	GG	GG	GG	GG	GG	GG	GG	GG	GG	GG	GG	GG	GG	AA	GG	GG	GG	GG	GG	GG	GG	GG	GG	GG	GG	GG	GG	GG	GG	GG	GG	AA	GG	GG	GG	GG	GG	GG	GG	GG	GG
AX-94720499	C/T	1B	39852164	CC	CC	CC	CC	CC	CC	TT	CC	TT	CC	CC	CC	CC	CC	TT	CC	CC	CC	CC	CC	CC	CC	CC	CC	TT	CC	NA	TT	CC	CC	CC	CC	TT	CC	CC	TT	CC	CC	CC	CC	CC	CC	CC	CC	CC	TT
AX-94721813	T/C	1B	154598706	TT	TT	TT	TT	TT	TT	CC	TT	CC	TT	TT	TT	TT	TT	CC	TT	TT	TT	TT	TT	TT	TT	TT	TT	CC	TT	CC	CC	TT	TT	TT	TT	CC	TT	TT	CC	TT	TT	TT	TT	TT	TT	TT	TT	TT	CC
AX-94721947	T/G	1B	530959841	TT	GG	TT	NA	TT	GG	TT	GG	TT	TG	TT	NA	TT	GG	TT	TT	TT	NA	TT	TT	GG	TT	TT	TG	TT	TT	GG	TG	TG	TG	GG	GG	TT	TT	TG	TT	TT	TT	TG	GG	NA	NA	TT	GG	TT	NA
AX-94722332	C/A	1B	679653331	AC	CC	CC	CC	CC	AC	CC	CC	AC	CC	CC	CC	CC	CC	CC	AC	CC	CC	CC	CC	CC	CC	CC	CC	CC	CC	CC	CC	CC	CC	CC	CC	CC	CC	CC	CC	CC	CC	CC	CC	CC	CC	CC	CC	CC	CC
AX-94723519	T/G	1B	41741420	TT	TG	TT	TT	TT	TT	TG	TT	TG	TT	TT	TT	TT	TT	TG	TT	TT	TT	TT	TT	TT	TT	TT	NA	TG	TT	TG	TG	TG	TG	TT	TT	TG	TT	TT	TG	TT	TT	NA	TT	TG	TT	TT	TT	TT	TG
AX-94723838	A/G	1B	66938072	AA	AA	AA	AA	AA	AA	AG	AA	GG	AA	AA	AA	AA	AA	GG	AA	AA	AA	AA	AA	AA	AA	AA	AA	AG	AA	GG	GG	NA	AA	AA	AA	GG	AA	AA	GG	AA	AA	AG	AA	AA	AA	AA	AA	AA	GG
AX-94725109	T/C	1B	33067008	TT	TT	TT	TT	TT	TT	TC	TT	TC	TT	TT	TT	TT	TT	NA	TT	TT	TT	TT	TT	TT	TT	TT	TT	TC	TT	NA	TC	TT	TT	TT	TT	NA	TT	TT	NA	TT	TT	TC	TT	TT	TT	TT	TT	TT	CC
AX-94725256	G/A	1B	113212231	AG	GG	GG	GG	GG	GG	AA	GG	AA	GG	AG	GG	GG	NA	AA	GG	GG	GG	GG	GG	GG	GG	GG	GG	AG	GG	AA	AA	NA	NA	GG	GG	AA	GG	GG	AA	GG	GG	AG	GG	GG	GG	GG	GG	GG	AA
AX-94725733	G/A	1B	152765688	GG	GG	GG	GG	GG	GG	NA	GG	NA	GG	GG	GG	GG	GG	AA	GG	GG	GG	GG	GG	GG	GG	GG	GG	AG	GG	AA	AA	GG	GG	GG	GG	AA	GG	GG	AA	GG	GG	GG	GG	GG	GG	GG	GG	GG	AA
AX-94725829	C/T	1B	138581331	CC	CC	CC	CC	CC	CC	TC	CC	TC	CC	CC	CC	CC	CC	TC	CC	CC	CC	CC	CC	CC	CC	CC	CC	TC	CC	TC	TC	CC	CC	CC	CC	TC	CC	CC	TC	CC	CC	CC	CC	CC	CC	CC	CC	CC	TC
AX-94726160	G/A	1B	217725215	GG	GG	GG	GG	GG	GG	AA	GG	AA	GG	GG	GG	GG	GG	AA	GG	GG	GG	GG	GG	GG	GG	GG	GG	AA	GG	AG	AA	GG	GG	GG	GG	AA	GG	GG	AA	GG	GG	GG	GG	GG	GG	GG	GG	GG	AA
AX-94726467	T/C	1B	135941006	TT	TT	TT	TT	TT	TT	TC	TT	TC	TT	TT	TT	TT	TT	NA	TT	TT	TT	TT	TT	TT	TT	TT	TT	NA	TT	TC	NA	NA	TT	TT	TT	TC	TT	TT	TC	TT	TT	TT	TT	TT	TT	TT	TT	TT	TC
AX-94726800	G/A	1B	583208051	GG	GG	GG	GG	AA	GG	AA	GG	AA	AA	AA	GG	AA	GG	AA	GG	AA	AA	GG	AA	GG	GG	AA	GG	AA	GG	GG	GG	GG	GG	GG	AA	AA	GG	NA	AA	NA	AA	NA	GG	GG	AG	AA	AA	GG	GG
AX-94726996	A/C	1B	174784215	AA	AA	AA	AA	AA	AA	AC	NA	CC	AA	AA	AA	NA	AA	NA	AA	AA	AA	AA	AA	AA	AA	AA	AA	AC	AA	AC	AC	AA	AA	AA	AA	CC	AA	AA	CC	AA	AA	NA	AA	AA	AA	AA	AA	AA	CC
AX-94728516	T/C	1B	491241441	TT	TT	TT	TT	TT	TT	TT	TT	TT	TT	TT	TT	TT	TT	TT	TT	TT	TT	CC	TT	TT	TT	TT	TT	TT	TT	TT	TT	TT	TT	TT	TT	TT	TT	TT	TT	CC	TT	TT	TT	TT	TT	TT	TT	TT	TT
AX-94729202	T/C	1B	132934030	TT	TT	TT	TT	TT	TT	CC	TT	TC	TT	TT	NA	NA	TT	TC	TT	TT	TT	TT	TT	TT	TC	TT	TT	CC	TT	CC	CC	TT	TT	TT	TT	CC	TT	TT	CC	CC	TT	TT	TT	TT	TT	TT	TT	TT	CC
AX-94729463	A/G	1B	157901902	AA	AA	AA	AA	AA	AA	GG	AA	GG	AA	AA	AA	AA	AG	GG	AA	AA	AA	AA	AA	AA	AA	AA	AA	GG	AA	GG	GG	AA	AA	AA	AA	GG	AA	AA	GG	AA	AA	AA	AA	AA	AA	AA	AA	AA	GG
AX-94731046	G/A	1B	623448868	AA	GG	AG	AA	AA	AA	GG	AA	AA	AA	AG	GG	AA	AA	AA	GG	AA	AA	AG	GG	AG	GG	AA	GG	AA	AA	AG	AA	AA	NA	AG	AA	AG	GG	AA	AA	AA	GG	AG	AA	AA	GG	GG	AA	AA	GG
AX-94731696	C/T	1B	685274424	CC	CC	TT	CC	CC	TC	TT	TT	CC	CC	TT	CC	TT	CC	CC	TT	TT	CC	CC	TT	CC	CC	TT	CC	CC	TT	TC	TC	CC	CC	TT	CC	CC	TT	CC	CC	CC	CC	TT	TT	CC	TT	CC	TT	CC	TT
AX-94733268	G/T	1B	584108244	GG	GG	GG	TT	GG	GG	GG	GG	GG	GG	GG	GG	GG	GG	GG	GG	GG	GG	GG	GG	GG	GG	GG	GG	GG	GG	GG	GG	GG	GG	GG	GG	GG	GG	GG	TT	GG	GG	GG	GG	GG	GG	GG	GG	GG	GG
AX-94733386	T/C	1B	403976983	TT	TT	TT	TT	TT	TT	TT	TT	TT	TT	TT	TT	CC	TT	TT	TT	TT	TT	TT	TT	TT	TT	TT	TT	TT	TT	TT	TT	TT	TT	TT	TT	TT	TT	TT	TT	TT	TT	TT	TT	TT	TT	TT	TT	TT	TT
AX-94733707	C/T	1B	687802054	CC	TT	CC	CC	CC	CC	CC	CC	CC	TT	CC	CC	CC	CC	CC	CC	CC	CC	CC	CC	CC	CC	CC	TT	CC	CC	TT	TT	NA	TT	CC	CC	CC	CC	CC	CC	CC	CC	CC	CC	CC	CC	CC	CC	CC	CC
AX-94733833	G/A	1B	685092928	GG	AA	GG	GG	GG	GG	GG	GG	AA	GG	GG	AA	GG	AA	GG	GG	GG	GG	GG	AA	GG	AA	GG	AA	AA	GG	GG	GG	GG	AG	GG	AA	AA	AA	AA	GG	AA	AA	GG	GG	AA	GG	AA	GG	GG	GG
AX-94734159	T/G	1B	347844909	TT	TT	TT	TT	TT	TT	TT	TT	TT	TT	GG	TT	TT	TT	TT	TT	TT	TT	TT	TT	TT	TT	TT	TT	TT	TT	TT	TT	TT	TT	TT	TT	TT	TT	TT	TT	TT	TT	GG	GG	TT	TT	TT	TT	TT	TT
AX-94735504	T/C	1B	24499188	TT	NA	TT	CC	TT	TT	CC	TT	CC	TT	TT	TT	TT	TT	CC	TT	TT	TT	TT	TT	TT	TT	TT	NA	TC	TT	CC	CC	TC	TT	TT	TT	CC	TT	TT	CC	TT	TT	NA	TT	TT	TT	TT	TT	NA	CC
AX-94735704	T/A	1B	672333864	NA	TT	TT	NA	TT	TT	TT	TT	TT	TT	AT	TT	TT	TT	TT	AT	TT	TT	TT	TT	TT	TT	TT	TT	TT	TT	TT	TT	TT	TT	TT	TT	TT	TT	TT	TT	TT	TT	TT	TT	TT	TT	TT	TT	TT	TT
AX-94736092	T/C	1B	18419635	TT	CC	CC	TT	CC	TT	NA	CC	TT	CC	TT	TT	CC	TT	TT	CC	CC	TT	TT	CC	CC	CC	TT	CC	TT	TT	TT	TT	CC	CC	TT	TT	TT	TT	CC	TT	TT	CC	NA	CC	TT	CC	CC	TT	CC	TT
AX-94736951	A/G	1B	325816868	AA	AA	AA	AA	AA	AA	AA	AA	AA	AA	AA	AA	AA	AA	AA	AA	AA	AA	GG	AA	AA	AA	AG	AA	AA	AA	AA	AA	AG	AA	AA	NA	AA	AA	AA	AA	AA	NA	AA	AG	AA	AA	AA	AA	AA	AA
AX-94737155	T/C	1B	14846136	TT	CC	TT	TT	NA	TT	TT	TT	TC	TT	TT	TT	TC	TC	TT	NA	TT	TT	TT	TT	TT	NA	TT	NA	TT	TT	TC	NA	CC	CC	TT	TT	NA	TT	TT	NA	TC	TT	NA	TT	TT	TT	TT	TT	TC	TT
AX-94738262	C/T	1B	183871294	CC	CC	CC	CC	CC	CC	TC	CC	TC	CC	CC	CC	CC	CC	TC	TC	CC	CC	CC	CC	CC	NA	CC	CC	TC	CC	TC	TC	CC	TC	CC	CC	TC	CC	CC	TT	CC	TC	CC	TC	CC	CC	CC	CC	NA	TC
AX-94744539	G/A	1B	22394383	GG	GG	GG	GG	GG	GG	AG	GG	AG	GG	GG	GG	GG	GG	AG	GG	GG	GG	GG	GG	GG	GG	GG	GG	GG	GG	AG	AG	NA	NA	GG	GG	AG	GG	GG	AG	GG	GG	NA	GG	GG	GG	GG	GG	GG	AG
AX-94745029	A/T	1B	161498326	AA	AA	NA	AA	NA	AA	AT	AA	AT	AA	AA	NA	NA	AT	AT	NA	AA	AA	AA	AA	NA	NA	AA	AA	AT	AA	NA	AT	AA	AA	AA	AA	AT	AA	AA	AT	AT	AA	NA	AA	AA	AA	AA	AA	AT	AT
AX-94745465	G/T	1B	680866382	TT	GG	TT	TT	NA	GG	TT	GG	TT	GG	GG	GG	TT	GG	TT	GG	GG	GG	GG	GG	GG	TT	TT	TT	GG	GG	TT	TT	GG	GG	GG	GG	GG	GG	NA	TT	GG	GG	GG	GG	TT	GG	TT	GG	TT	TT
AX-94747031	G/T	1B	26134484	GG	GG	GG	GG	GG	GG	GG	GG	TT	GG	GG	GG	GG	GG	TG	TG	NA	GG	GG	GG	GG	GG	GG	GG	TG	GG	NA	NA	TG	TG	GG	GG	TG	GG	GG	GG	GG	GG	GG	GG	GG	GG	GG	GG	GG	NA
AX-94747222	A/G	1B	598879585	AA	NA	AA	AA	AA	AA	AA	AA	NA	AA	AA	AA	AA	AG	AA	AA	AA	AA	AA	AA	AA	NA	AA	AA	AA	AA	AG	NA	NA	AG	AA	AA	AA	AA	AA	AA	AG	AA	GG	AA	AA	AA	AA	AA	NA	AA
AX-94747860	G/A	1B	155738507	GG	GG	GG	GG	GG	GG	AA	GG	AA	GG	GG	GG	GG	GG	AA	GG	GG	GG	GG	GG	GG	GG	GG	GG	AA	GG	AA	AA	GG	GG	GG	GG	AA	GG	GG	AA	AG	GG	NA	GG	GG	GG	GG	GG	GG	AA
AX-94748775	A/G	1B	652468844	AA	AA	AA	AA	AA	NA	AA	GG	AA	AA	AA	GG	AA	GG	GG	GG	AA	AA	GG	AA	GG	AA	GG	GG	AA	GG	GG	AA	GG	GG	AA	AA	AA	AA	GG	GG	NA	AA	AA	GG	GG	GG	AA	AA	AA	AA
AX-94749397	G/A	1B	16478742	GG	GG	GG	GG	GG	GG	NA	GG	NA	GG	GG	GG	AG	GG	AG	GG	GG	GG	GG	NA	GG	GG	GG	GG	AG	GG	GG	GG	GG	GG	GG	GG	AG	GG	GG	GG	GG	GG	GG	GG	GG	GG	GG	GG	GG	AG
AX-94750591	C/A	1B	428069415	AA	CC	CC	CC	CC	CC	CC	NA	CC	CC	CC	CC	CC	CC	CC	CC	CC	CC	AA	CC	CC	CC	CC	CC	CC	CC	CC	CC	CC	CC	CC	CC	CC	CC	CC	CC	AA	CC	NA	CC	CC	CC	CC	CC	CC	CC
AX-94751515	T/G	1B	623989473	TT	GG	TT	TT	TT	TT	NA	TT	TT	TT	TT	TT	TT	TT	TT	GG	TT	TT	TT	GG	TT	GG	TT	GG	TT	TT	TT	TT	TT	GG	TT	TT	TT	GG	TT	TT	TT	GG	TT	TT	TT	TG	GG	TT	TT	GG
AX-94751829	A/G	1B	106680653	AA	AA	AA	AA	AA	AA	GG	AA	NA	AA	AA	AA	AA	AA	NA	AA	AA	AA	AA	AA	AA	AA	AA	AA	GG	AA	GG	GG	AA	AA	AA	AA	GG	AA	AA	GG	AA	AA	AA	AA	AA	AA	AA	AA	AA	GG
AX-94753528	C/A	1B	626724490	CC	CC	CC	NA	CC	CC	CC	CC	CC	CC	CC	CC	CC	CC	CC	CC	CC	CC	CC	CC	CC	CC	CC	CC	CC	CC	CC	CC	CC	CC	CC	CC	CC	CC	CC	CC	CC	CC	AC	CC	CC	CC	CC	CC	CC	CC
AX-94754589	G/C	1B	39578301	GG	CG	GG	GG	NA	NA	CC	GG	CC	GG	GG	GG	NA	CG	CC	GG	GG	GG	GG	GG	GG	GG	GG	GG	CC	GG	CC	CC	CG	CG	GG	GG	CC	GG	GG	CC	GG	GG	CG	GG	GG	GG	GG	GG	GG	CC
AX-94754806	G/A	1B	252970731	GG	GG	GG	GG	GG	AG	AA	GG	AA	GG	GG	GG	GG	GG	AA	GG	GG	GG	GG	GG	GG	GG	GG	GG	AA	GG	AA	AA	GG	AG	GG	GG	AA	GG	GG	AA	GG	GG	GG	NA	GG	GG	GG	GG	GG	AA
AX-94757158	G/T	1B	665310952	GG	TT	GG	TT	TT	TT	GG	GG	TT	GG	GG	GG	GG	GG	TT	GG	GG	GG	GG	GG	GG	GG	TT	GG	GG	GG	GG	GG	TT	GG	GG	GG	GG	GG	GG	GG	GG	GG	GG	TT	GG	GG	GG	GG	GG	GG
AX-94758722	T/C	1B	678257412	TT	CC	TT	TT	TT	NA	TT	CC	TC	TT	TT	NA	TT	NA	TC	TT	TT	CC	CC	NA	CC	TC	TT	NA	CC	CC	TT	TT	CC	TC	CC	CC	CC	CC	NA	TT	CC	CC	TC	NA	NA	CC	TC	CC	TC	TT
AX-94759371	C/G	1B	14147763	CC	GG	CC	CC	CC	CC	CC	CC	NA	CC	CC	CC	CC	CC	CC	GG	CC	CC	CC	CC	CC	GG	CC	NA	CC	CC	CC	CC	GG	NA	CC	CC	CC	CC	CG	CC	CC	GG	CC	CC	CC	CG	CC	CC	GG	CC
AX-94761160	G/A	1B	72980531	GG	GG	GG	GG	NA	NA	NA	GG	NA	GG	GG	GG	GG	GG	AG	GG	GG	GG	GG	GG	GG	GG	GG	GG	NA	GG	GG	GG	GG	GG	GG	GG	AG	GG	GG	NA	GG	GG	GG	GG	GG	GG	GG	GG	NA	NA
AX-94763185	G/C	1B	686933092	CC	GG	CC	CC	NA	GG	CC	GG	CC	GG	GG	NA	CC	GG	CC	GG	GG	GG	GG	GG	GG	CC	CC	CC	GG	GG	CC	CC	GG	GG	GG	GG	GG	GG	CG	CC	GG	GG	GG	GG	NA	GG	CC	GG	CC	CC
AX-94763517	A/G	1B	87187721	AA	AA	AA	AA	AA	AA	AG	AA	AG	AA	AA	AA	AA	AA	AG	AA	AA	AA	AA	AA	AA	AA	AA	AA	NA	AA	AG	AG	AA	NA	AA	AA	AG	AA	AA	AG	AA	AA	AA	AA	AA	AA	AA	AA	AA	AG
AX-94764152	G/C	1B	136651185	GG	GG	GG	GG	GG	GG	CC	GG	NA	GG	GG	GG	GG	GG	CC	GG	GG	GG	GG	GG	GG	GG	GG	GG	CG	GG	CC	CC	CG	GG	GG	GG	CC	GG	GG	CC	CG	GG	GG	GG	GG	GG	GG	GG	GG	CC
AX-94765377	C/T	1B	70191633	CC	TC	CC	CC	CC	CC	TC	CC	TC	TC	CC	CC	CC	CC	TC	CC	CC	CC	CC	CC	CC	CC	CC	CC	TC	CC	TT	TT	TC	CC	CC	CC	TC	CC	CC	TC	CC	CC	CC	CC	CC	CC	CC	CC	CC	TC
AX-94765411	C/G	1B	9711462	CC	CC	CC	NA	CC	CC	GG	CC	GG	CC	CC	CC	CC	NA	NA	CC	CC	CC	CC	CG	CC	CC	CC	CC	NA	CC	NA	GG	CG	CC	CC	CC	GG	CC	CC	NA	CC	CC	NA	CC	CC	CC	CC	CC	CC	NA
AX-94765939	G/A	1B	592098487	GG	GG	GG	GG	GG	GG	GG	GG	NA	GG	GG	GG	GG	GG	AG	NA	GG	GG	GG	GG	GG	GG	AG	GG	GG	GG	AG	GG	GG	GG	AG	AG	GG	GG	GG	GG	GG	GG	AG	AG	GG	GG	GG	GG	NA	GG
AX-94766122	T/C	1B	643102204	TT	TT	TT	CC	TT	TT	CC	TT	NA	TT	CC	TT	TT	TT	TT	TT	CC	TT	CC	TT	TT	CC	TT	CC	CC	TT	TT	CC	TT	TT	CC	CC	CC	CC	TT	TT	CC	CC	TC	TT	NA	TT	CC	CC	CC	TT
AX-94766462	C/T	1B	613416973	TT	CC	CC	CC	CC	NA	CC	CC	CC	CC	CC	CC	CC	CC	TT	CC	CC	CC	CC	CC	CC	CC	TT	CC	CC	TT	TT	CC	CC	CC	TT	TT	CC	CC	TC	CC	CC	CC	TT	TT	CC	CC	CC	CC	TT	CC
AX-94766533	C/G	1B	98169013	CC	CC	CC	CC	CC	CC	GG	CC	GG	CC	CC	CC	CC	CC	GG	CC	CC	CC	CC	CC	CC	CC	CC	CC	GG	CC	GG	GG	CC	CC	CC	CC	GG	CC	CC	GG	CC	CC	NA	CC	CC	CC	CC	CC	CC	GG
AX-94767724	C/T	1B	26058802	CC	TC	CC	CC	CC	TT	CC	CC	CC	TT	CC	TT	CC	TT	CC	CC	CC	TT	CC	TT	CC	NA	TT	CC	CC	TT	CC	CC	CC	CC	TT	TT	CC	TT	TC	CC	CC	CC	TT	TT	TT	CC	CC	TT	CC	CC
AX-94767741	A/G	1B	491037121	GG	AA	AA	GG	AA	GG	GG	GG	AA	AA	AA	AA	AA	AA	AA	AA	GG	GG	AA	GG	AA	AA	GG	AA	GG	GG	AA	AA	AA	AA	AA	GG	AA	GG	GG	AA	AA	AA	AA	GG	GG	AA	AA	AA	AA	GG
AX-94768537	C/A	1B	395254008	CC	CC	CC	CC	CC	NA	CC	CC	CC	NA	CC	CC	NA	CC	CC	CC	CC	CC	AC	CC	CC	CC	CC	AC	CC	CC	CC	CC	CC	AC	CC	CC	CC	CC	CC	CC	NA	CC	CC	CC	CC	CC	CC	CC	CC	CC
AX-94770218	C/T	1B	111025707	CC	CC	CC	CC	CC	CC	TT	CC	TT	CC	CC	CC	CC	CC	TT	CC	CC	CC	CC	CC	CC	CC	CC	CC	TC	CC	TT	TT	TC	CC	CC	CC	TT	CC	CC	TT	CC	CC	CC	CC	CC	CC	CC	CC	CC	TC
AX-94771017	G/A	1B	166078289	GG	GG	GG	GG	GG	GG	GG	GG	AG	GG	GG	GG	GG	NA	AG	GG	GG	GG	GG	GG	GG	GG	GG	GG	GG	GG	GG	GG	GG	GG	GG	GG	AG	GG	GG	NA	NA	GG	AG	GG	GG	GG	GG	GG	GG	GG
AX-94775747	T/C	1B	583446335	CC	TC	TT	TT	TT	TT	NA	TT	NA	TT	TT	TC	TT	TT	TT	CC	TT	TT	TT	CC	TT	CC	TT	TC	TT	TT	TT	TT	NA	NA	TT	TT	TT	CC	TT	TT	TT	CC	NA	TT	TT	TC	CC	TT	CC	CC
AX-94777225	C/T	1B	15166144	CC	NA	CC	CC	CC	CC	TT	CC	TT	CC	TT	CC	CC	CC	CC	TT	CC	CC	CC	CC	CC	TT	CC	CC	CC	CC	CC	CC	CC	TT	CC	CC	CC	TT	TC	TT	CC	CC	CC	CC	CC	CC	CC	CC	TT	CC
AX-94778143	C/A	1B	47205678	AA	CC	AA	CC	CC	CC	CC	AA	CC	AA	AA	CC	CC	CC	CC	CC	CC	CC	AA	AA	AA	CC	CC	CC	CC	CC	CC	CC	NA	AC	CC	CC	CC	CC	CC	CC	AA	CC	NA	CC	CC	AA	CC	CC	CC	CC
AX-94778526	C/T	1B	17354185	CC	CC	CC	TT	CC	CC	CC	CC	CC	TC	CC	CC	CC	CC	CC	CC	CC	CC	CC	CC	CC	CC	CC	CC	CC	CC	CC	CC	CC	CC	CC	CC	CC	CC	CC	CC	CC	CC	CC	CC	CC	CC	CC	CC	CC	CC
AX-94780679	G/C	1B	660100867	CC	GG	GG	CC	GG	CC	GG	GG	GG	GG	GG	GG	GG	GG	GG	GG	GG	GG	GG	GG	GG	GG	GG	GG	GG	GG	GG	GG	GG	NA	GG	GG	GG	GG	GG	GG	GG	GG	GG	GG	GG	GG	GG	GG	GG	GG
AX-94781025	G/A	1B	589889069	GG	NA	GG	GG	GG	GG	GG	GG	NA	GG	GG	AG	GG	AG	GG	NA	GG	AG	GG	GG	GG	GG	GG	GG	GG	GG	GG	GG	AG	GG	NA	GG	GG	GG	GG	GG	GG	GG	AG	GG	GG	GG	GG	AG	NA	GG
AX-94781265	C/G	1B	510809193	GG	GG	CC	GG	CC	GG	GG	GG	CC	GG	CC	CC	CC	CC	CC	CC	GG	GG	CC	GG	CC	CC	GG	GG	GG	GG	GG	GG	GG	GG	CC	GG	CC	GG	GG	CC	CC	CC	CC	GG	GG	CC	CC	CC	CC	GG
AX-94782502	T/A	1B	63054488	TT	TT	AT	TT	TT	TT	TT	TT	TT	TT	TT	TT	TT	TT	AA	TT	TT	TT	AT	TT	TT	TT	AT	TT	TT	TT	AA	TT	TT	TT	TT	AT	TT	AT	TT	TT	TT	TT	TT	AT	TT	AT	TT	TT	TT	AA
AX-94782662	T/C	1B	211313912	TT	TT	TT	TT	TT	TT	TC	TT	CC	TT	TT	TT	TT	TT	TC	TT	TT	TT	TT	NA	TT	TT	TT	TT	TC	TT	TC	TC	TT	TT	TT	TT	TC	TT	TT	TC	TT	TT	TT	TT	TT	TT	TT	TT	TT	TC
AX-94783957	G/C	1B	643101623	GG	GG	GG	CC	GG	GG	CC	GG	CG	GG	CC	NA	GG	GG	GG	GG	CC	GG	CC	GG	GG	CC	GG	CC	CC	GG	GG	CC	GG	GG	CC	CC	CC	CC	GG	GG	CC	CC	CG	GG	GG	GG	CC	CC	CC	GG
AX-94784779	T/C	1B	209130261	TT	TT	TT	TT	TT	TT	CC	TT	NA	TT	TT	TT	TT	TT	CC	TT	TT	TT	TT	TT	TT	TT	TT	TT	CC	TT	CC	CC	TT	TT	TT	TT	CC	TT	TT	CC	TT	TT	TT	TT	TT	TT	TT	TT	TT	CC
AX-94785037	C/T	1B	8676993	CC	CC	CC	CC	CC	CC	TT	CC	TT	CC	CC	CC	CC	CC	TT	CC	CC	CC	CC	CC	CC	CC	CC	CC	TT	CC	TT	TT	CC	CC	CC	CC	TT	CC	CC	TT	CC	CC	CC	CC	CC	CC	CC	CC	CC	TT
AX-94785349	C/T	1B	634412754	TC	CC	CC	TT	CC	CC	TT	CC	TT	CC	TC	TC	CC	TT	CC	CC	CC	CC	CC	TT	CC	CC	CC	TT	CC	CC	CC	CC	TC	NA	CC	CC	CC	TT	CC	TC	CC	TC	NA	TT	CC	CC	TC	TT	NA	CC
AX-94785748	C/T	1B	683485095	TT	CC	TT	TT	TC	CC	TT	CC	TC	CC	CC	CC	TT	CC	NA	CC	CC	CC	CC	CC	CC	TT	TT	TT	CC	CC	NA	TT	NA	CC	CC	CC	CC	CC	NA	NA	CC	CC	CC	CC	TT	CC	TT	CC	TC	TT
AX-94787873	T/C	1B	453880159	TT	TT	TT	TT	TT	TT	TT	TT	CC	CC	TT	TT	TT	TT	CC	TT	TT	TT	TT	CC	TT	TT	TT	TT	TT	TT	TT	TT	NA	TT	TT	TT	TT	TT	TT	TT	TT	CC	TT	TT	TT	TT	TT	TT	TT	TT
AX-94788008	A/G	1B	584108379	AA	AA	AA	GG	AA	AA	AA	AA	AA	AA	NA	AA	AA	AA	AA	AA	AA	AA	AA	AA	AA	AA	AA	AA	AA	AA	AA	NA	AA	AA	AA	AA	AA	AA	AA	GG	AA	AA	AA	AA	AA	AA	AA	AA	AA	AA
AX-94788328	T/C	1B	74249301	TT	TT	TT	TT	TT	TT	TC	TT	TC	TT	NA	TT	TT	NA	TC	TT	TT	TT	TT	TT	NA	TT	TT	TT	TC	TT	NA	TC	TT	TT	TT	TT	TC	TT	TT	TC	TT	TT	TT	TT	TT	TT	TT	TT	TT	TC
AX-94788541	A/C	1B	3272100	AA	NA	AA	AA	AA	AA	AC	AA	AC	AA	AA	AA	AA	AA	AC	AA	AA	AA	AA	AA	AA	AA	AA	NA	AC	AA	NA	NA	NA	NA	AA	AA	AC	AA	AA	AC	AA	AA	AA	AA	AA	AA	AA	AA	AA	AC
AX-94790259	G/C	1B	667997226	GG	CG	GG	GG	CG	GG	GG	GG	GG	GG	GG	GG	GG	GG	GG	GG	GG	GG	GG	GG	GG	GG	GG	GG	GG	GG	GG	GG	CG	GG	GG	GG	GG	GG	GG	GG	GG	GG	GG	GG	GG	GG	GG	GG	GG	GG
AX-94792625	G/A	1B	6481743	GG	GG	GG	GG	AG	GG	AG	GG	NA	GG	GG	GG	GG	GG	AG	GG	AG	GG	GG	GG	GG	GG	GG	GG	NA	GG	AG	AG	GG	GG	GG	GG	NA	GG	GG	AG	GG	GG	GG	GG	GG	GG	GG	GG	GG	AG
AX-94794804	T/C	1B	581412929	TT	TC	TT	TC	TT	TT	NA	TT	CC	TT	TT	TT	TT	TT	TT	TC	TT	TT	TT	CC	TT	CC	TT	TC	TT	TT	TT	TT	TC	CC	TT	NA	TT	TT	TT	CC	TC	CC	TT	TT	TT	TT	CC	TT	CC	TC
AX-94796202	T/A	1B	456185294	AT	TT	TT	TT	TT	TT	TT	TT	NA	TT	TT	TT	TT	TT	TT	TT	TT	TT	AT	TT	TT	TT	AT	TT	TT	TT	TT	TT	AT	TT	TT	TT	TT	AT	TT	TT	AT	TT	TT	TT	TT	TT	TT	TT	TT	TT
AX-94796715	T/C	1B	510980841	TT	TT	TT	TT	TT	TT	TT	TT	TT	TT	TT	TT	TT	TT	TT	TT	TT	TT	CC	TT	TT	TT	TT	TT	TT	TT	TT	TT	TT	TT	TT	TT	TT	TT	TT	TT	CC	TT	TT	TT	TT	TT	TT	TT	TT	TT
AX-94796921	C/G	1B	38067610	CC	CG	CC	CC	CC	CC	GG	CC	GG	CG	CC	CC	CC	CC	GG	CC	CC	CC	CC	CC	CC	NA	CC	CG	GG	CC	GG	GG	CG	CG	CC	CC	GG	CC	CC	GG	CC	CC	CC	CC	CC	CC	CC	CC	CC	GG
AX-94798980	G/A	1B	127976709	AG	AG	NA	AG	GG	AG	GG	AG	GG	GG	GG	AA	GG	AA	GG	GG	GG	GG	GG	GG	AA	GG	GG	GG	GG	AG	GG	GG	GG	GG	NA	AA	GG	AG	AG	GG	GG	GG	AA	GG	AG	AA	GG	AA	GG	GG
AX-94800893	G/T	1B	17731121	GG	GG	GG	GG	GG	GG	GG	GG	GG	TG	GG	GG	GG	GG	TG	GG	GG	GG	GG	GG	GG	GG	GG	GG	GG	GG	NA	NA	GG	GG	GG	GG	TG	GG	GG	TG	NA	GG	GG	GG	GG	GG	GG	GG	GG	NA
AX-94801428	G/T	1B	9936497	TT	TG	TT	TT	TT	GG	GG	TT	GG	GG	TT	GG	GG	GG	GG	TT	TT	GG	NA	GG	TT	TT	GG	TG	GG	GG	GG	GG	NA	TG	GG	GG	GG	GG	TT	GG	GG	TT	GG	GG	GG	TT	GG	GG	TT	GG
AX-94803292	T/G	1B	667822772	GG	TT	TT	GG	TT	TT	TT	TT	TT	TT	TT	TT	TT	TG	TT	TT	TT	TT	TT	TT	TT	TT	TT	TT	TT	TT	TT	TT	TT	TT	TT	TT	TT	TT	TT	TT	TT	TT	TT	TT	TT	TT	TT	TT	TT	TT
AX-94806190	G/C	1B	455211861	NA	GG	GG	GG	GG	GG	GG	GG	NA	GG	GG	NA	GG	CG	GG	CG	GG	GG	NA	GG	NA	NA	CC	GG	GG	GG	CG	NA	CC	NA	NA	GG	GG	CC	GG	GG	CC	GG	CG	GG	GG	NA	GG	GG	CG	GG
AX-94806570	T/C	1B	139672208	TT	TT	TT	TT	TT	TT	CC	TT	NA	TT	TT	TT	TT	TT	CC	TT	TT	TT	NA	TT	TT	TT	TT	TT	CC	TT	CC	CC	TT	TT	TT	TT	CC	TT	TT	CC	NA	TT	TT	TT	TT	TT	TT	TT	TT	CC
AX-94806781	T/C	1B	99597863	TT	TC	TT	TT	TT	TT	TC	TT	CC	TT	TT	TT	TT	TT	CC	TT	TT	TT	TT	TT	TT	TT	TT	TT	TC	TT	CC	CC	TC	TC	TT	TT	CC	TT	TT	CC	TT	TT	TT	TT	TT	TT	TT	TT	TT	TC
AX-94808850	A/G	1B	551032435	AA	AA	AA	AA	AA	AA	AG	AA	NA	AA	AA	AA	AA	AA	AA	AA	AA	AA	AA	AG	AA	AA	AA	AA	AG	AG	AA	AG	AA	AA	AA	AA	NA	AA	AA	AA	AA	AA	NA	AA	AG	AA	AA	AA	AA	AG
AX-94810460	C/G	1B	636737878	CC	CC	CC	GG	CC	CC	CC	CC	NA	CC	CC	CG	CC	CC	CC	CC	CC	CC	CC	CC	CC	CC	CC	CC	CC	CC	CC	CC	CC	CC	CC	CC	CC	CC	CC	NA	CC	CC	CC	CC	CC	CC	CC	CC	CG	CC
AX-94814014	A/G	1B	162780777	AA	NA	AA	AA	AA	AA	NA	AA	AG	AA	AA	AA	AA	AA	AG	AA	AA	AA	AA	AA	AA	AA	AA	AA	AG	AA	GG	GG	AA	AA	AA	AA	AG	AA	AA	AG	AA	AA	AA	AA	AA	AA	AA	AA	AA	GG
AX-94814758	T/C	1B	543517539	TT	TT	TT	TT	TT	TT	TC	TT	TT	NA	TT	TT	TT	NA	TT	TT	NA	TT	TT	TC	TT	TT	TT	TT	TC	NA	NA	TC	TC	NA	TT	TT	TC	TT	TT	TT	TT	TT	NA	TT	TC	TT	TT	TT	TT	TC
AX-94815426	A/G	1B	9598508	AA	AA	AA	AA	AA	AG	AA	AA	AG	AA	AA	AA	AA	AA	AA	AA	AG	AG	AG	AG	AA	AA	AA	AA	AA	AA	AA	AA	NA	AA	AA	AA	AA	AA	AA	AA	GG	GG	AG	AG	AG	AA	AA	AG	AA	AA
AX-94815728	T/C	1B	167108667	TT	TT	TT	TT	TT	TT	TC	TT	CC	TT	TT	TT	TT	TT	CC	TT	TT	TT	TT	TT	TT	TT	TT	TT	TC	TT	TC	TC	TT	TT	TT	TT	CC	TT	TT	CC	TT	TT	TT	TT	TT	TT	TT	TT	TT	TC
AX-94816227	T/C	1B	159388384	TT	TT	TT	TT	TT	TT	TC	TT	TC	TT	TT	TT	TT	TT	TC	TT	TT	TT	TT	TT	TT	TT	TT	TT	TC	TT	NA	TC	TT	TT	TT	TT	TC	TT	TT	TC	TT	TT	TT	TT	TT	TT	TT	TT	TT	TC
AX-94816512	G/C	1B	223144121	GG	GG	GG	GG	GG	GG	CG	GG	NA	GG	GG	GG	GG	GG	CG	GG	GG	GG	GG	GG	GG	GG	GG	GG	CG	GG	CG	CG	NA	GG	GG	GG	CG	GG	GG	CG	GG	GG	NA	GG	GG	GG	GG	GG	GG	CG
AX-94816673	A/G	1B	608533385	AG	AA	AA	AA	AA	AA	AA	AA	AA	AA	AA	AA	AA	AA	AA	AA	AA	AA	AA	AA	AA	AA	AA	AA	AA	AA	AG	AA	AA	AA	AG	AG	AA	AA	AA	AA	AA	AA	AG	AG	AA	AA	AA	AA	AA	AA
AX-94817132	A/G	1B	65370068	AA	AA	AG	AG	AG	AA	AA	AA	AA	AA	AA	AA	AA	AA	AA	AA	AA	AA	AA	AA	AA	AA	AA	AA	AG	AA	AG	AA	AG	AA	AA	NA	AG	AA	AA	AA	AG	AA	AA	AA	AA	AG	AG	AA	AA	AG
AX-94818276	C/G	1B	626657084	CC	CC	CC	CC	CC	CC	GG	CC	CC	CC	CC	CG	CC	CC	CC	CC	CC	CC	CC	CC	CC	CC	CC	CC	CC	CC	GG	CC	CC	CC	CC	CC	CC	CC	CC	CC	CC	CC	CC	CC	GG	CC	CC	CC	CC	CC
AX-94818661	A/G	1B	172946795	AA	AA	AA	AA	AA	AA	GG	AA	GG	AA	AA	AA	AA	AA	GG	AA	AA	AA	NA	AA	AA	AA	AA	AA	GG	AA	GG	GG	NA	AA	AA	AA	GG	AA	AA	GG	AA	AA	AA	AA	AA	AA	AA	AA	AA	GG
AX-94819044	A/G	1B	209521689	AA	AA	AA	AA	AA	AA	AG	AA	AG	AA	AA	AA	AA	AA	AG	AA	AA	AA	AA	AA	AA	AA	AA	NA	AG	AA	AG	AG	NA	AA	AA	AA	AG	AA	AA	AG	AA	AA	AA	AA	AA	AA	AA	AA	AA	AG
AX-94820127	G/A	1B	424538213	AA	GG	GG	GG	GG	GG	GG	GG	GG	GG	GG	GG	GG	GG	GG	GG	GG	GG	AA	GG	GG	GG	GG	GG	GG	GG	GG	GG	GG	GG	GG	GG	GG	GG	GG	GG	AA	GG	GG	GG	GG	GG	GG	GG	GG	GG
AX-94820715	G/C	1B	8676766	GG	GG	GG	GG	GG	GG	CC	GG	CC	GG	GG	GG	GG	GG	CC	GG	GG	GG	GG	GG	GG	GG	GG	GG	CC	GG	CC	CC	GG	GG	GG	GG	CC	GG	GG	CC	GG	GG	GG	GG	GG	GG	GG	GG	GG	CC
AX-94821053	A/G	1B	41086838	AA	AA	AA	AA	AA	AA	GG	AA	GG	AA	AA	AA	AA	AA	GG	AA	AA	AA	AA	AA	AA	AA	AA	AA	GG	AA	GG	GG	AA	AA	AA	AA	GG	AA	AA	GG	AG	AA	NA	AA	AA	AA	AA	AA	AA	GG
AX-94821952	C/G	1B	111260897	NA	CC	CC	CC	CC	CC	GG	CC	GG	NA	CC	CC	CC	CC	GG	CC	CC	CC	CC	CC	CC	CC	CC	CC	GG	CC	GG	GG	CC	CC	CC	CC	GG	CC	CC	GG	CC	CC	CC	CC	CC	CC	CC	CC	CC	GG
AX-94822028	C/G	1B	289727979	CC	CC	CC	CC	CC	CC	CG	CC	CG	CC	CC	CC	CC	CC	CG	CC	CC	CC	CC	CC	CC	CC	CC	CC	NA	CC	CG	CG	CC	CG	CC	CC	CG	CC	CC	CC	CC	CC	CC	CC	CC	CC	CC	CC	CC	CG
AX-94822580	A/G	1B	234251783	AA	AA	AA	AA	AA	AA	AA	AA	GG	GG	AA	AA	AA	AA	AA	AA	AA	AA	AG	AA	AA	AA	AA	AA	AA	AA	AA	AA	AA	AA	AA	AA	AA	AA	AA	AA	AA	GG	AA	AA	AA	AA	AA	AA	AA	AA
AX-94822707	C/T	1B	117187972	CC	CC	CC	CC	CC	CC	TT	CC	TC	CC	CC	CC	CC	CC	TC	CC	CC	CC	CC	CC	CC	CC	CC	CC	TT	CC	TT	TT	CC	TC	CC	CC	TC	CC	CC	TC	CC	CC	CC	CC	CC	CC	CC	CC	CC	TT
AX-94823926	C/T	1B	530959486	CC	TT	CC	CC	CC	TT	CC	TT	CC	CC	CC	TT	CC	TT	CC	CC	CC	TT	NA	CC	TT	CC	CC	CC	CC	CC	TT	CC	TC	CC	TT	TT	CC	CC	TC	CC	CC	CC	TT	TT	CC	TT	CC	TT	CC	CC
AX-94824939	G/A	1B	539481096	NA	GG	GG	GG	GG	GG	GG	GG	AA	AA	GG	GG	AA	GG	GG	GG	GG	GG	GG	GG	GG	GG	GG	AG	GG	AG	GG	GG	GG	GG	GG	GG	GG	GG	GG	AA	GG	GG	NA	NA	GG	GG	GG	GG	GG	NA
AX-94825342	T/G	1B	676271500	GG	TT	GG	GG	TT	TT	NA	TT	TG	TT	TT	NA	GG	TT	NA	TT	TT	TT	TT	TT	TT	GG	GG	GG	TT	TT	NA	GG	TT	TT	TT	TT	TT	TT	TG	NA	TT	TT	NA	TT	GG	TT	GG	TT	TG	GG
AX-94825609	A/C	1B	53248692	AA	AC	AA	AA	AA	AA	CC	AA	CC	AC	AA	AA	AA	AA	CC	NA	AA	AA	AA	AA	AA	AA	AA	AC	AC	AA	CC	CC	AC	AC	AA	AA	CC	AA	AA	CC	AC	AA	NA	AA	AA	NA	AA	AA	AA	CC
AX-94825916	C/T	1B	246768913	CC	CC	CC	CC	CC	CC	TC	CC	TC	CC	CC	CC	CC	CC	TC	CC	CC	CC	CC	CC	CC	CC	CC	CC	TC	CC	TC	TC	CC	CC	CC	CC	TC	CC	CC	TC	CC	CC	CC	CC	CC	CC	CC	CC	CC	TC
AX-94827415	T/C	1B	488658936	TT	NA	TT	TT	TT	CC	TT	CC	TT	TT	CC	TT	TT	TT	TT	TT	TT	CC	CC	TT	CC	TT	CC	TT	TT	TT	CC	TT	TT	TT	CC	CC	TT	TT	TC	TT	CC	TT	CC	CC	TT	CC	TT	CC	TT	TT
AX-94827580	T/A	1B	562468982	TT	AA	AT	TT	AA	TT	TT	TT	TT	AA	AA	NA	NA	AT	TT	TT	TT	NA	AT	TT	TT	TT	TT	TT	TT	TT	AT	TT	NA	TT	AT	AT	TT	TT	TT	TT	AA	TT	AA	TT	TT	TT	TT	AT	TT	TT
AX-94829127	T/C	1B	623730478	TT	CC	TT	TT	TT	TT	CC	TT	TT	TT	TT	NA	TT	TT	TT	CC	TT	TT	TT	CC	TT	CC	TT	CC	TT	TT	TT	TT	TT	CC	TT	TT	TT	CC	TT	TT	TT	CC	TT	TT	TC	TC	CC	TT	TT	CC
AX-94829936	T/C	1B	589489117	TT	TT	TT	TT	CC	TT	TT	CC	TT	TT	CC	NA	TT	TT	CC	CC	TT	TT	TT	TT	TT	CC	TT	TT	TT	TT	TT	CC	TT	TC	TT	TT	TT	TT	TT	TC	TT	CC	TT	TT	TT	CC	CC	TT	TT	TT
AX-94830772	C/T	1B	168418876	CC	CC	CC	CC	CC	CC	TT	CC	TT	CC	CC	CC	NA	CC	TT	CC	CC	CC	CC	CC	CC	CC	CC	NA	NA	CC	TT	TT	NA	CC	CC	CC	TT	CC	CC	TT	CC	CC	TC	CC	CC	CC	CC	CC	NA	TT
AX-94831912	A/G	1B	15448170	AA	AA	AA	AA	AA	AA	AG	AA	AG	AA	AA	AA	AA	AA	GG	AA	AA	AA	AA	AA	AA	AA	AA	AG	GG	AA	GG	GG	AG	AA	AA	AA	GG	AA	AA	AG	AA	AA	AA	NA	NA	AA	AA	AA	AA	GG
AX-94832356	A/G	1B	44067534	AA	NA	AA	AA	AA	AA	NA	AA	AG	AA	AA	AA	NA	AA	AG	AA	AA	AA	AA	AA	AA	AA	AA	AA	NA	AA	AG	AG	AG	AA	AA	AA	AG	AA	AA	AG	NA	AA	AG	AA	AA	AA	AA	AA	AA	AG
AX-94832758	T/C	1B	374319412	TC	TT	TT	TT	TT	TT	TT	TT	TT	TT	TT	TT	TT	TT	TT	TT	TT	TT	CC	TT	TT	TC	TT	TT	TT	TT	TT	TT	TT	TT	TT	TT	TT	TT	TT	TT	CC	TT	TT	TT	TT	TT	TT	TT	TT	TT
AX-94833199	C/T	1B	48280086	TT	CC	TT	CC	CC	CC	CC	TT	CC	TT	TT	CC	CC	CC	CC	CC	CC	CC	TC	TT	TT	CC	CC	CC	CC	CC	CC	CC	TC	CC	CC	CC	CC	CC	CC	CC	TT	CC	CC	CC	CC	TT	CC	CC	CC	CC
AX-94834373	C/T	1B	512422221	CC	NA	CC	CC	CC	CC	NA	CC	CC	CC	CC	CC	CC	CC	TT	CC	CC	CC	CC	TT	CC	CC	CC	NA	CC	CC	CC	TC	CC	TC	CC	CC	CC	CC	CC	CC	CC	CC	CC	CC	CC	CC	CC	CC	CC	CC
AX-94834634	C/T	1B	137447851	CC	CC	CC	CC	CC	CC	TT	CC	TT	CC	CC	CC	CC	CC	TT	CC	CC	CC	CC	CC	CC	CC	CC	CC	TC	CC	TT	NA	NA	CC	CC	CC	TT	CC	CC	TT	CC	CC	CC	CC	CC	CC	CC	CC	CC	TT
AX-94835306	C/T	1B	59471212	TT	CC	TT	NA	NA	CC	TT	TT	TT	TC	TT	CC	CC	CC	TT	CC	CC	NA	TT	TT	TT	CC	NA	CC	TT	CC	TC	TC	NA	NA	CC	CC	TT	CC	CC	TT	TT	CC	CC	CC	CC	TT	CC	CC	CC	TT
AX-94838868	A/C	1B	242248089	AA	AA	AA	AA	AA	AA	CC	AA	CC	AA	AA	AA	AA	AA	CC	NA	AA	AA	AA	AA	AA	AA	AA	AA	CC	AA	CC	CC	NA	AA	AA	AA	CC	AA	AA	CC	NA	AA	AC	AA	AA	AA	AA	AA	AA	CC
AX-94839011	G/A	1B	212428417	GG	GG	GG	GG	GG	GG	GG	GG	AG	GG	GG	GG	GG	GG	AG	GG	AG	GG	AG	AG	GG	AG	GG	GG	GG	GG	GG	GG	NA	GG	GG	GG	GG	GG	GG	GG	GG	GG	GG	GG	AG	GG	GG	GG	GG	GG
AX-94839474	T/C	1B	92871677	TT	TT	TC	TT	TT	TT	NA	TT	TC	TT	TT	TT	TT	TT	NA	TT	TT	TT	TT	TT	TT	TT	TC	TC	TC	TT	CC	CC	TT	TT	TT	TT	TC	TT	TT	NA	TT	TT	TT	TC	TT	TC	TT	TT	TT	CC
AX-94839686	C/T	1B	522014052	CC	TT	CC	CC	CC	CC	CC	CC	TC	TT	CC	CC	TC	CC	TC	CC	CC	CC	CC	TC	CC	CC	CC	TT	CC	CC	TT	TT	NA	TT	CC	CC	CC	CC	CC	CC	CC	TC	NA	CC	CC	CC	CC	CC	CC	CC
AX-94840964	A/T	1B	169531781	AA	AA	AA	AA	AA	AA	AT	AA	AT	AA	AA	AA	AA	AA	AT	AA	AA	AA	AA	AA	AA	AA	AA	AA	AT	AA	AT	AT	AA	AA	AA	AA	AT	AA	AA	AT	AA	AA	AA	AA	AA	AA	AA	AA	AA	NA
AX-94841376	G/T	1B	630700834	TT	GG	TT	GG	TT	TT	GG	TT	TT	TT	GG	GG	TT	GG	NA	GG	TT	TT	TT	GG	TT	GG	TT	GG	TT	TT	TT	TT	TG	GG	TT	TT	TT	GG	TT	GG	TT	GG	TG	GG	TT	TG	GG	TT	GG	GG
AX-94841468	C/T	1B	617827626	TT	TT	CC	TT	CC	TT	TT	TT	TC	TT	CC	CC	CC	CC	CC	CC	TT	TT	CC	TT	CC	CC	TT	TT	TT	TT	TT	TT	TT	TT	CC	TT	CC	TT	TT	CC	CC	CC	CC	TT	TT	CC	CC	CC	CC	TT
AX-94842940	G/A	1B	4346776	GG	GG	GG	GG	AG	GG	AA	GG	AA	GG	GG	GG	GG	GG	AA	GG	AG	GG	GG	GG	GG	GG	GG	GG	NA	GG	AA	AA	AG	GG	GG	GG	AA	GG	GG	AA	GG	GG	AG	GG	GG	GG	GG	GG	GG	AA
AX-94843442	A/G	1B	115450238	AA	AA	AA	AA	AA	AA	GG	AA	GG	AA	AA	AA	AA	AA	GG	AA	AA	AA	AA	AA	AA	AA	AA	AA	GG	AA	GG	GG	NA	AA	AA	AA	GG	AA	AA	GG	AA	AA	AA	AA	AA	AA	AA	AA	AA	GG
AX-94843704	A/G	1B	395276811	AA	AG	AA	AA	AA	AA	AA	AA	AA	AG	AA	AA	AA	AA	AA	NA	AA	AA	GG	AA	AA	AA	AA	NA	AA	AA	NA	AG	AA	AG	AA	AA	AA	AA	AA	AA	GG	AA	AG	AA	AA	AA	AA	AA	AA	AA
AX-94845461	G/A	1B	188263833	GG	GG	GG	GG	GG	GG	AG	GG	AA	AG	GG	GG	GG	GG	AA	GG	GG	GG	GG	GG	GG	GG	GG	GG	AG	GG	AA	AA	GG	GG	GG	GG	AA	GG	GG	AA	GG	AG	GG	GG	GG	GG	GG	GG	GG	AA
AX-94845742	C/T	1B	15745924	CC	CC	CC	CC	CC	CC	CC	CC	CC	CC	CC	CC	CC	CC	CC	CC	CC	CC	CC	CC	CC	CC	CC	CC	CC	CC	CC	CC	CC	CC	CC	CC	CC	CC	CC	CC	CC	CC	NA	CC	CC	CC	CC	CC	CC	CC
AX-94845848	A/G	1B	106681741	AA	AA	AA	AA	AA	AA	GG	AA	NA	AA	AA	AA	AA	AA	GG	AA	AA	AA	AA	AA	AA	AA	AA	AA	GG	AA	GG	GG	AA	AA	AA	AA	GG	AA	AA	GG	AA	AA	AA	AA	AA	AA	AA	AA	AA	GG
AX-94847341	C/T	1B	613001140	TT	CC	TT	CC	TT	TT	CC	TT	TT	TT	TT	NA	TT	TT	CC	CC	TT	TT	TT	CC	TT	CC	CC	CC	TT	TT	TT	TT	CC	CC	TT	TT	TT	CC	TT	TT	TT	CC	TT	TT	TT	TC	CC	TT	CC	CC
AX-94847672	A/C	1B	18386955	CC	AA	AA	AA	AA	CC	AC	AA	AC	AA	CC	CC	AA	CC	AC	AA	AA	CC	CC	AA	AA	AA	CC	AA	AC	CC	AC	AC	AA	AA	CC	CC	AC	CC	AA	AC	CC	AA	NA	AA	CC	AA	AA	CC	AA	AC
AX-94849540	G/T	1B	69824969	GG	TT	TT	GG	GG	NA	NA	TT	NA	TT	GG	TT	GG	TT	NA	GG	GG	GG	TT	GG	TT	GG	GG	GG	NA	TT	TT	GG	GG	GG	TT	GG	GG	GG	TT	TT	TG	TT	GG	GG	TT	TG	GG	GG	GG	TT
AX-94850271	C/T	1B	100309644	CC	CC	CC	CC	CC	CC	TT	CC	NA	CC	CC	CC	CC	CC	TT	CC	CC	CC	CC	CC	CC	CC	CC	CC	TT	CC	TT	TT	CC	CC	CC	CC	TT	CC	CC	TT	CC	CC	CC	CC	CC	CC	CC	CC	CC	TT
AX-94850928	C/T	1B	608531529	TT	CC	CC	CC	CC	CC	CC	CC	CC	CC	CC	CC	CC	CC	CC	CC	CC	CC	CC	CC	CC	CC	CC	CC	CC	CC	TT	CC	CC	CC	TT	TT	CC	CC	TC	CC	CC	CC	NA	TT	CC	CC	CC	CC	CC	CC
AX-94852573	G/A	1B	488643764	GG	GG	NA	GG	GG	GG	GG	GG	GG	GG	AG	GG	GG	GG	NA	GG	GG	GG	GG	GG	GG	NA	GG	GG	GG	GG	NA	GG	NA	NA	GG	GG	GG	GG	GG	GG	AG	GG	NA	GG	GG	GG	GG	GG	GG	GG
AX-94853626	C/T	1B	16668389	CC	CC	CC	CC	CC	CC	CC	TC	TC	CC	CC	CC	CC	CC	TT	CC	CC	CC	CC	TC	TC	CC	CC	CC	CC	CC	CC	TC	CC	CC	TC	CC	CC	CC	TC	NA	CC	CC	CC	CC	CC	TC	CC	CC	CC	CC
AX-94855067	G/C	1B	668131429	GG	GG	GG	CC	GG	GG	GG	GG	GG	GG	GG	GG	GG	GG	GG	GG	GG	GG	GG	GG	GG	GG	GG	GG	GG	GG	GG	GG	CG	CG	GG	GG	GG	GG	GG	GG	NA	GG	CG	GG	GG	GG	GG	GG	GG	GG
AX-94856564	C/T	1B	1523351	CC	TT	CC	CC	TC	TC	TC	CC	CC	CC	TC	TC	CC	TC	TC	CC	CC	CC	CC	CC	CC	CC	CC	CC	CC	CC	CC	CC	CC	CC	CC	CC	CC	TC	CC	TC	TC	CC	CC	CC	CC	CC	CC	CC	CC	CC
AX-94856891	T/C	1B	674808412	TC	TT	CC	TC	TT	TC	TC	TT	CC	TT	TT	TT	CC	TT	CC	TT	TT	TT	TT	TC	TT	CC	TC	NA	TT	NA	CC	NA	TT	TT	TT	TT	TT	TT	TT	CC	TT	TT	TC	TT	TC	TT	CC	TT	CC	TC
AX-94857844	C/T	1B	679748728	CC	CC	CC	CC	TT	CC	CC	CC	CC	CC	NA	CC	CC	CC	CC	CC	CC	CC	CC	TT	CC	CC	CC	CC	CC	CC	CC	CC	CC	CC	CC	CC	CC	CC	TT	CC	CC	CC	CC	CC	CC	CC	CC	CC	CC	CC
AX-94860488	T/C	1B	33066918	TT	TT	TT	TT	TT	TT	TC	TT	NA	TT	TT	TT	TT	TT	NA	TT	TT	TT	TT	TT	TT	TT	TT	TT	TC	TT	TC	TC	TT	TT	TT	TT	TC	TT	TT	TC	TT	TT	TT	TT	TT	TT	TT	TT	TT	TC
AX-94860571	G/C	1B	17352474	GG	GG	GG	GG	GG	GG	CG	GG	CG	GG	GG	GG	GG	GG	CG	GG	GG	GG	GG	GG	GG	GG	GG	GG	CG	GG	CG	CG	GG	GG	GG	GG	CG	GG	GG	CG	GG	GG	GG	GG	GG	GG	GG	GG	GG	CG
AX-94861289	C/T	1B	555935445	CC	NA	CC	CC	CC	NA	CC	TT	CC	CC	CC	CC	CC	CC	CC	CC	CC	CC	CC	CC	TT	CC	TT	CC	CC	CC	CC	CC	TT	CC	CC	CC	CC	TT	CC	CC	CC	CC	CC	TT	CC	TT	CC	CC	CC	CC
AX-94861978	T/C	1B	120405775	CC	TT	TT	TT	TT	TT	CC	TT	CC	TT	CC	TT	TT	TT	CC	TT	TT	TT	TT	TT	TT	TT	TT	TT	CC	TT	CC	CC	TT	TT	TT	TT	CC	TT	TT	CC	TT	TT	TT	TT	TT	TT	TT	TT	TT	CC
AX-94863697	A/G	1B	332754854	AA	GG	AA	AA	AA	AA	AA	AA	NA	GG	AA	AA	AA	AA	AA	AA	AA	AA	AA	AA	AA	AA	AA	GG	AA	AA	GG	GG	GG	GG	AA	AA	AA	AA	AA	AA	AA	AA	AA	AA	AA	AA	AA	AA	AA	AA
AX-94864245	C/G	1B	144126175	CC	CC	CC	CC	CC	CC	CG	CC	CG	CC	CC	CC	CC	CC	CG	CC	CC	CC	CC	CC	CC	CC	CC	CC	CG	CC	CG	CG	CC	CC	CC	CC	CG	CC	CC	CG	CC	CC	CC	CC	CC	CC	CC	CC	CC	CG
AX-94864247	C/G	1B	327958101	CC	CC	CC	CC	CC	CC	CC	CC	NA	CC	CC	CC	CC	CC	CC	CC	CC	CC	GG	CC	CC	CC	CG	CC	CC	CC	CC	CC	NA	CC	CC	CC	CC	CC	NA	CC	GG	CC	CC	GG	CC	CC	CC	CC	CC	CC
AX-94864530	C/T	1B	529855126	CC	TT	CC	CC	CC	TT	CC	TT	CC	CC	CC	TT	CC	TT	CC	CC	CC	TT	CC	CC	TT	CC	CC	CC	CC	CC	TT	CC	CC	CC	TT	TT	CC	CC	TT	CC	CC	CC	TT	TT	CC	TT	CC	TT	CC	CC
AX-94866763	T/C	1B	471519652	TT	TT	TT	TT	TT	NA	TT	CC	TT	TT	TT	TT	TT	TT	TT	TT	TT	TT	TT	NA	TT	TT	TT	TT	TT	TT	TT	TT	TC	TT	TT	TT	TT	TT	TT	TT	TT	TT	TT	TT	TT	TT	TT	TT	NA	TT
AX-94867242	G/A	1B	370034331	AA	GG	GG	GG	GG	GG	GG	GG	GG	GG	GG	GG	GG	GG	GG	GG	GG	GG	AA	GG	GG	GG	GG	GG	GG	GG	GG	GG	NA	NA	GG	GG	GG	GG	GG	GG	AA	GG	GG	GG	GG	GG	GG	GG	GG	GG
AX-94867248	C/T	1B	460578818	CC	CC	TT	TT	TT	CC	CC	CC	CC	TT	CC	CC	TT	CC	CC	TT	TT	CC	CC	CC	CC	TT	CC	CC	CC	CC	CC	CC	CC	NA	CC	CC	CC	CC	CC	CC	CC	TT	CC	CC	CC	CC	TT	CC	TT	CC
AX-94868846	A/G	1B	577824804	GG	GG	GG	GG	AA	GG	AA	GG	GG	AA	GG	GG	GG	GG	AA	GG	AA	AA	GG	AA	GG	AA	AA	GG	AA	GG	GG	AA	AA	AA	GG	AA	AA	GG	AG	AA	AA	GG	GG	AA	GG	NA	AA	AA	AA	GG
AX-94868998	A/T	1B	327957808	AA	AA	AA	AA	AA	AA	AA	AA	AT	AA	AA	AA	AA	AA	AA	AA	NA	AA	TT	AA	AA	AA	TT	AA	AA	AA	AA	AA	NA	AA	AA	AA	AA	AA	AA	AA	TT	AT	AA	TT	AA	AA	AA	AA	AT	AA
AX-94869415	G/T	1B	421097913	TG	GG	GG	GG	GG	GG	GG	GG	GG	GG	GG	GG	GG	GG	GG	GG	GG	GG	TG	GG	GG	GG	GG	GG	GG	GG	GG	GG	GG	GG	GG	GG	GG	GG	GG	GG	NA	GG	GG	GG	GG	GG	GG	GG	GG	GG
AX-94870113	T/C	1B	566831296	CC	TT	TT	CC	TT	NA	TT	CC	TT	TT	TT	TT	TT	TT	CC	TT	TT	TT	TT	TT	CC	TT	CC	TT	TT	TT	TT	TT	CC	TT	TT	TT	TT	CC	TC	CC	TT	TT	TT	CC	TT	TC	TT	TT	TT	TT
AX-94870559	T/G	1B	100648453	TT	TT	TT	TT	TT	TT	TG	TT	GG	TT	TT	TT	TT	TT	GG	TT	TT	TT	NA	TT	TT	TT	TT	TT	TG	TT	GG	GG	TT	TT	TT	TT	GG	TT	TT	GG	TT	TT	TT	TT	TT	TT	TT	TT	TT	GG
AX-94871042	C/A	1B	628811624	CC	CC	CC	AA	CC	CC	CC	CC	AC	CC	CC	AA	CC	CC	CC	CC	CC	CC	CC	CC	CC	AA	AA	CC	CC	CC	CC	CC	NA	CC	CC	CC	CC	CC	CC	CC	NA	CC	NA	CC	CC	CC	CC	CC	AA	CC
AX-94871220	T/G	1B	455211699	GG	TT	TT	TT	TT	TT	TT	TT	TT	TT	TT	TT	TT	TG	TT	TT	TT	TT	GG	TT	TT	TT	GG	TT	TT	TT	TT	TT	GG	TT	TT	TT	TT	GG	TT	TT	GG	TT	TT	TT	TT	TT	TT	TT	NA	TT
AX-94873056	T/C	1B	135962805	TT	TT	TT	TT	TT	TT	TC	TT	NA	TT	CC	NA	TT	TT	CC	TT	TT	TT	TT	TT	TT	TT	TT	TT	TC	TT	CC	CC	TC	TT	TT	TT	CC	TT	TT	CC	TT	TT	TC	TT	TT	TC	TT	TT	TT	CC
AX-94873208	T/G	1B	98904266	TT	TT	TT	TT	TT	TT	NA	TT	GG	TT	TT	TT	TT	TT	GG	TT	TT	TT	TT	TT	TT	TT	TT	TT	TG	TT	TG	TG	NA	TT	TT	TT	GG	TT	TT	GG	NA	TT	NA	TT	TT	TT	TT	TT	TT	GG
AX-94873552	C/T	1B	613423115	CC	TT	CC	CC	CC	CC	NA	CC	CC	CC	CC	CC	CC	CC	TT	TT	CC	CC	CC	TT	CC	TT	TT	TT	CC	TT	CC	CC	TC	TT	CC	CC	CC	TT	CC	CC	CC	TT	CC	CC	CC	TC	TT	CC	TT	TT
AX-94874112	A/C	1B	10204609	AA	CC	AA	AA	AA	AA	NA	AA	CC	AA	AA	AA	AA	AC	CC	CC	AA	AA	NA	AA	AA	CC	AA	CC	AC	AA	CC	CC	CC	CC	NA	AA	CC	AA	AC	CC	NA	CC	AC	AA	AA	NA	NA	AA	CC	NA
AX-94875635	C/T	1B	564908616	NA	TT	TT	TT	TT	CC	CC	CC	CC	TT	TT	NA	TT	TT	TT	CC	TT	TT	TT	CC	CC	CC	CC	CC	CC	CC	TT	CC	CC	CC	TT	TT	CC	CC	TC	TT	TT	CC	TT	CC	CC	CC	CC	TT	CC	CC
AX-94877264	T/C	1B	159919982	TT	TT	TT	TT	TT	TT	NA	TT	CC	TT	TT	TT	TT	TT	CC	TT	TT	TT	TT	TT	TT	TT	TT	TT	NA	TT	TC	TC	TT	TT	TT	TT	CC	TT	TT	CC	TT	TT	TT	TT	TT	TT	TT	TT	TT	CC
AX-94878691	C/A	1B	5159883	CC	AC	CC	CC	CC	CC	AA	CC	AA	NA	CC	CC	NA	CC	AA	CC	CC	CC	CC	CC	CC	CC	NA	AC	NA	CC	AC	NA	AC	NA	CC	CC	AA	CC	CC	AA	CC	CC	AC	CC	CC	CC	CC	CC	CC	AA
AX-94879094	T/C	1B	570484581	TT	TT	TT	TT	TT	TT	TT	TT	TT	TT	TT	TT	TT	TT	TT	TT	TT	TT	TT	TT	TT	TT	CC	NA	TT	TT	TT	NA	TC	TT	TT	TT	TT	CC	TT	TT	TT	TT	TT	TT	TT	TT	TT	TT	TT	TT
AX-94879161	T/A	1B	614793764	TT	TT	NA	AA	TT	TT	AA	TT	NA	AA	TT	TT	NA	TT	TT	TT	TT	TT	TT	TT	TT	AA	TT	TT	TT	TT	NA	TT	AT	NA	TT	AT	TT	AA	NA	AA	TT	AT	TT	AA	TT	TT	TT	TT	TT	NA
AX-94880896	G/A	1B	640865222	GG	AG	GG	GG	GG	GG	GG	GG	AG	GG	GG	AG	GG	GG	AA	GG	GG	GG	GG	GG	GG	GG	GG	NA	GG	GG	AG	GG	AG	AG	GG	GG	GG	GG	GG	GG	GG	GG	NA	AA	GG	GG	GG	GG	AA	GG
AX-94881796	C/T	1B	572288471	CC	TC	CC	CC	CC	CC	CC	CC	CC	TC	CC	CC	CC	CC	TT	CC	CC	CC	TC	CC	CC	CC	CC	TC	CC	CC	TC	TC	NA	NA	CC	CC	CC	CC	CC	CC	CC	CC	CC	CC	CC	CC	CC	CC	CC	CC
AX-94882031	C/A	1B	216499114	CC	AC	CC	CC	CC	CC	AA	CC	AA	AC	CC	CC	CC	CC	AA	CC	CC	CC	CC	CC	CC	CC	CC	AC	AA	CC	AA	AA	AC	CC	CC	CC	AA	CC	CC	AA	CC	CC	AC	NA	CC	CC	CC	CC	CC	AA
AX-94883485	A/C	1B	56062103	AA	AA	AA	AA	AA	AA	NA	AA	AA	AA	AA	AA	AA	AA	AC	AA	AA	AA	AA	AA	AA	AA	AA	AA	AC	AA	NA	AC	NA	AA	AA	AA	AC	AA	AA	AC	NA	AA	AA	AA	AA	AA	AA	AA	AA	AC
AX-94884265	C/T	1B	637826164	CC	TC	CC	CC	CC	CC	CC	CC	CC	CC	CC	TC	CC	CC	TT	CC	TT	CC	CC	CC	CC	CC	CC	CC	TC	CC	NA	TT	TC	TC	CC	CC	TT	CC	CC	CC	NA	CC	CC	CC	TT	CC	CC	CC	CC	CC
AX-94884926	A/G	1B	429589803	AA	AG	AA	AA	AA	AA	AA	AA	NA	AG	AA	AA	AA	AG	AA	AA	AA	AA	AA	AA	AA	NA	AA	AG	AA	AA	AG	AG	AG	AG	AA	AA	NA	AA	AA	AA	AA	AA	AG	AA	AA	NA	AA	AA	AA	AA
AX-94884997	T/C	1B	117170196	TT	TT	TT	TT	TT	TT	NA	TT	CC	TT	TT	TT	TT	TT	CC	TT	TT	TT	TC	TT	TT	TT	TT	TT	TC	TT	CC	CC	TT	TT	TT	NA	CC	TT	TT	CC	TT	TT	TT	TT	TT	TT	TT	TT	TT	CC
AX-94885078	C/T	1B	347575603	TT	CC	TT	CC	CC	CC	CC	CC	CC	TT	CC	CC	CC	CC	TT	CC	TT	CC	CC	TT	CC	CC	TT	CC	TT	CC	TT	CC	CC	CC	CC	CC	TT	TT	CC	CC	CC	CC	NA	CC	CC	CC	CC	CC	CC	CC
AX-94885687	C/T	1B	112504055	CC	CC	CC	CC	TC	CC	CC	CC	TC	CC	NA	CC	CC	TC	TC	CC	CC	CC	CC	CC	CC	CC	CC	CC	CC	CC	CC	CC	NA	CC	CC	CC	NA	CC	CC	CC	TC	CC	NA	CC	CC	CC	CC	CC	NA	CC
AX-94885934	A/C	1B	167934010	AA	NA	AA	AA	AC	AA	CC	AA	CC	AA	AA	AA	AC	AA	CC	NA	AA	AA	AA	AA	NA	AA	AA	AA	CC	AA	CC	CC	NA	AC	AA	AA	CC	AA	AA	CC	NA	AA	AA	AA	AA	AA	AA	AA	AA	CC
AX-94887162	T/G	1B	591109877	TT	TT	TT	TT	TT	TT	TT	TT	TT	TT	TT	GG	TT	GG	GG	TT	TT	GG	TT	TT	TT	TT	GG	TT	TT	TT	GG	TT	TT	TT	GG	GG	TT	TT	TG	TT	TT	TT	GG	NA	TT	TT	TT	GG	GG	TT
AX-94887627	T/C	1B	29289394	TT	TT	TT	TT	TT	TT	TC	TT	NA	TT	TT	TT	TT	TT	TC	TT	TT	TT	TT	TT	TT	TT	TT	TT	NA	TT	TT	TC	TT	TT	TT	TT	TC	TT	TT	TC	TT	TT	TT	TT	TT	TT	TT	TT	TT	TC
AX-94887858	A/G	1B	423205018	GG	AA	AA	AA	AA	AA	AA	AA	AG	AA	AA	AA	AA	NA	NA	NA	AA	AA	AA	AA	AA	AA	AA	AA	AA	AA	AA	AA	AG	AA	AA	AA	NA	AA	AA	AA	NA	AA	AG	AA	AA	AA	AA	AA	NA	AA
AX-94888336	G/A	1B	59539682	AA	AG	AA	AG	GG	AG	AA	AA	AA	AA	AA	GG	NA	GG	AA	GG	AG	AG	AG	AA	AA	NA	AG	AG	AA	AG	AA	AA	AG	AA	GG	NA	NA	AG	AG	AA	AA	NA	NA	AG	AG	NA	GG	GG	GG	AA
AX-94888523	T/C	1B	570276448	TT	TT	TC	TT	TT	TT	TT	TT	TT	TT	TT	TT	TT	TT	TT	TT	TT	TT	TT	TC	TT	TT	NA	TT	TT	TT	TT	TT	TC	TT	TT	TT	TT	TT	TT	TT	TT	TT	TC	TT	TT	TT	TT	TT	TT	TC
AX-94890541	A/G	1B	676201156	AG	AA	AA	GG	GG	AG	AG	AG	AA	AA	GG	AA	AA	AA	AA	AA	AG	AG	NA	AG	AA	AA	AG	AA	AG	AG	AA	AA	AA	AA	AA	AG	AA	AG	GG	AA	AA	AA	AA	AG	AG	AA	AA	AA	AA	AG
AX-94891105	A/G	1B	551179524	AA	NA	AA	GG	NA	NA	NA	AA	AA	NA	AA	AA	AA	AA	GG	AA	AA	AA	AA	AA	AA	NA	AA	NA	AA	AA	AG	AG	NA	AG	AA	AA	AA	AA	AA	GG	AG	AA	AG	AA	AA	AA	AA	AA	AA	AA
AX-94891564	A/C	1B	65775890	AA	AA	AA	AA	CC	CC	AA	CC	AA	AA	AA	CC	AA	AA	AA	AA	CC	CC	AA	AA	AA	AA	CC	AA	AA	AA	AA	CC	AC	AA	AA	AC	AA	AA	AA	AA	AA	AA	AA	AC	CC	CC	AA	CC	CC	AA
AX-94891926	A/G	1B	493873111	GG	AA	AA	GG	AA	GG	GG	GG	AA	AA	AA	AA	AA	AA	AA	AA	GG	GG	AA	GG	AA	AA	GG	AA	GG	GG	AA	AA	AA	AA	AA	GG	AA	GG	GG	AA	AA	AA	AA	GG	GG	AA	AA	AA	AA	GG
AX-94892856	C/T	1B	10005178	CC	CC	CC	CC	CC	TT	CC	CC	TC	CC	CC	CC	CC	CC	CC	CC	TC	TT	TT	TT	CC	CC	CC	CC	CC	CC	CC	CC	CC	CC	CC	CC	CC	CC	CC	CC	TT	TT	TT	TT	TT	CC	CC	TT	CC	CC
AX-94894565	T/C	1B	168972718	TT	TT	TT	TT	TT	TT	CC	TT	CC	TT	TT	TT	TT	TT	CC	TT	TT	TT	TT	TT	TT	TT	TT	TT	NA	TT	CC	CC	TT	TT	TT	TT	CC	TT	TT	CC	TT	TT	TT	TT	TT	TT	TT	TT	TT	CC
AX-94896564	C/T	1B	432823918	CC	CC	CC	CC	CC	CC	CC	CC	NA	CC	CC	CC	CC	TC	CC	TC	CC	CC	CC	CC	TC	TC	CC	CC	CC	CC	NA	CC	NA	CC	CC	CC	CC	CC	CC	CC	NA	NA	NA	CC	CC	CC	CC	CC	TC	CC
AX-94897136	G/A	1B	164832742	GG	GG	GG	GG	GG	GG	AG	GG	AA	GG	GG	GG	GG	GG	AA	GG	GG	GG	GG	GG	GG	GG	GG	GG	AG	GG	NA	AA	GG	GG	GG	GG	AA	GG	GG	AA	GG	GG	GG	GG	GG	GG	GG	GG	GG	NA
AX-94897804	G/C	1B	631064984	GG	GG	CC	GG	GG	GG	CC	CC	GG	GG	GG	GG	GG	GG	GG	GG	GG	GG	GG	CC	GG	GG	CC	CC	GG	GG	GG	GG	GG	GG	GG	GG	GG	CC	GG	GG	GG	GG	CG	CC	GG	GG	CC	GG	GG	CC
AX-94899004	C/T	1B	140296394	CC	CC	CC	CC	CC	CC	TT	CC	TT	CC	CC	CC	CC	CC	TT	CC	CC	CC	CC	CC	CC	CC	CC	CC	NA	CC	TT	TT	CC	CC	CC	CC	TT	CC	CC	TT	CC	CC	CC	CC	CC	CC	CC	CC	CC	TT
AX-94899483	T/C	1B	521218985	CC	TT	TT	TT	TT	TT	CC	TT	CC	TT	TT	CC	TT	CC	TT	TT	TT	TT	TT	CC	TT	TT	TT	TT	CC	CC	TT	CC	TT	TT	TT	TT	CC	TT	NA	TT	TT	TT	TT	TT	CC	TT	TT	TT	TT	CC
AX-94900228	C/T	1B	654027265	CC	CC	CC	CC	CC	CC	CC	CC	CC	CC	CC	CC	CC	TC	TC	NA	CC	CC	NA	CC	CC	CC	CC	TC	CC	CC	TC	CC	TC	TC	CC	CC	CC	CC	CC	TC	CC	TC	CC	TC	CC	TC	CC	CC	TC	CC
AX-94901185	T/C	1B	212430754	TT	TT	TT	TT	TT	NA	TC	TC	CC	TT	TT	TT	TT	TT	CC	NA	TT	TT	TT	TT	TT	TT	TT	NA	TC	TT	CC	CC	TT	TT	TT	TT	CC	TT	TT	CC	TT	TT	TT	TT	TT	TT	TT	TT	TT	CC
AX-94901769	A/G	1B	45198194	AA	AA	AA	AA	AA	AA	AG	AA	AG	AA	AA	AA	AA	AA	AG	AA	AA	AA	AA	AA	AA	AA	AA	AA	AG	AA	AG	AG	AG	NA	AA	AA	AG	AA	AA	AG	AA	AA	AG	AA	AA	AA	AA	AA	NA	AG
AX-94902804	T/C	1B	94546140	CC	TT	TT	TT	TT	TT	CC	TT	CC	TT	CC	TT	TT	TT	CC	TT	TT	TT	TT	TT	TT	TT	TT	TT	TC	TT	CC	CC	TT	TT	TT	TT	CC	TT	TT	CC	TT	TT	TT	TT	TT	TT	TT	TT	TT	CC
AX-94903361	C/G	1B	137645423	CC	CC	NA	CC	CC	CC	GG	CC	GG	CC	CC	CC	CC	CG	GG	NA	CC	CC	CC	CC	CG	NA	CC	CC	CG	CC	GG	GG	CG	CC	NA	CC	GG	CC	CC	GG	CC	CC	NA	CC	CC	CC	CC	NA	CG	GG
AX-94903641	C/A	1B	10017977	AA	AC	NA	AA	NA	CC	CC	AA	CC	AC	NA	CC	CC	CC	CC	CC	AA	CC	CC	CC	NA	CC	CC	AC	CC	CC	AC	AC	AC	AC	CC	CC	CC	CC	CC	CC	CC	CC	CC	CC	CC	CC	CC	CC	CC	CC
AX-94906016	G/T	1B	357427477	GG	TG	GG	GG	GG	GG	GG	GG	GG	TG	GG	GG	GG	GG	GG	GG	GG	GG	GG	GG	GG	GG	GG	TG	GG	GG	NA	TG	TG	TG	GG	GG	GG	GG	GG	GG	GG	GG	GG	GG	GG	GG	GG	GG	GG	GG
AX-94906568	T/G	1B	456975112	GG	TG	TT	TT	TT	TT	TT	TT	TT	NA	TT	NA	TT	NA	TT	NA	TG	TT	NA	TT	TT	TT	GG	TT	TT	TT	NA	TT	GG	TG	TT	TT	TT	GG	NA	TT	GG	TT	GG	TT	TG	TT	TT	TT	TG	TT
AX-94907438	C/T	1B	41584846	CC	CC	CC	CC	CC	CC	NA	TC	TC	CC	CC	CC	TC	CC	NA	CC	CC	CC	CC	CC	TC	CC	CC	CC	NA	CC	NA	NA	CC	CC	CC	CC	TC	CC	CC	TC	NA	CC	CC	CC	CC	TC	CC	CC	CC	NA
AX-94908088	C/T	1B	555298838	CC	CC	CC	TT	CC	CC	CC	CC	CC	CC	CC	CC	CC	CC	TT	CC	CC	CC	CC	CC	CC	CC	TT	CC	CC	CC	CC	CC	TT	CC	CC	CC	CC	TT	TC	TT	CC	CC	CC	CC	CC	CC	CC	CC	CC	CC
AX-94910587	T/C	1B	626709545	TT	TC	TT	CC	TT	TT	TT	TT	TT	TC	TT	TT	TT	TT	TT	TT	TT	TT	TT	TT	TT	TT	TT	TC	TT	TT	TC	TC	CC	TC	TT	TT	TT	TT	TT	TT	TT	TT	TT	NA	TT	TT	TT	TT	TT	TT
AX-94910851	G/T	1B	285339010	GG	NA	GG	GG	GG	GG	GG	GG	GG	GG	TT	GG	GG	GG	GG	GG	GG	GG	GG	GG	GG	GG	GG	GG	GG	GG	GG	GG	GG	GG	GG	GG	GG	GG	GG	TG	GG	GG	GG	GG	GG	GG	GG	GG	GG	GG
AX-94912445	G/C	1B	24163265	GG	GG	CC	CC	GG	GG	CC	GG	CC	CG	GG	GG	CC	GG	CC	GG	GG	GG	GG	CC	GG	GG	GG	GG	CG	GG	CC	CC	GG	CG	GG	GG	CC	GG	GG	CC	GG	GG	GG	GG	GG	GG	GG	GG	NA	CC
AX-94914633	T/G	1B	626595366	TT	TT	GG	TT	GG	GG	TT	GG	GG	GG	TT	NA	GG	TT	TT	TT	GG	TT	GG	TT	GG	TT	TT	TT	GG	GG	GG	GG	TG	TT	GG	GG	GG	TT	GG	GG	GG	GG	GG	GG	GG	TG	TT	TT	TT	TT
AX-94916753	T/G	1B	524154647	NA	TT	TT	TT	TT	TT	TT	TT	TT	TT	TT	TT	TT	TT	TT	TT	TT	TT	GG	TT	TT	TT	TT	NA	TT	TT	TT	TT	TG	TT	TT	TT	TT	TT	TT	TT	GG	TT	TT	TT	TT	TT	TT	TT	TT	TT
AX-94917647	G/A	1B	163096591	GG	GG	GG	GG	GG	GG	AG	GG	AG	GG	AG	GG	GG	GG	AG	GG	GG	GG	GG	GG	GG	GG	GG	GG	AG	GG	NA	AG	GG	GG	GG	GG	AG	GG	GG	AG	GG	GG	GG	GG	GG	GG	GG	GG	GG	AG
AX-94918106	C/A	1B	22394606	CC	CC	AC	AC	CC	CC	AC	CC	AA	AA	CC	CC	AC	CC	AA	CC	CC	CC	CC	AC	CC	CC	CC	CC	AC	CC	AA	AA	CC	CC	CC	CC	AA	CC	CC	AA	CC	CC	CC	CC	CC	CC	CC	CC	CC	AA
AX-94918877	C/G	1B	512422245	CG	CC	CC	CG	CC	CG	CG	CG	CC	CC	CC	CC	CC	CC	CC	CC	CG	CG	GG	CG	CC	CC	CG	CC	CG	CG	CC	CC	CC	CC	CC	CG	CC	CG	CG	CC	GG	CC	NA	CG	CG	CC	CC	CC	CC	CG
AX-94919363	G/A	1B	586138701	AG	GG	AG	GG	GG	GG	GG	GG	GG	GG	NA	GG	GG	GG	GG	GG	GG	GG	GG	GG	GG	GG	AG	GG	GG	GG	GG	GG	NA	GG	GG	GG	GG	GG	GG	GG	GG	GG	GG	AG	GG	GG	AG	GG	GG	GG
AX-94919771	C/T	1B	150539442	CC	CC	CC	CC	CC	CC	TC	CC	TT	CC	CC	CC	CC	CC	TT	CC	CC	CC	TC	CC	CC	CC	CC	CC	TC	CC	TC	TC	CC	CC	CC	CC	TT	CC	CC	TT	CC	CC	CC	CC	CC	CC	CC	CC	CC	NA
AX-94920123	C/T	1B	69542552	CC	CC	CC	CC	CC	CC	TT	CC	TC	CC	CC	CC	CC	CC	TC	CC	CC	CC	CC	CC	CC	CC	CC	CC	TC	CC	TC	TC	CC	CC	CC	CC	TC	CC	CC	TC	CC	CC	CC	CC	CC	CC	CC	CC	CC	TC
AX-94920876	C/T	1B	108837228	CC	CC	CC	CC	CC	CC	TC	CC	NA	CC	CC	CC	CC	CC	TC	CC	CC	CC	CC	CC	CC	CC	CC	CC	TC	CC	TC	TC	CC	CC	CC	CC	TC	CC	CC	NA	CC	CC	CC	CC	CC	CC	CC	CC	CC	TC
AX-94921195	C/A	1B	48056047	AC	CC	AC	CC	CC	CC	CC	AA	CC	NA	AC	CC	CC	CC	CC	CC	CC	CC	AA	NA	AC	CC	CC	CC	CC	CC	CC	CC	CC	CC	CC	CC	CC	CC	CC	CC	AC	CC	CC	CC	CC	AA	CC	CC	CC	CC
AX-94921973	T/C	1B	504091528	TT	TT	TT	TT	TT	TT	CC	TT	CC	TT	TT	CC	TT	CC	TT	TT	TT	TT	TT	CC	TT	TT	TT	CC	CC	CC	TT	CC	TT	TT	TT	TT	CC	TT	TT	TT	TT	TT	TT	TT	CC	TT	TT	TT	TT	CC
AX-94923277	T/C	1B	121406332	CC	CC	CC	TC	TT	CC	NA	CC	CC	TT	TT	CC	TT	CC	CC	TT	TT	TT	TT	TT	CC	TT	TT	TT	CC	CC	NA	CC	TT	TT	CC	CC	CC	CC	TC	CC	TT	TT	CC	TT	CC	TC	TT	CC	TT	CC
AX-94923443	T/G	1B	555638068	TT	TT	TT	TT	TT	GG	TT	GG	GG	TT	TT	TT	TT	TT	TT	TT	TT	TT	TT	TT	GG	TT	TT	TT	TT	TT	TT	TT	TT	TT	TT	TT	TT	TT	TT	TT	TT	TT	TT	GG	TT	GG	TT	TT	TT	TT
AX-94925225	C/T	1B	372996276	CC	CC	CC	CC	CC	TT	CC	TT	TT	CC	CC	TT	TT	CC	CC	TT	CC	CC	CC	CC	CC	CC	CC	CC	CC	CC	CC	CC	TC	TC	CC	CC	CC	CC	CC	CC	CC	CC	CC	CC	CC	TT	CC	CC	CC	CC
AX-94925329	T/C	1B	156685582	TT	NA	TT	TT	TT	TT	NA	TT	TT	TT	TT	TT	TT	TT	NA	TT	TT	TT	TT	TT	NA	TT	TT	TT	TC	TT	TT	NA	NA	NA	NA	TT	TC	TT	TT	TC	TT	TT	NA	TT	TT	TT	TT	TT	TT	NA
AX-94925767	C/G	1B	4464614	CC	CC	CC	CC	CC	CG	CC	CC	CC	CC	CC	GG	CC	CG	CC	CC	CC	CC	GG	CC	CC	CC	CC	CC	CG	GG	CC	CC	CC	CC	GG	GG	CC	GG	NA	CC	CC	CC	NA	CC	GG	CC	CC	CC	CC	CC
AX-94927368	C/T	1B	52900698	CC	TC	CC	CC	CC	CC	TT	CC	TT	TC	CC	CC	CC	CC	TT	CC	CC	CC	CC	CC	CC	CC	CC	TC	TT	CC	TT	TT	NA	TC	CC	CC	TT	CC	CC	TT	CC	CC	CC	CC	CC	CC	CC	CC	CC	TT
AX-94927816	T/C	1B	193288034	TT	TT	TT	TT	TT	TT	CC	TT	CC	TT	TT	TT	TT	TT	NA	TT	TT	TT	TT	TT	TT	TT	TT	TT	NA	TT	CC	CC	NA	TT	TT	TT	CC	TT	TT	CC	TT	TT	TT	TT	TT	TT	TT	TT	TT	CC
AX-94929127	A/G	1B	498853403	AA	AA	AA	AA	AA	AA	AA	AA	GG	GG	AA	AA	GG	AA	GG	AA	AA	AA	AA	GG	AA	AA	AA	AA	AA	AA	AA	AA	AA	AA	AA	AA	AA	AA	AA	AA	AA	AA	AA	AA	AA	AA	AA	AA	AA	AA
AX-94931595	A/G	1B	571060427	AG	AA	AA	AG	AA	AG	AA	AG	AA	AA	AA	NA	NA	AA	GG	AA	AA	AA	AA	AA	GG	AA	AA	AA	AA	AA	AA	AA	AA	NA	AA	AA	AA	AA	AG	GG	AG	AA	NA	AG	AA	NA	AA	AA	AA	AA
AX-94932173	A/G	1B	533962419	AA	AA	AA	AA	AA	AG	AA	AG	AA	AA	AA	NA	AA	NA	AA	AA	AA	AG	AA	AA	GG	AA	AA	AA	AA	AA	AG	AA	AA	AA	GG	AG	AA	AA	AG	AA	AA	AA	AG	AG	AA	AG	AA	GG	AA	AA
AX-94932688	T/C	1B	683461005	TT	TT	TT	CC	CC	CC	TT	TT	TT	CC	TT	TT	TT	TT	TT	TT	TT	TT	TT	TT	CC	TT	TT	TT	CC	TT	NA	TT	TT	TC	TT	CC	CC	CC	TT	NA	TC	CC	TT	TT	TT	TT	TT	TT	TT	TT
AX-94933502	C/T	1B	613236084	CC	TT	CC	CC	CC	CC	CC	CC	CC	CC	CC	CC	CC	CC	CC	TT	CC	CC	CC	TT	CC	TT	CC	TT	CC	CC	CC	CC	CC	TT	CC	CC	CC	CC	CC	CC	CC	TT	CC	CC	CC	NA	TT	CC	CC	TT
AX-94933551	T/C	1B	137453223	TT	TT	TT	TT	TT	TT	TC	TT	CC	TT	TT	TT	TT	TT	CC	TT	TT	TT	TT	TT	TT	TT	TT	TT	TC	TT	CC	CC	TT	TT	TT	TT	CC	TT	TT	CC	TT	TT	TT	TT	TT	TT	TT	TT	TT	TC
AX-94933842	G/A	1B	637829716	GG	GG	GG	GG	GG	GG	GG	GG	GG	GG	GG	GG	GG	GG	AA	GG	AG	GG	GG	GG	GG	GG	GG	GG	AG	GG	GG	AA	GG	GG	GG	GG	AA	GG	GG	GG	NA	GG	AG	GG	NA	GG	GG	GG	GG	GG
AX-94934000	A/G	1B	530959475	AA	AG	AA	AA	AA	AG	AA	AG	AA	AA	AA	AG	AA	AG	AA	AA	AA	AG	AA	AA	AG	AA	AA	AA	AA	AA	AG	AA	AA	AA	AG	AG	AA	AA	NA	AA	AA	AA	AG	AG	AA	AG	AA	AG	AA	AA
AX-94936635	A/C	1B	418813066	CC	AA	AA	AA	AA	AA	AA	AA	AA	AA	AA	AA	AA	AA	AA	AA	AA	AA	CC	AA	AA	AA	AA	AA	AA	AA	AA	AA	AA	AA	AA	AA	AA	AA	AA	AA	CC	AA	AC	AA	AA	AA	AA	AA	AA	AA
AX-94936908	C/T	1B	463531761	CC	NA	TT	TT	TT	CC	CC	CC	CC	TT	CC	CC	TT	CC	CC	TT	TT	CC	TC	CC	CC	TT	CC	CC	CC	CC	CC	NA	CC	TT	CC	CC	CC	CC	CC	CC	CC	TT	CC	CC	CC	NA	TT	CC	TT	CC
AX-94938804	T/G	1B	342643676	TG	TT	TT	TT	TT	TT	TT	TT	TG	TT	TG	TT	TT	TT	TT	TT	TT	TT	TG	TT	TT	TT	TT	TT	TT	TT	TT	TT	TT	TT	TT	TT	TT	TT	TT	TT	TG	TT	TT	TT	TT	TT	TT	TT	TT	TT
AX-94939448	A/G	1B	681686664	AG	AA	GG	AG	AG	AA	AG	AA	GG	AA	AA	AA	GG	AA	GG	AA	AA	AA	AA	AA	AA	GG	AG	GG	AA	AA	GG	GG	NA	AA	AA	AA	AA	AA	AA	GG	AA	AA	AA	AA	AG	AA	GG	AA	GG	AG
AX-94942034	T/C	1B	167713691	TT	TT	TT	TT	TT	TT	TC	TT	TC	TT	TT	TT	TT	TT	TC	TT	TT	TT	TT	TT	TT	TT	TT	NA	TC	TT	TC	TC	NA	TT	TT	TT	TC	TT	TT	TC	TT	TT	NA	TT	TT	TT	TT	TT	TT	TC
AX-94943827	C/G	1B	207272461	CC	CC	CC	CC	CC	CC	CG	CC	CG	CC	CC	CC	CC	CC	CG	CC	CC	CC	CC	CC	CC	CC	CC	CC	CG	CC	CG	CG	CC	CC	CC	CC	CG	CC	CC	CG	CC	CC	CC	CC	CC	CC	CC	CC	CC	CG
AX-94944262	A/G	1B	682004304	GG	AA	AA	AA	NA	AG	AA	AA	AA	AA	AA	AA	AA	AA	AA	AG	AA	AA	AA	AA	AA	AA	AA	AA	AA	AA	AA	AA	AA	AA	AA	AA	AA	AA	GG	AA	AA	AA	NA	AA	AA	AA	AA	AA	AA	AA
AX-94944372	C/T	1B	688283156	TT	CC	TT	CC	CC	TT	TT	CC	CC	CC	CC	CC	CC	CC	TT	TT	CC	CC	CC	CC	CC	TT	TT	CC	CC	CC	TT	TT	CC	TT	CC	CC	CC	CC	TT	CC	CC	CC	CC	TT	CC	CC	CC	CC	TT	TT
AX-94945493	A/T	1B	562375413	AA	AA	AA	NA	AA	AA	TT	AA	TT	AA	AA	AA	AA	NA	TT	TT	AA	AA	AA	TT	AA	TT	AA	AT	NA	TT	AA	NA	AA	NA	AA	AA	TT	AA	AT	AA	NA	TT	AT	AA	TT	AA	TT	AA	TT	TT
AX-94946875	T/C	1B	120888172	TT	TT	TT	TT	TT	TT	CC	TT	CC	TT	TT	TT	TT	TT	CC	TT	TT	TT	TT	TT	TT	TT	TT	TT	CC	TT	CC	CC	TT	TT	TT	TT	CC	TT	TT	CC	TT	TT	TT	TT	TT	TT	TT	TT	TT	CC
AX-94948149	A/G	1B	577611915	AA	AA	AG	AA	AA	AA	AA	AA	AA	AA	AA	AA	AA	AA	AA	AA	AA	AA	AA	AG	AA	AA	AA	AA	AA	AA	AA	AA	NA	AA	AA	AA	AA	AA	AA	AA	AA	AA	AA	AA	AA	AA	AA	AA	AA	AG
AX-94949295	C/T	1B	645708529	TT	TC	TT	CC	TT	CC	CC	CC	TC	CC	CC	CC	CC	CC	CC	CC	TT	CC	CC	CC	CC	CC	CC	CC	TT	CC	CC	TT	CC	TT	TT	CC	TT	CC	CC	CC	CC	CC	TC	CC	CC	CC	CC	CC	TT	CC
AX-94950274	C/T	1B	566837536	CC	TC	CC	CC	CC	CC	CC	CC	CC	CC	CC	CC	CC	CC	CC	CC	CC	CC	CC	CC	CC	CC	TT	CC	CC	CC	CC	CC	TC	CC	CC	CC	CC	TT	CC	CC	CC	CC	CC	CC	CC	CC	CC	CC	CC	CC
AX-94952466	G/C	1B	28561252	GG	GG	GG	GG	GG	GG	CC	GG	CC	GG	GG	GG	GG	GG	CC	GG	GG	GG	NA	GG	GG	GG	GG	GG	CC	GG	CC	CC	GG	GG	GG	GG	CC	GG	GG	CC	GG	GG	GG	GG	GG	NA	GG	GG	GG	CC
AX-94952703	C/A	1B	12432236	CC	CC	CC	CC	CC	CC	AC	CC	AC	AC	CC	CC	CC	CC	AC	CC	CC	CC	CC	CC	CC	CC	CC	CC	NA	CC	AC	AC	CC	CC	CC	CC	AC	CC	CC	AC	CC	CC	CC	CC	CC	CC	AC	CC	CC	AC
AX-94953610	G/A	1B	213588606	GG	GG	GG	GG	GG	GG	AA	GG	AG	GG	GG	GG	GG	GG	AA	GG	GG	GG	GG	GG	GG	GG	GG	GG	AG	GG	AG	AG	GG	GG	GG	GG	AA	GG	GG	AG	GG	GG	GG	GG	GG	GG	GG	GG	GG	AA
AX-94953642	T/C	1B	454362586	TT	NA	TT	TT	TT	TT	TT	TT	TT	TC	TT	TT	NA	TT	TT	TT	TT	TT	TT	TT	TT	TT	TT	TC	TT	TT	TC	TC	CC	CC	TT	TT	TT	TT	TT	TT	TT	TT	TT	TT	TT	TT	TT	TT	TT	TT
AX-94953671	A/G	1B	53081109	AA	AA	AA	AA	AA	AA	AG	AA	GG	AA	AG	AA	AA	AA	GG	AA	AA	AA	AA	AA	AA	NA	AA	AA	AG	AA	GG	GG	AA	AA	AA	AA	GG	AA	AA	GG	AA	AA	AA	AA	AA	AA	AA	AA	NA	AG
AX-94954240	A/C	1B	588627542	AC	AC	AA	AA	AA	AA	AA	AA	AA	AA	AA	AA	AA	AA	AC	AC	AA	AA	AA	AC	AA	AC	NA	AA	AA	AA	AA	AA	AA	NA	AA	AA	AA	AA	AA	AA	AA	NA	AA	AA	AA	AA	AC	AA	AA	AA
AX-94955953	A/G	1B	409630041	AA	AA	AA	AA	AA	AA	AA	AA	AA	AA	AA	AA	AA	AA	AA	AA	AA	AA	GG	AA	AA	AA	AA	AA	AA	AA	AA	AA	AA	AA	AA	AA	AA	AA	AA	AA	GG	AA	AA	AA	AA	AA	AA	AA	AA	AA
AX-94957649	T/C	1B	106684281	TT	TT	TT	TT	TT	TT	CC	TT	CC	TT	TT	TT	TT	TT	CC	TT	TT	TT	TT	TT	TT	TT	TT	TT	TC	TT	CC	CC	TT	TT	TT	TT	CC	TT	TT	CC	TT	TT	TT	TT	TT	TT	TT	TT	TT	CC
AX-94957845	T/G	1B	428069284	GG	TT	TT	TT	TT	TT	TT	TT	TT	TT	TT	TT	TT	TT	TT	TT	TT	TT	GG	TT	TT	TT	TT	TT	TT	TT	TT	TT	TT	TT	TT	TT	TT	TT	TT	TT	GG	TT	TT	TT	TT	TT	TT	TT	TT	TT
AX-94958010	G/T	1B	548536154	TT	TT	TT	GG	NA	NA	GG	GG	GG	TT	NA	TG	GG	TG	GG	TT	NA	TT	TG	GG	GG	NA	GG	TT	GG	GG	TT	GG	GG	TT	TT	TT	GG	GG	NA	GG	TT	TT	NA	GG	GG	NA	TT	NA	NA	GG
AX-94960156	A/G	1B	41092288	AA	AA	AA	AA	AA	AA	NA	AA	GG	AA	AA	AA	AA	AA	GG	AA	AA	AA	AA	AA	AA	AA	AA	AA	NA	AA	NA	GG	AA	AA	AA	AA	GG	AA	AA	GG	AA	AA	AA	AA	AA	AA	AA	AA	AA	GG
AX-94960249	A/G	1B	205419472	AA	AG	NA	AA	AG	AA	GG	AA	GG	NA	NA	NA	AA	AA	GG	AG	AA	AA	AA	AA	AA	AA	AA	NA	GG	AA	GG	GG	GG	AG	NA	AA	GG	AA	AA	GG	AG	AA	AG	AA	AA	AA	AA	AA	NA	GG
AX-94960543	T/A	1B	150363725	TT	TT	TT	TT	TT	TT	AT	TT	AA	TT	TT	TT	TT	NA	AA	TT	TT	TT	TT	TT	TT	TT	TT	TT	AA	TT	AA	AA	TT	TT	TT	TT	AA	TT	TT	AA	TT	TT	NA	TT	TT	TT	TT	TT	TT	AA
AX-94963116	C/T	1B	595180356	TT	TT	CC	TT	CC	CC	TT	CC	TC	CC	CC	CC	CC	CC	TC	TC	CC	CC	CC	TT	CC	TC	TT	TT	CC	CC	CC	TC	TC	TC	CC	CC	CC	TT	CC	CC	CC	TC	CC	CC	CC	TC	NA	CC	NA	TT
AX-94963680	A/G	1B	580538922	AA	AA	AA	AA	AA	AA	AA	AA	AA	AA	AA	AA	AA	AA	AA	AA	AA	AA	NA	AA	AA	AA	AA	AA	AA	AA	AA	AA	AA	AA	AA	AA	AA	AA	AA	AA	AA	AA	AA	AA	AA	AA	AA	AA	AA	AA
AX-94964336	A/G	1B	456185533	GG	AA	AA	AA	AA	AA	AA	AA	AA	AA	AA	AA	AA	NA	AA	AA	AA	AA	GG	AA	AA	AA	GG	AA	AA	AA	NA	AA	GG	AA	AA	AA	AA	GG	AA	AA	GG	AA	AG	AA	AA	AA	AA	AA	AA	AA
AX-94966068	T/C	1B	7556355	TT	TT	TT	TT	TT	TT	TT	TT	CC	TT	TT	TT	TT	TT	CC	TT	TT	TT	TT	TT	TT	TT	TT	TT	NA	TT	CC	CC	TC	TT	TT	TT	CC	TT	TT	CC	TT	TT	TT	TT	TT	TT	TT	TT	TT	CC
AX-94966346	G/C	1B	11937396	CG	GG	NA	NA	CG	GG	GG	CG	CG	CG	CG	GG	GG	GG	GG	GG	CG	GG	GG	NA	NA	GG	GG	GG	GG	GG	GG	GG	GG	GG	GG	GG	GG	GG	GG	GG	GG	GG	GG	GG	GG	NA	NA	GG	GG	GG
AX-94966460	A/G	1B	51299918	AA	AA	AA	AA	AA	AA	NA	AA	AA	AA	AA	AA	AA	AA	NA	AA	AA	AA	AA	AA	AA	AA	AA	AA	AG	AA	NA	NA	AA	AA	AA	AA	AG	AA	AA	AG	AG	AA	AA	AA	AA	AA	AA	AA	AA	AG
AX-94968228	A/C	1B	94006897	AA	AA	AA	AA	NA	AA	AA	NA	AC	AA	AA	AA	AA	AA	AC	AA	AA	AA	AA	AA	AA	AA	AA	AA	NA	AA	AC	NA	AA	AC	AA	AA	AC	AA	AA	AC	NA	AA	AC	AA	AA	AA	AA	AA	AA	AC
AX-94968413	G/T	1B	54887944	GG	GG	GG	GG	GG	GG	GG	GG	NA	GG	GG	GG	GG	GG	TG	GG	GG	GG	GG	GG	GG	GG	GG	GG	GG	GG	TG	TG	GG	NA	GG	GG	TG	GG	GG	TG	GG	GG	GG	GG	GG	GG	GG	GG	GG	GG
AX-94969778	T/A	1B	531167036	TT	AT	TT	TT	TT	AT	TT	AT	TT	TT	TT	AT	TT	AT	TT	TT	TT	AT	TT	TT	AA	TT	TT	TT	TT	TT	AT	TT	TT	TT	AA	AT	TT	TT	TT	TT	TT	TT	AA	AT	TT	AT	TT	NA	TT	TT
AX-94969892	C/T	1B	223900007	CC	NA	CC	CC	CC	CC	TC	CC	TT	CC	CC	CC	NA	NA	NA	CC	CC	CC	CC	CC	NA	CC	CC	CC	TC	CC	TC	CC	TC	CC	CC	CC	TC	CC	CC	TT	CC	CC	CC	CC	CC	CC	CC	CC	CC	TC
AX-94970276	A/G	1B	333633465	GG	AA	AA	AA	AA	AA	AA	AA	AA	AA	GG	AA	AA	AA	AA	AA	AA	AA	GG	AA	AA	AA	NA	AA	AA	AA	AA	AA	GG	AA	AA	AA	AA	AA	AA	AA	GG	AA	AA	AA	AA	AA	AA	AA	AA	AA
AX-94970935	A/G	1B	28763553	AA	AA	AA	AA	AA	AA	GG	AA	GG	AA	AA	AA	AA	AA	GG	AA	AA	AA	AA	AA	AA	AA	AA	AA	GG	AA	GG	GG	AA	AA	AA	AA	GG	AA	AA	GG	AA	AA	NA	AA	AA	AA	AA	AA	AA	GG
AX-94972237	G/A	1B	588628672	GG	GG	GG	AA	GG	GG	GG	GG	GG	AA	GG	GG	AA	GG	AA	GG	AA	AA	GG	GG	GG	AA	GG	GG	GG	GG	GG	AA	NA	AA	GG	GG	GG	AA	NA	GG	GG	GG	GG	NA	GG	GG	GG	AA	NA	GG
AX-94972963	T/C	1B	462795886	TT	TT	TT	TT	TT	TT	TT	TT	TT	TT	TT	TT	TT	TT	TT	TT	TT	TT	TT	TT	TT	TT	CC	TT	TT	TT	TC	TT	CC	TT	TT	TT	TT	CC	TT	TT	TT	TT	TT	TT	TT	TT	TT	TT	TT	TT
AX-94973308	G/A	1B	13898740	GG	GG	GG	GG	GG	GG	AA	GG	AA	GG	GG	GG	GG	NA	AA	GG	GG	GG	GG	GG	NA	GG	GG	GG	AG	GG	AA	AA	GG	GG	GG	GG	AA	GG	GG	AA	AG	GG	NA	GG	GG	GG	GG	GG	GG	AA
AX-94975230	T/C	1B	582690277	TT	NA	TT	TT	TT	TT	TT	TT	TT	TT	TT	TT	TT	TT	TT	CC	TT	TT	TT	TC	TT	NA	TT	NA	TT	TT	TT	TT	TT	TC	TT	TT	TT	TT	TT	TT	TT	NA	TT	TT	TT	TC	NA	TT	NA	TC
AX-94978021	T/C	1B	542927171	TT	TT	TT	TC	TT	TT	CC	TT	CC	TT	TT	TC	CC	TC	TT	NA	NA	TT	TT	CC	TT	TT	TT	TT	NA	CC	TT	CC	TT	TT	TT	TT	CC	TT	TT	CC	TT	TT	TT	TC	NA	TT	TT	TT	NA	CC
AX-94978860	C/G	1B	1848186	CC	CC	CC	GG	NA	CC	NA	CC	CG	CC	CC	CC	CC	CC	GG	CC	NA	CC	CC	CC	CC	CC	CC	CC	GG	CC	GG	GG	GG	CC	CC	CC	GG	CC	CC	GG	CC	CC	CC	CC	CC	GG	CC	CC	CC	NA
AX-94980178	G/A	1B	4346095	GG	GG	GG	GG	GG	GG	GG	AA	GG	GG	GG	GG	GG	GG	GG	GG	GG	GG	GG	GG	AA	GG	GG	GG	GG	GG	GG	GG	GG	GG	GG	GG	GG	GG	GG	GG	GG	GG	GG	GG	GG	AG	GG	GG	GG	GG
AX-94980956	G/A	1B	593837269	GG	GG	GG	GG	GG	GG	GG	AG	AG	GG	GG	GG	GG	NA	GG	GG	AG	GG	GG	GG	AA	NA	GG	GG	GG	AG	GG	GG	AG	NA	NA	GG	GG	GG	AG	GG	GG	GG	GG	AG	GG	AA	AA	GG	AG	GG
AX-94981325	C/T	1B	437604241	CC	CC	TC	CC	CC	CC	NA	CC	CC	CC	CC	NA	CC	TC	CC	TC	CC	CC	CC	TC	CC	CC	CC	CC	CC	CC	CC	NA	NA	CC	TC	CC	NA	CC	CC	NA	CC	CC	TC	CC	CC	NA	CC	CC	CC	CC
AX-94981461	C/A	1B	569977067	AA	CC	CC	AA	NA	NA	CC	AA	CC	CC	CC	CC	NA	CC	AA	CC	CC	CC	CC	CC	AA	CC	CC	CC	CC	CC	CC	CC	CC	CC	CC	CC	CC	CC	AC	AA	CC	CC	CC	AA	CC	AC	CC	CC	CC	CC
AX-94981940	T/C	1B	112203158	CC	TT	TT	TT	TT	TT	CC	TT	TC	TT	CC	TT	TT	TT	NA	NA	TT	TT	TT	TT	NA	TT	TT	TT	CC	TT	CC	CC	TT	TT	TT	TT	CC	TT	TT	CC	TT	TT	NA	TT	TT	TT	TT	TT	TC	CC
AX-94982191	A/C	1B	482181941	AA	AA	AA	AA	AA	AA	AA	AA	AA	AA	AA	AA	AA	AA	AA	AA	AA	AA	CC	AA	AA	AA	AA	AA	AA	AA	AA	AA	AA	AA	AA	AA	AA	AA	AA	AA	CC	AA	AA	AA	AA	AA	AA	AA	AA	AA
AX-94983976	C/G	1B	308635193	GG	CC	CC	CC	CC	CC	CC	CC	CC	CC	CC	CC	CC	CC	CC	CC	CC	CC	CC	CC	CC	CC	CC	CC	CC	CC	CC	CC	CC	CC	CC	CC	CC	CC	CC	CC	CC	CC	CC	CC	CC	CC	CC	CC	CC	CC
AX-94984866	T/A	1B	446033231	TT	AT	TT	TT	TT	AT	TT	AT	TT	TT	TT	AT	TT	AT	TT	TT	TT	TT	TT	TT	AT	TT	TT	TT	TT	TT	TT	TT	TT	TT	AT	AT	TT	TT	NA	TT	TT	TT	AT	AT	AT	AT	TT	TT	TT	TT
AX-94986476	G/A	1B	634150738	AG	AG	AA	GG	AA	GG	AG	NA	AA	GG	NA	AA	GG	AA	AA	GG	AG	AG	GG	GG	AA	GG	GG	AG	AG	AG	GG	NA	AG	NA	AA	GG	AA	AG	AG	AA	GG	GG	AA	AG	GG	GG	NA	AA	GG	AA
AX-94986554	C/A	1B	653185853	CC	AC	NA	AA	CC	NA	CC	AA	CC	AC	CC	NA	CC	AA	AA	AA	CC	CC	AA	CC	AA	CC	AA	AA	CC	AA	AA	AC	AA	AA	CC	CC	CC	CC	AA	AA	CC	AA	CC	AA	AA	AA	CC	CC	CC	CC
AX-94987428	C/T	1B	604147399	CC	CC	CC	TT	NA	CC	CC	CC	NA	CC	CC	CC	CC	CC	CC	NA	CC	CC	CC	CC	CC	CC	CC	CC	CC	CC	CC	CC	CC	CC	CC	CC	CC	CC	CC	CC	CC	CC	TC	CC	CC	CC	CC	CC	NA	NA
AX-94988329	G/A	1B	385658694	AG	GG	GG	GG	GG	GG	GG	GG	GG	GG	GG	GG	GG	GG	GG	GG	GG	GG	AG	GG	GG	GG	GG	GG	GG	GG	GG	GG	GG	GG	GG	GG	GG	GG	GG	GG	AG	GG	GG	GG	GG	GG	GG	GG	GG	GG
AX-94990715	G/A	1B	60108454	AA	GG	AA	GG	GG	GG	GG	AA	GG	AA	AA	GG	GG	GG	GG	GG	GG	GG	NA	AA	AA	GG	GG	GG	GG	GG	GG	GG	NA	GG	GG	GG	GG	GG	GG	GG	AA	GG	GG	GG	GG	AA	GG	GG	GG	GG
AX-94990920	T/C	1B	673786213	CC	CC	TT	CC	NA	TT	TT	TT	TT	TC	CC	TT	TT	TT	TC	NA	TT	TT	TT	TT	TT	TT	TT	TC	TT	TT	TC	TC	TT	NA	TT	TT	TT	TT	TT	TT	TT	TT	TC	TT	TT	TT	TT	TT	TT	TT
AX-94991116	G/A	1B	91557730	GG	GG	GG	GG	GG	GG	NA	NA	NA	GG	GG	GG	GG	GG	AA	GG	GG	GG	GG	GG	GG	GG	GG	GG	AG	GG	AA	AA	NA	GG	GG	GG	AA	GG	GG	AA	GG	GG	GG	GG	GG	GG	GG	GG	GG	AA
AX-94991425	C/T	1B	228175604	CC	NA	CC	CC	CC	CC	TT	CC	NA	CC	CC	CC	CC	CC	TC	CC	CC	NA	CC	CC	CC	CC	CC	CC	TT	CC	TT	TT	CC	CC	CC	CC	TC	CC	CC	TC	CC	CC	TC	CC	CC	CC	CC	CC	CC	TT
AX-94992551	C/T	1B	662556340	TC	TT	TT	CC	CC	CC	TC	CC	TT	CC	CC	TT	CC	TT	CC	TT	CC	CC	TT	CC	CC	TT	CC	TT	CC	TT	CC	TT	TC	TT	TT	CC	CC	TT	TC	CC	CC	CC	CC	CC	CC	TT	CC	TT	TT	TT
AX-94992565	G/A	1B	110607725	AA	GG	GG	GG	GG	GG	AA	GG	AA	GG	AA	GG	GG	GG	AA	GG	GG	GG	GG	GG	GG	GG	GG	GG	AA	GG	AA	AA	GG	GG	GG	GG	AA	GG	GG	AA	GG	GG	GG	GG	GG	GG	GG	GG	GG	AA
AX-94993375	C/T	1B	674632861	TC	CC	TT	TC	TC	CC	TC	CC	TC	CC	CC	CC	TT	CC	TT	CC	CC	CC	CC	CC	CC	TT	TC	TC	CC	CC	TC	TC	CC	NA	CC	CC	CC	CC	NA	TT	CC	CC	CC	CC	TC	CC	NA	CC	TT	TC
AX-94993716	T/C	1B	200300033	TT	TT	TT	TT	TT	TT	TC	TT	TC	TT	TT	TT	TT	TT	TC	TT	TT	TT	TT	TT	TT	TT	TT	TT	TC	TT	TC	NA	TT	NA	TT	TT	TC	TT	TT	TC	TT	TT	TT	TT	TT	TT	TT	TT	TT	TC
AX-94994228	G/A	1B	42014241	GG	NA	AA	GG	GG	AA	GG	GG	AA	AA	GG	GG	GG	GG	AA	AA	GG	GG	GG	AA	GG	AA	GG	AA	GG	AA	GG	GG	AG	AA	GG	GG	GG	GG	GG	GG	GG	GG	GG	GG	GG	NA	GG	GG	AA	GG
AX-94995102	C/T	1B	540729222	CC	CC	CC	CC	CC	CC	TT	CC	TT	CC	CC	CC	CC	CC	CC	CC	CC	CC	CC	TT	CC	CC	CC	CC	TT	TT	CC	TT	CC	CC	CC	CC	TT	CC	TC	CC	CC	CC	CC	CC	TT	CC	CC	CC	CC	TT
AX-94995497	T/C	1B	60108036	CC	CC	TT	CC	TT	CC	CC	CC	TT	CC	TT	TT	TT	TT	TT	TT	CC	CC	NA	NA	TT	TT	CC	CC	CC	CC	CC	CC	CC	CC	TT	CC	TC	CC	CC	NA	TT	TT	TT	CC	CC	TT	TT	TT	TT	CC
AX-94997392	G/A	1B	65550782	GG	GG	GG	GG	GG	GG	AA	GG	AA	GG	GG	GG	GG	GG	AA	GG	GG	GG	GG	GG	GG	GG	GG	NA	AG	GG	AA	AA	AG	GG	GG	GG	AA	GG	GG	AA	GG	GG	GG	GG	GG	GG	GG	NA	GG	AA
AX-94997422	G/T	1B	10005019	TT	GG	TT	TT	TT	TG	TG	TT	GG	NA	TT	GG	NA	GG	GG	TG	TT	TG	GG	TG	TT	TG	TG	GG	TG	TG	GG	GG	GG	GG	GG	TG	GG	TG	TG	GG	GG	GG	TG	TG	TG	TG	GG	GG	NA	TG
AX-94997431	A/G	1B	459925588	AA	AG	AA	AA	AA	AA	AA	AA	AA	AA	AA	AA	NA	AG	AA	AA	AA	AA	AA	AA	AA	AA	NA	AG	AA	AA	NA	AG	GG	AG	AA	AA	AA	NA	AA	AA	AG	AA	AG	AA	AG	NA	AA	AA	NA	AA
AX-94997459	C/T	1B	161541090	CC	CC	CC	CC	CC	CC	TC	CC	TC	CC	CC	CC	CC	CC	TC	CC	CC	CC	CC	CC	CC	CC	CC	CC	TC	CC	TC	TC	TC	CC	CC	CC	TT	CC	CC	TT	CC	CC	NA	CC	CC	CC	CC	CC	CC	NA
AX-94997659	G/C	1B	98722126	GG	GG	GG	GG	GG	GG	CC	GG	NA	GG	GG	GG	GG	GG	CC	GG	GG	GG	GG	GG	GG	GG	GG	GG	CC	GG	CC	CC	GG	NA	GG	GG	CC	GG	GG	CC	GG	GG	GG	GG	GG	GG	GG	GG	GG	CC
AX-94998148	A/G	1B	55969656	AA	AA	AA	AA	AA	AA	AG	AA	AG	AA	AA	AA	AA	AA	AG	AA	AA	AA	AA	AA	AA	AA	AA	NA	NA	AA	AG	AG	AG	AG	AA	AA	AG	AA	AA	AG	AA	AA	AA	AA	AA	AA	AA	AA	AA	AG
AX-94998317	C/T	1B	15290725	CC	NA	CC	CC	CC	CC	TC	CC	NA	CC	TT	CC	CC	NA	CC	TT	CC	CC	CC	TC	NA	TT	CC	CC	CC	CC	CC	CC	CC	CC	CC	CC	CC	TT	TC	NA	CC	CC	NA	CC	CC	CC	CC	CC	TT	CC
AX-94999089	A/T	1B	20587942	AA	AA	AA	TT	AA	AA	NA	AA	NA	AT	AA	AA	AA	AA	TT	AA	AA	AA	AA	AA	AA	AA	AA	AA	NA	AA	TT	TT	AA	AA	AA	AA	TT	AA	AA	TT	AA	AA	AA	AA	AA	AA	AA	AA	AA	TT
AX-94999132	T/C	1B	581691835	TT	TC	TT	TT	TT	TT	TT	TT	TT	TT	TT	NA	TT	TT	TT	TT	TT	TT	TT	TT	TT	TT	TT	TT	TT	TT	TT	TT	NA	TT	TT	TT	TT	CC	TT	TT	NA	TT	TT	TT	TT	TT	TT	TT	TT	TT
AX-94999424	C/T	1B	336648686	TC	TT	CC	TC	CC	TC	TC	TC	CC	TT	CC	CC	CC	CC	CC	CC	TC	TC	TC	TC	CC	CC	TC	TT	TT	TC	TT	TT	TT	TT	CC	TC	CC	TC	TC	CC	TC	CC	CC	TC	TC	CC	CC	CC	CC	TC
AX-94999986	T/G	1B	32769196	TT	TT	TT	TT	TT	TT	TG	TT	TG	TT	TT	TT	TT	TT	NA	TT	TT	TT	TT	TT	TT	TT	TT	TT	NA	TT	TT	TG	TT	TT	TT	TT	GG	TT	TT	GG	TT	TT	NA	TT	TT	TT	TT	TT	TT	GG
AX-95002138	T/C	1B	24491718	TT	TC	NA	CC	NA	TT	CC	TT	CC	TC	NA	TT	TT	TT	CC	TT	TT	TT	TT	TT	TT	TC	TT	TC	TC	TT	CC	CC	CC	TC	TT	TT	CC	TT	TT	CC	TC	TT	TC	TT	TT	TT	TT	TT	TC	CC
AX-95002159	C/T	1B	62723570	CC	NA	CC	CC	CC	CC	TC	CC	TC	CC	CC	CC	CC	CC	TC	CC	CC	CC	CC	CC	CC	CC	CC	CC	TC	CC	TC	TC	CC	NA	CC	CC	TC	CC	CC	TC	NA	CC	CC	CC	CC	CC	CC	CC	CC	TC
AX-95002520	C/T	1B	5176140	CC	CC	TT	TT	CC	TT	CC	CC	NA	TC	CC	CC	CC	CC	CC	CC	CC	TT	CC	CC	CC	CC	NA	TC	CC	CC	CC	CC	CC	CC	CC	CC	CC	CC	CC	CC	TT	CC	CC	CC	CC	CC	TT	TT	CC	CC
AX-95004364	G/A	1B	4346924	GG	AA	GG	GG	GG	GG	AA	GG	GG	GG	AA	AG	GG	AG	GG	GG	GG	GG	GG	GG	GG	GG	GG	GG	GG	GG	NA	GG	GG	GG	GG	GG	GG	AA	NA	AA	GG	GG	GG	GG	GG	GG	GG	GG	GG	NA
AX-95004680	T/C	1B	136823767	TT	TT	TT	TT	TT	TT	CC	TT	CC	TT	NA	TT	TT	TT	CC	TT	TT	TT	TT	TT	TT	TT	TT	TT	TC	TT	CC	CC	TC	TT	TT	TT	CC	TT	TT	CC	TT	TT	TT	TT	TT	TT	TT	TT	TT	CC
AX-95004985	T/C	1B	378399128	CC	TT	TT	TT	TT	TT	TT	TT	TT	TT	TT	TT	TT	TT	TT	TT	TT	TT	CC	TT	TT	TT	TT	TT	TT	TT	TT	TT	NA	TT	TT	TT	TT	TT	TT	TT	CC	TT	TT	TT	TT	TT	TT	TT	TT	TT
AX-95005147	T/C	1B	47161044	CC	TT	CC	TT	TT	TT	TT	CC	TT	NA	CC	NA	NA	TC	TT	TC	TT	TT	CC	CC	CC	NA	TT	TT	TT	TT	TT	TT	TC	NA	NA	TT	TT	TT	TT	TT	CC	TT	NA	TT	TT	CC	TT	TT	TC	TT
AX-95006151	G/A	1B	572293442	GG	GG	GG	GG	GG	GG	GG	GG	GG	GG	GG	GG	GG	GG	AA	GG	GG	GG	NA	GG	GG	GG	GG	NA	GG	GG	GG	GG	NA	GG	GG	GG	GG	GG	GG	GG	GG	GG	GG	NA	GG	GG	GG	GG	GG	GG
AX-95006838	C/T	1B	465246107	CC	CC	TT	TT	TT	CC	CC	CC	CC	TT	CC	CC	TT	CC	CC	TT	TT	CC	CC	CC	CC	TT	CC	CC	CC	CC	CC	CC	CC	TT	CC	CC	CC	CC	CC	CC	CC	TT	CC	CC	CC	CC	TT	CC	TT	CC
AX-95008462	C/G	1B	189324116	CC	CC	CC	CC	CC	CC	GG	CC	GG	CC	CC	CC	CC	CC	GG	CC	CC	CC	CC	CC	CC	CC	CC	CC	GG	CC	GG	GG	CC	CC	CC	CC	GG	CC	CC	GG	CG	CC	CC	CC	CC	CC	CC	CC	CC	GG
AX-95009777	C/T	1B	169642349	CC	CC	CC	CC	CC	CC	TC	CC	TC	CC	CC	CC	CC	CC	TC	CC	CC	CC	CC	CC	CC	CC	CC	CC	TC	CC	TC	TC	CC	CC	CC	CC	NA	CC	CC	TC	CC	CC	CC	NA	CC	CC	CC	CC	CC	TC
AX-95011054	C/T	1B	39545430	CC	CC	TT	CC	CC	CC	CC	CC	CC	TC	CC	CC	NA	CC	CC	CC	CC	CC	TT	CC	CC	CC	CC	CC	CC	CC	CC	CC	TC	TC	CC	CC	CC	CC	NA	CC	TT	NA	TT	CC	CC	CC	CC	CC	CC	CC
AX-95012948	T/G	1B	148898320	TT	TT	TT	TT	TT	TT	GG	TT	GG	TT	TT	TT	TT	TT	GG	TT	TT	TT	TT	TT	TT	TT	TT	TT	TG	TT	GG	GG	TT	TT	TT	TT	GG	TT	TT	GG	TT	TT	TG	TT	TT	TT	TT	TT	TT	GG
AX-95013057	G/A	1B	608533436	AA	GG	GG	GG	GG	NA	GG	GG	GG	GG	GG	GG	GG	GG	GG	GG	GG	GG	GG	GG	GG	GG	GG	GG	GG	GG	AA	GG	GG	GG	AA	AA	GG	GG	AG	GG	GG	GG	AA	AA	GG	GG	GG	GG	GG	GG
AX-95013688	A/G	1B	119103489	AA	AA	AA	AA	AA	AA	AG	AA	AG	AA	AA	AA	AA	AA	AG	AA	AA	AA	AA	AA	AA	AA	AA	AA	AG	AA	AG	AG	AA	AA	AA	AA	AG	AA	AA	AG	AA	AA	AA	AA	AA	AA	AA	AA	AA	AG
AX-95014058	G/A	1B	623731369	GG	AA	GG	GG	GG	GG	AA	GG	GG	GG	GG	NA	GG	GG	GG	AA	GG	GG	GG	AA	GG	AA	GG	AA	GG	GG	GG	GG	NA	AA	GG	GG	GG	AA	GG	GG	GG	AA	GG	GG	GG	AG	AA	GG	GG	AA
AX-95014226	C/G	1B	10104617	GG	GG	GG	GG	GG	CC	CC	NA	CC	CG	GG	CC	CC	CC	CC	GG	GG	CC	CC	CC	GG	GG	CC	GG	CC	CC	NA	CG	GG	GG	CC	CC	CC	CC	CG	CC	CC	GG	CC	CC	CC	GG	CC	CC	GG	CC
AX-95014714	A/G	1B	148414591	AA	AA	AA	AA	AA	AA	GG	AA	GG	AA	AA	AA	AA	NA	GG	NA	AA	AA	AA	AA	AA	AA	AA	AA	NA	AA	GG	GG	AA	AA	AA	AA	GG	AA	AA	GG	AA	AA	AA	AA	AA	AA	AA	AA	AA	GG
AX-95015282	G/A	1B	375257170	AG	GG	GG	GG	GG	GG	GG	GG	GG	GG	GG	GG	GG	GG	GG	GG	GG	GG	AG	GG	GG	GG	GG	GG	GG	GG	GG	GG	NA	GG	GG	GG	GG	GG	GG	GG	AG	GG	GG	GG	GG	GG	GG	GG	GG	NA
AX-95015539	A/G	1B	376622130	AA	NA	AA	AA	AA	AA	AA	AA	GG	GG	AA	AA	AA	AA	AA	NA	AA	AA	AA	AA	AA	AA	AA	AA	AA	AA	AG	AG	GG	AG	AA	AA	AA	AA	AA	AA	AG	GG	AG	AA	AA	AA	AA	AA	AG	AA
AX-95016210	T/C	1B	175429041	TT	TT	TT	TT	TT	TT	CC	TT	CC	TT	TT	TT	TT	NA	CC	TT	TT	TT	TT	TT	TT	NA	TT	TT	CC	TT	CC	CC	TT	TT	TT	TT	CC	TT	TT	CC	TT	TT	TT	TT	TT	TT	TT	TT	NA	CC
AX-95017297	T/C	1B	123352357	TT	TT	TT	TT	TT	TT	CC	TT	NA	NA	CC	TT	TT	TT	CC	TT	TT	TT	TT	TT	TT	TT	TT	NA	CC	TT	CC	CC	TT	TT	TT	TT	CC	TT	TT	CC	TT	TT	TT	TT	TT	TT	TT	TT	TT	CC
AX-95017585	A/G	1B	63963395	AA	AA	AA	AA	AA	AA	GG	AA	GG	AA	AA	AA	AA	AA	GG	AA	AA	AA	AA	AA	AA	AA	AA	AA	GG	AA	GG	GG	AG	AA	AA	AA	GG	AA	AA	GG	AA	AA	AA	AA	AA	AA	AA	AA	AA	GG
AX-95017670	A/G	1B	555299565	GG	AA	AA	GG	GG	AG	AA	AA	AG	GG	GG	AA	GG	AA	GG	AA	AA	AA	AA	AA	AA	AA	AA	AA	AA	GG	AA	AA	AA	AG	GG	AA	AA	AA	AA	AA	AG	AA	AA	AA	AA	AA	AA	AA	AA	AA
AX-95017951	T/C	1B	645708100	CC	TT	CC	TT	CC	TT	TT	TT	TC	TT	TT	TT	TT	TT	TT	TT	CC	TT	TT	TT	TT	TT	TT	TT	CC	TT	TT	CC	TT	CC	CC	TT	CC	TT	TT	TT	TT	TT	CC	TT	TT	TT	TT	TT	CC	TT
AX-95018531	A/C	1B	14030239	AA	AA	AA	AA	AA	AA	CC	AA	CC	AA	AC	AA	AA	AA	CC	AC	AA	AA	AA	AA	AA	NA	AA	AA	AC	AA	AC	AC	AA	AA	AA	AA	CC	AC	AA	NA	AA	AA	AA	AA	AA	AA	AA	AA	AC	CC
AX-95019311	T/C	1B	22161825	TT	TT	TT	TT	TT	TT	TC	TT	CC	NA	TT	TT	TT	TT	CC	TT	TT	TT	NA	TT	CC	TT	TT	TT	TT	TT	CC	CC	TT	TT	TT	TC	CC	TC	TT	CC	TT	TT	TT	TT	TT	NA	TT	TT	TT	TC
AX-95021447	T/C	1B	640560554	TC	TT	TT	NA	TT	TT	TT	TT	TT	TT	TT	TT	TT	TT	NA	TT	TT	TT	TT	TT	TT	TT	TT	TT	TT	TT	TT	TT	TT	TT	TT	TT	TT	TT	TT	TT	TT	TT	TT	TC	TT	TT	TT	TT	TT	TT
AX-95022227	T/C	1B	632719426	TT	TT	CC	TT	CC	CC	TT	CC	TT	CC	TT	TT	CC	TT	CC	TT	CC	CC	CC	TT	CC	TT	CC	TT	CC	CC	CC	CC	TC	TT	CC	CC	CC	TT	CC	TT	CC	TT	CC	TT	CC	TC	TT	TT	TT	TT
AX-95022601	A/G	1B	106765786	GG	AA	AA	AA	AA	AA	AG	AA	GG	AA	GG	AA	AA	AA	GG	AA	AA	AA	AA	AA	AA	AA	AA	AA	AG	AA	GG	GG	AA	AA	AA	AA	GG	AA	AA	GG	AA	AA	AG	AA	AA	AA	AA	AA	AA	GG
AX-95022907	G/C	1B	59601855	GG	GG	GG	GG	GG	GG	GG	GG	CC	GG	GG	GG	GG	GG	GG	GG	GG	GG	GG	NA	GG	GG	GG	CC	GG	GG	GG	GG	CG	GG	GG	GG	GG	GG	GG	GG	GG	GG	NA	GG	GG	GG	GG	GG	GG	GG
AX-95024370	C/A	1B	6481792	CC	AC	CC	CC	CC	CC	AC	CC	NA	CC	AC	NA	CC	NA	CC	CC	CC	CC	CC	CC	CC	CC	CC	CC	CC	CC	CC	CC	CC	CC	CC	CC	CC	AC	CC	AC	CC	CC	NA	CC	CC	CC	CC	CC	CC	CC
AX-95025008	T/G	1B	168926	GG	TT	GG	TT	TT	TG	GG	TT	GG	TT	GG	TT	TT	TT	GG	TT	TT	GG	TT	GG	TT	TT	GG	GG	GG	TT	GG	GG	TT	TT	TT	TT	GG	TT	TT	GG	GG	TT	TG	TT	TT	TT	GG	GG	TT	GG
AX-95025076	G/A	1B	669755201	GG	GG	AA	AA	AA	AA	AA	AA	GG	GG	GG	GG	AA	GG	GG	AA	GG	GG	GG	GG	AA	GG	GG	GG	AA	GG	GG	AA	AA	AA	GG	AA	AA	AA	NA	GG	AA	AA	GG	AA	GG	AA	GG	GG	AA	GG
AX-95025706	G/A	1B	604557888	AA	GG	GG	AA	GG	GG	GG	GG	GG	GG	GG	GG	GG	GG	GG	GG	GG	GG	GG	GG	GG	GG	GG	GG	GG	GG	NA	GG	GG	GG	AA	AA	GG	GG	GG	GG	GG	GG	AA	AA	GG	GG	GG	GG	GG	GG
AX-95025932	G/A	1B	571060426	AA	GG	GG	AA	GG	AA	AG	AA	GG	GG	GG	GG	GG	GG	AA	GG	AG	AG	GG	AG	AA	GG	AG	GG	AG	AG	GG	GG	NA	GG	GG	AG	GG	AG	AA	AA	GG	GG	GG	AA	AG	AG	GG	GG	GG	AG
AX-95026652	T/G	1B	454917356	TT	TT	TT	TT	TT	TT	TT	TT	TT	TT	TT	TT	TT	TT	TT	TT	TT	TT	GG	TT	TT	TT	GG	TT	TT	TT	TG	TT	TT	TT	TT	TT	TT	GG	TT	TT	TT	TT	TT	TT	TT	TT	TT	TT	TT	TT
AX-95068779	C/T	1B	57381511	TT	CC	TT	CC	CC	CC	CC	TT	NA	TT	TT	CC	CC	CC	CC	CC	CC	CC	TT	CC	TT	CC	CC	CC	CC	CC	CC	CC	NA	CC	CC	CC	CC	CC	CC	CC	TT	CC	CC	CC	CC	TT	CC	CC	CC	CC
AX-95069066	C/T	1B	555765256	CC	TC	CC	CC	TC	CC	CC	CC	TC	CC	TC	CC	CC	NA	TC	CC	CC	CC	CC	CC	CC	CC	CC	CC	CC	CC	TC	NA	TC	TC	CC	CC	NA	CC	CC	CC	CC	CC	CC	CC	NA	CC	CC	CC	CC	CC
AX-95069571	G/A	1B	457323699	AA	GG	GG	GG	GG	GG	GG	GG	GG	GG	GG	GG	GG	GG	GG	GG	GG	GG	AA	GG	GG	GG	AA	GG	GG	GG	AG	GG	AA	GG	GG	GG	GG	AA	NA	GG	AA	NA	GG	GG	GG	GG	GG	GG	GG	GG
AX-95072462	G/T	1B	118525579	GG	GG	GG	GG	GG	GG	TT	GG	TT	GG	GG	GG	GG	NA	TT	GG	GG	GG	GG	GG	GG	GG	GG	GG	TT	GG	TT	TT	TG	TG	GG	GG	TT	GG	GG	TT	GG	GG	TG	GG	GG	GG	GG	GG	GG	TT
AX-95073002	G/A	1B	652457757	GG	GG	GG	AA	GG	AA	GG	AA	GG	GG	GG	AA	GG	AA	AA	AA	GG	GG	AA	GG	AA	GG	AA	AA	GG	AA	AA	GG	AA	AA	GG	GG	GG	GG	AA	AA	NA	AA	GG	NA	AA	AA	GG	GG	GG	GG
AX-95074437	G/T	1B	643566853	GG	GG	GG	TT	TT	GG	TG	GG	NA	GG	GG	NA	TT	GG	TT	GG	TT	TT	GG	GG	GG	GG	TT	GG	TT	GG	NA	GG	NA	GG	GG	TT	TT	GG	TG	TT	TT	TT	NA	GG	TT	GG	TT	GG	GG	NA
AX-95074608	C/T	1B	160124584	CC	NA	CC	CC	CC	CC	TC	CC	TC	CC	CC	CC	CC	NA	TC	NA	CC	CC	CC	CC	CC	CC	CC	CC	NA	CC	TC	NA	NA	TC	NA	CC	TC	NA	CC	NA	CC	CC	CC	CC	CC	CC	CC	CC	CC	TC
AX-95075429	C/T	1B	426072599	TT	CC	CC	CC	CC	CC	CC	CC	CC	CC	CC	CC	CC	CC	CC	CC	CC	CC	TT	CC	CC	CC	CC	CC	CC	CC	CC	CC	CC	CC	CC	CC	CC	CC	CC	CC	TT	CC	CC	CC	CC	CC	CC	CC	CC	CC
AX-95076278	A/G	1B	667226828	AG	AG	AA	AG	AG	AG	AA	AA	AG	AA	AA	AA	AA	AA	AG	AA	AA	AA	AA	AA	AA	AA	AA	AA	AA	AA	AA	AA	NA	AA	AA	AA	AA	AA	AA	AA	AA	AA	AA	AG	AA	AA	AA	AA	AA	AA
AX-95077960	G/A	1B	572301508	GG	GG	GG	GG	GG	GG	GG	GG	GG	GG	GG	GG	GG	AG	AA	GG	GG	GG	GG	GG	GG	GG	GG	GG	GG	GG	NA	GG	AG	AG	GG	GG	GG	GG	AG	GG	NA	GG	AG	GG	GG	GG	GG	GG	GG	GG
AX-95078610	C/T	1B	9839635	CC	TC	CC	CC	CC	CC	TT	CC	TT	TC	CC	CC	CC	CC	TT	CC	CC	CC	CC	CC	CC	CC	CC	TC	NA	CC	TT	TT	TC	TC	CC	CC	TT	CC	CC	TT	CC	CC	CC	CC	CC	CC	CC	CC	CC	TT
AX-95078643	T/C	1B	142522772	TT	TT	TT	TT	TT	TT	CC	TT	TC	TT	TT	TT	TT	TT	CC	TT	TT	TT	TT	TT	TT	TT	TT	TT	CC	TT	CC	CC	NA	TT	TT	TT	CC	TT	TT	CC	TT	TT	NA	TT	TT	TT	TT	TT	TT	CC
AX-95081694	T/C	1B	249509028	TT	TT	TT	TT	TT	TT	TC	TT	TC	TT	TT	TT	TT	TT	TC	TT	TT	TT	TT	TT	TT	TT	TT	TT	NA	TT	TC	TC	TC	TT	TT	TT	TC	TT	TT	TC	TT	TT	NA	TT	TT	TT	TT	TT	TT	TC
AX-95081794	T/G	1B	512676682	TT	NA	GG	TT	TT	TG	TT	TG	TT	TG	TT	GG	GG	GG	TT	NA	TG	TT	NA	TT	GG	TT	TT	TT	TT	TG	TG	NA	TT	TT	GG	TT	TT	TG	GG	TT	TT	TT	GG	TG	TG	NA	TT	TT	TT	TG
AX-95082115	G/C	1B	144122241	CG	GG	GG	CG	GG	CG	CC	CG	CC	GG	GG	GG	GG	NA	CC	GG	CG	CG	GG	CG	GG	GG	CG	GG	CC	CG	CC	CC	GG	GG	GG	CG	CC	CG	CG	CC	GG	GG	NA	CG	CG	GG	GG	GG	GG	CC
AX-95084134	C/T	1B	201756233	CC	CC	CC	CC	CC	CC	TC	CC	TT	CC	CC	CC	CC	CC	TT	CC	CC	CC	NA	CC	CC	NA	CC	CC	TC	CC	NA	TC	CC	CC	CC	NA	TT	CC	CC	TT	NA	CC	CC	CC	CC	CC	CC	CC	CC	TC
AX-95085043	G/C	1B	566837185	CC	GG	GG	CC	GG	NA	GG	CC	GG	GG	GG	GG	GG	GG	GG	GG	GG	GG	GG	GG	CC	GG	GG	GG	GG	GG	GG	GG	GG	GG	GG	GG	GG	GG	CG	CC	GG	GG	GG	CC	GG	CG	GG	GG	GG	GG
AX-95086704	A/C	1B	145456159	AA	AA	AA	AA	AA	AA	CC	AA	CC	AA	AA	AA	AA	AA	CC	AA	AA	AA	AA	AA	AA	AA	AA	AA	CC	AA	NA	NA	AA	AA	AA	AA	CC	AA	AA	CC	AA	AA	AA	AA	AA	AA	AA	AA	AA	CC
AX-95087168	C/G	1B	641923695	GG	GG	CC	GG	CC	GG	GG	GG	CC	GG	CC	CC	CC	CC	CC	CC	GG	GG	CC	NA	CC	CC	GG	GG	GG	GG	GG	GG	CG	GG	CC	GG	CC	GG	GG	CC	CC	CC	CC	GG	GG	CC	CC	CC	CC	GG
AX-95087694	A/G	1B	356298115	AA	AA	AA	AA	AA	AA	AA	AA	AA	AA	AA	AA	AA	AA	AA	AA	AA	AA	GG	AA	AA	AA	AA	AA	AA	AA	AA	AA	AA	AA	AA	AA	AA	AA	AA	AA	GG	AA	AA	AA	AA	AA	AA	AA	AA	AA
AX-95093502	T/C	1B	554586510	TC	TT	TC	TT	TT	TT	TT	TT	TT	TT	TT	NA	TT	TT	TC	TC	TT	TT	CC	TT	TT	TT	TT	TT	TT	TT	TC	TT	TT	TT	TT	TC	TT	TT	TT	CC	CC	NA	TC	TT	TC	NA	TT	TT	NA	TT
AX-95093821	G/A	1B	581207172	GG	GG	AG	AG	GG	GG	GG	GG	GG	GG	GG	GG	GG	GG	GG	GG	GG	GG	GG	AG	GG	GG	GG	GG	GG	GG	GG	GG	AG	GG	GG	GG	GG	GG	GG	AG	GG	GG	GG	GG	GG	GG	GG	GG	GG	AG
AX-95094710	C/T	1B	905143	CC	TT	CC	TT	TC	TC	CC	TT	CC	TT	CC	TT	TT	TT	CC	TT	TC	CC	TT	CC	TT	TT	CC	CC	CC	TT	CC	CC	TC	TC	TT	TT	CC	TT	TT	CC	CC	TT	TC	TT	TT	TT	CC	CC	NA	CC
AX-95096367	A/T	1B	572675026	AA	AA	AT	AA	AA	AA	AA	AA	AA	AA	AA	AA	AA	AA	AA	AA	AA	AA	AA	AT	AA	AA	AA	AA	AA	AA	AA	AA	AT	AA	AA	AA	AA	AA	AA	AA	AA	AA	NA	AA	AA	AA	AA	AA	AA	NA
AX-95098916	G/A	1B	554137363	NA	NA	NA	GG	GG	AG	GG	AG	AG	GG	GG	GG	GG	GG	AG	GG	GG	GG	GG	GG	AG	GG	GG	GG	GG	GG	AG	GG	AG	AG	GG	GG	GG	GG	GG	GG	NA	GG	NA	NA	GG	NA	GG	GG	GG	GG
AX-95099320	C/T	1B	177001852	CC	NA	CC	CC	CC	CC	TT	CC	TT	CC	CC	CC	CC	CC	TT	CC	CC	CC	CC	CC	CC	CC	CC	CC	NA	CC	TT	TT	TC	CC	CC	CC	TT	CC	CC	TT	NA	CC	CC	CC	CC	CC	CC	CC	NA	TT
AX-95101816	T/C	1B	589074170	CC	CC	TT	NA	TT	TT	TC	TT	CC	TC	TT	TT	TT	TT	TT	CC	TT	TT	TT	TC	TT	CC	TT	CC	TT	TT	TC	TC	CC	NA	TT	TT	TT	CC	TT	NA	TT	CC	TT	TT	TT	TC	CC	TT	TT	NA
AX-95102767	A/G	1B	421096976	GG	AA	AA	AA	AA	AA	AA	AA	AA	AA	AA	AA	AA	AA	AA	AA	AA	AA	GG	AA	AA	AA	AA	AA	AA	AA	AA	AA	AA	AA	AA	AA	AA	AA	AA	AA	NA	AA	AA	AA	AA	AA	AA	AA	AA	AA
AX-95102864	A/G	1B	404300523	AA	AA	AA	AA	AA	AA	AA	AA	AA	AA	AA	AA	GG	AA	AA	AA	AA	AA	AA	AA	AA	AA	AA	AA	AA	AA	AA	AA	AA	AA	AA	AA	AA	AA	AA	AA	AA	AA	NA	AA	AA	AA	AA	AA	AA	AA
AX-95102985	T/C	1B	662556432	CC	NA	TT	TT	TT	TC	TT	TT	TT	TT	TT	TT	TT	TT	TT	TT	TT	TT	TT	TT	TT	TT	TT	TT	TT	TT	TT	TT	CC	TT	TT	TT	TT	TT	TT	TT	TT	TT	TT	TT	TT	TT	TT	TT	TT	TT
AX-95105440	C/T	1B	677091677	CC	CC	CC	CC	TT	CC	CC	CC	CC	CC	TT	CC	CC	CC	CC	CC	CC	CC	CC	CC	CC	CC	CC	CC	CC	CC	CC	CC	CC	CC	CC	CC	CC	CC	TT	CC	CC	CC	CC	CC	CC	CC	CC	CC	CC	CC
AX-95106335	A/C	1B	626085821	AA	AA	CC	AA	CC	CC	AA	CC	CC	CC	AA	AA	CC	NA	AA	AA	CC	AA	NA	AA	CC	AA	AA	AA	CC	CC	CC	CC	AC	NA	CC	CC	CC	AA	CC	CC	CC	CC	CC	CC	CC	AC	AA	AA	AA	AA
AX-95106524	C/G	1B	152798328	CC	CC	CC	CC	CC	CC	GG	CC	GG	CC	CC	CC	CC	CC	GG	CC	CC	CC	CC	CC	CC	CC	CC	CC	GG	CC	GG	GG	CC	CC	CC	CC	GG	CC	CC	GG	CC	CC	CC	CC	CC	CC	CC	CC	CC	GG
AX-95109224	G/A	1B	111667438	GG	GG	GG	GG	GG	GG	AA	GG	AA	GG	GG	GG	GG	GG	AA	GG	GG	GG	GG	GG	GG	GG	GG	GG	AA	GG	AA	AA	GG	GG	GG	GG	AA	GG	GG	AA	GG	GG	NA	GG	GG	GG	GG	GG	GG	AA
AX-95112360	T/C	1B	651543981	TT	TT	TT	CC	TT	NA	TT	CC	TT	TT	TT	CC	TT	CC	TT	CC	TT	TT	TC	TT	CC	TT	TT	CC	TT	CC	CC	TT	NA	CC	TT	TT	TT	TT	CC	TT	TT	CC	TT	TT	CC	CC	TT	TT	TT	TT
AX-95113634	C/T	1B	631818192	TT	CC	CC	CC	CC	CC	CC	CC	CC	CC	TT	CC	CC	CC	CC	CC	CC	CC	CC	CC	CC	CC	CC	CC	CC	CC	CC	CC	NA	CC	CC	CC	CC	CC	CC	TT	CC	TT	CC	CC	NA	CC	CC	CC	CC	CC
AX-95115135	G/C	1B	117386084	GG	GG	GG	GG	GG	GG	CC	GG	CC	GG	GG	GG	GG	GG	CC	GG	GG	GG	GG	GG	GG	GG	GG	GG	CC	GG	CC	CC	GG	GG	GG	GG	CC	GG	GG	CC	GG	GG	GG	GG	GG	GG	GG	GG	GG	CC
AX-95115596	T/C	1B	61901827	TT	NA	TC	TT	TT	TT	TT	TT	TT	TT	TT	TT	TT	TT	CC	TT	TT	TT	TC	TT	TT	TT	NA	TT	TT	TT	CC	TT	TT	TT	TT	TC	TT	TC	TT	TT	TT	TT	TC	NA	TT	NA	TT	TT	TT	CC
AX-95115833	C/G	1B	512159004	CC	CC	CC	CC	CC	CC	CC	CC	CC	CC	CC	CC	CC	CC	CC	CC	CC	CC	GG	CC	CC	CC	CC	CC	CC	CC	CC	CC	CC	CC	CC	CC	CC	CC	CC	CC	GG	CC	CC	CC	CC	CC	CC	CC	CC	CC
AX-95116150	G/T	1B	285608131	GG	GG	GG	GG	GG	GG	GG	GG	GG	GG	TT	GG	GG	GG	GG	GG	GG	GG	GG	GG	GG	GG	GG	GG	GG	GG	GG	GG	GG	GG	GG	GG	GG	GG	GG	GG	NA	GG	NA	GG	GG	GG	GG	GG	NA	GG
AX-95117274	A/G	1B	123960195	AA	AA	AA	AA	AA	AA	GG	AA	GG	AA	AA	AA	AA	AA	GG	AA	AA	AA	AA	AA	AA	AA	AA	AA	GG	AA	GG	GG	AA	AA	AA	AA	GG	AA	AA	GG	AA	AA	AA	AA	AA	AA	AA	AA	AA	GG
AX-95118036	A/G	1B	685646198	GG	AA	GG	GG	AA	AA	GG	AA	AG	AA	AA	AA	GG	AA	GG	AA	AA	AA	AA	AA	AA	GG	GG	GG	AA	AA	GG	GG	AA	AA	AA	AA	AA	AA	AG	GG	AA	AA	AA	AA	GG	AA	GG	AA	GG	GG
AX-95119047	A/G	1B	566831431	GG	AA	AA	GG	AA	GG	AA	GG	AA	AA	AA	AG	AA	AA	GG	AA	AA	AA	AA	AA	GG	AA	GG	AA	AA	AA	AA	AA	GG	AA	AA	AA	AA	GG	AG	GG	AA	AA	AA	GG	AA	AG	AA	AA	AA	AA
AX-95119512	C/T	1B	23979917	CC	CC	CC	CC	TC	CC	NA	CC	TT	CC	CC	CC	CC	CC	TT	TC	CC	CC	CC	CC	CC	TC	CC	TC	TT	CC	TT	TT	CC	NA	CC	CC	TT	CC	CC	TT	CC	NA	CC	CC	CC	TC	CC	CC	TC	TT
AX-95119802	G/A	1B	415230355	AA	GG	GG	GG	GG	GG	GG	GG	GG	GG	GG	GG	GG	GG	GG	GG	GG	GG	AA	GG	GG	GG	GG	GG	GG	GG	GG	GG	GG	GG	GG	GG	GG	GG	GG	GG	AA	GG	GG	GG	GG	GG	GG	GG	GG	GG
AX-95120675	C/G	1B	516957969	CC	CC	NA	CC	CC	CC	CC	CC	CC	CC	CC	CG	CC	CG	GG	CC	CC	CC	CC	GG	CC	NA	CC	CC	CC	CC	NA	CC	CC	CC	CC	CC	CC	CC	CC	CC	NA	CC	CC	CC	CC	CC	CC	CC	CG	CC
AX-95120826	C/T	1B	329960257	TT	NA	CC	CC	CC	CC	CC	CC	CC	CC	TT	CC	CC	CC	CC	CC	CC	NA	NA	CC	CC	CC	TT	CC	CC	CC	NA	CC	TT	CC	CC	CC	CC	CC	CC	CC	TT	CC	CC	CC	CC	CC	CC	CC	CC	CC
AX-95120900	T/C	1B	119128257	TT	TT	TT	TT	TT	TT	NA	TT	NA	TT	TT	TT	TT	TT	CC	TT	TT	TT	TT	TT	NA	TT	TT	TT	CC	TT	CC	CC	TT	TT	TT	TT	CC	TT	TT	CC	NA	TT	TC	TT	TT	TT	TT	TT	TT	CC
AX-95121621	A/G	1B	139069893	AA	AG	AA	AA	AA	AA	GG	AA	NA	AA	AA	AA	AA	AA	GG	AA	AA	AA	AA	AA	AA	AA	AA	NA	GG	AA	GG	GG	AG	AG	AA	AA	GG	AA	AA	GG	AG	AA	AG	AA	NA	AA	AA	AA	AA	GG
AX-95122168	C/T	1B	643591018	TT	CC	CC	TT	CC	TT	TT	TT	TC	CC	CC	CC	CC	CC	CC	CC	TT	TT	CC	TT	CC	CC	TT	CC	TT	TT	CC	CC	CC	CC	CC	TT	CC	TT	TT	CC	CC	CC	CC	TT	TT	CC	CC	CC	CC	TT
AX-95122579	G/C	1B	551864182	CC	GG	GG	CC	GG	CG	GG	CC	GG	GG	GG	GG	GG	GG	CC	GG	GG	GG	GG	GG	CC	GG	CC	GG	GG	GG	GG	GG	CG	GG	GG	GG	GG	CC	CG	CC	GG	GG	NA	CC	GG	NA	GG	GG	GG	GG
AX-95122596	G/A	1B	200648329	AA	GG	GG	GG	GG	GG	NA	GG	NA	GG	GG	GG	GG	GG	NA	GG	GG	GG	AA	GG	GG	GG	GG	GG	GG	GG	GG	NA	GG	GG	GG	GG	NA	GG	GG	NA	AA	GG	GG	GG	GG	GG	GG	GG	GG	NA
AX-95123929	G/C	1B	399334775	GG	GG	GG	GG	GG	GG	GG	GG	GG	GG	GG	GG	GG	GG	GG	GG	GG	GG	CC	GG	GG	GG	GG	GG	GG	GG	GG	GG	GG	GG	GG	GG	GG	GG	GG	GG	CC	GG	GG	GG	GG	GG	GG	GG	GG	GG
AX-95124502	C/T	1B	250800572	CC	CC	CC	CC	CC	NA	CC	TT	NA	CC	CC	CC	CC	CC	CC	CC	CC	CC	CC	CC	TT	CC	NA	TC	CC	CC	TC	CC	TC	CC	CC	CC	CC	CC	TT	NA	CC	TT	NA	TT	TT	CC	TT	CC	NA	CC
AX-95124952	T/C	1B	40186543	TT	TT	NA	TT	TT	TT	CC	TT	CC	TT	TT	NA	NA	NA	CC	TT	TT	TT	TT	TT	TT	NA	TT	TT	TC	TT	CC	CC	TT	TT	TT	TT	CC	TT	TT	CC	TT	TT	TC	TT	TT	TT	TT	TT	TT	CC
AX-95124961	A/G	1B	26782788	AA	NA	AA	AA	AA	AA	GG	AA	AG	AA	AG	AA	AA	AA	AA	AG	AA	AA	AA	AA	AA	AG	AA	AA	AA	AA	AA	AG	AA	AG	AA	AA	NA	NA	AG	GG	AA	AA	AA	AA	AA	AA	AA	AA	AG	NA
AX-95125583	G/A	1B	53075381	GG	GG	AG	GG	GG	GG	AA	GG	AA	AG	GG	GG	GG	GG	AA	GG	GG	GG	GG	NA	GG	GG	GG	GG	AG	GG	AA	AA	NA	GG	GG	GG	AA	GG	GG	AA	GG	GG	AG	GG	GG	GG	GG	GG	GG	AA
AX-95125815	T/C	1B	674633039	CC	TT	CC	CC	TT	TT	CC	TT	CC	TT	TT	TT	CC	TT	CC	TT	TT	TT	TT	TT	TT	CC	CC	TC	TT	TT	NA	TC	TT	TT	TT	TT	TT	TT	NA	CC	TT	TT	TT	TT	CC	TT	CC	TT	CC	CC
AX-95126764	T/C	1B	674080262	TT	CC	TT	CC	CC	TT	TT	TT	TT	TT	CC	TT	TT	TT	CC	TT	TT	TT	TT	TT	TT	TT	TT	TT	TT	TT	TT	TT	TT	TT	TT	TT	TT	TT	CC	TT	TT	TT	TT	TT	TT	TT	TT	TT	TT	TT
AX-95128677	A/C	1B	419204367	CC	AA	AA	AA	AA	AA	AA	AA	AA	AC	AA	AA	AA	NA	AA	AA	AA	AA	CC	AA	AA	AA	AA	NA	AA	AA	NA	AC	AA	AA	AA	AA	AA	AA	AA	AA	CC	AA	AA	AA	AA	AA	AA	AA	AA	AA
AX-95129270	G/C	1B	105697490	GG	GG	GG	GG	GG	GG	CG	GG	CG	GG	GG	GG	GG	GG	CG	GG	GG	GG	GG	GG	GG	GG	GG	GG	CG	GG	CG	CG	GG	GG	GG	GG	CG	GG	GG	CG	GG	GG	GG	GG	GG	GG	GG	GG	NA	CG
AX-95130150	A/C	1B	56892948	CC	NA	CC	AC	AA	AC	CC	CC	CC	NA	CC	AA	AA	AA	CC	AA	AC	AC	CC	CC	CC	AA	AC	AA	CC	AC	NA	NA	AA	NA	AA	AC	CC	AC	AC	CC	CC	AA	AA	AC	AC	CC	AA	AA	AA	CC
AX-95131014	C/G	1B	37799580	CC	CC	CC	CC	NA	CC	CG	CC	GG	CC	CC	CC	CC	CC	GG	CC	CC	CC	CC	CC	CC	CC	CC	CC	CG	CC	GG	NA	CC	CC	CC	CC	GG	CC	CC	GG	CC	CC	NA	CC	CC	CC	CC	CC	CC	CG
AX-95132370	A/C	1B	4094712	AA	AC	AA	AA	AC	AA	AC	NA	AA	AA	CC	CC	AA	CC	AA	AA	NA	AA	NA	AA	AC	AA	AA	AA	AA	NA	AA	AA	NA	AA	AC	AA	AA	AC	AA	CC	AA	AA	NA	AA	AC	NA	AA	AA	AA	AA
AX-95134957	A/G	1B	160664544	AA	AA	AA	AA	AA	AA	AG	AA	AA	AA	AA	AA	AA	AA	AA	AA	AA	AA	AA	AA	AA	AA	AA	AA	AG	AA	NA	AA	NA	AA	AA	AA	AG	AA	AA	AG	AA	AA	AA	AA	AA	AA	AA	AA	AA	AG
AX-95135390	A/G	1B	99713265	AA	AA	AA	AA	AA	AA	NA	AA	GG	AA	AA	AA	AA	AG	GG	AG	AA	AA	AA	AA	AG	AA	AA	AA	AG	AA	GG	GG	AG	NA	AA	AA	GG	AA	AA	GG	AG	AA	AG	AA	AA	AA	AA	AA	NA	GG
AX-95135840	T/G	1B	15517248	TT	TT	GG	GG	TT	TT	GG	TT	GG	GG	TT	TT	GG	TT	GG	TT	TT	TT	TT	TG	TT	TT	TT	TT	TG	TT	GG	GG	NA	NA	TT	TT	GG	TT	TT	GG	TT	TT	TG	TT	TT	TT	TT	TT	TT	GG
AX-95136937	C/T	1B	629158882	CC	CC	TC	CC	CC	CC	CC	CC	CC	CC	CC	TC	CC	TC	CC	NA	CC	CC	CC	CC	TC	TC	CC	CC	CC	CC	CC	CC	CC	CC	NA	CC	CC	CC	CC	CC	NA	CC	TC	CC	CC	CC	CC	CC	TC	CC
AX-95136941	T/C	1B	488658919	TT	CC	TT	TT	TT	CC	TT	CC	TT	TT	CC	TT	TT	TT	TT	TT	TT	CC	CC	TT	CC	TT	CC	TT	TT	TT	CC	TT	TT	TT	CC	CC	TT	TT	NA	TT	CC	TT	CC	CC	TT	CC	TT	CC	TT	TT
AX-95137260	T/C	1B	426072884	CC	TT	TT	TT	TT	TT	TT	TT	TC	TT	TT	TT	TT	TT	TT	TT	TT	TT	CC	TT	TT	TT	TT	TT	TT	TT	TT	TT	TT	TT	TT	TT	TT	TT	TT	TT	CC	TT	TT	TT	TT	TT	TT	TT	TT	TT
AX-95140632	C/T	1B	470000745	CC	TT	CC	CC	CC	TT	TT	TT	TT	CC	TT	TT	CC	TT	TT	CC	CC	TT	CC	TT	TT	CC	CC	TT	TT	TT	TT	TT	CC	CC	TT	TT	TT	CC	TT	TT	CC	CC	TT	TT	TT	TT	CC	TT	CC	TT
AX-95140644	A/G	1B	685362951	GG	AA	GG	GG	AA	AA	GG	AA	NA	AA	AA	AA	GG	AA	GG	AA	AA	AA	AA	AA	AA	NA	GG	GG	AA	AA	AG	NA	AA	AA	AA	AA	AA	AA	GG	GG	AA	AA	AA	AA	GG	AA	GG	AA	NA	GG
AX-95141299	T/C	1B	588497783	TT	TC	TT	TT	NA	TT	TT	TC	TT	TC	NA	TC	TT	TT	NA	CC	TT	TT	TT	TT	TT	NA	TT	TC	TT	TT	TC	CC	TC	TC	TT	TT	TT	TT	TT	TT	TT	CC	TT	TT	TT	NA	NA	TT	TT	TT
AX-95143198	T/C	1B	566838725	CC	TT	TT	CC	TT	TC	TT	CC	TT	TT	TT	TT	TT	TT	TT	TT	TT	TT	TT	TT	CC	TT	CC	TT	TT	TT	TT	TT	CC	TT	TT	TT	TT	CC	TC	CC	TT	TT	TT	CC	TT	NA	TT	TT	TT	TT
AX-95143224	A/G	1B	321240235	AA	AA	AA	GG	AA	AG	GG	GG	GG	AA	AA	AA	GG	AG	GG	NA	AA	AA	AG	AA	GG	AA	AA	AA	GG	AG	GG	GG	AA	AA	AA	AG	GG	AA	AA	GG	AG	AA	NA	AA	AA	GG	AA	AA	AG	GG
AX-95143788	A/G	1B	302518719	GG	NA	AA	AA	AA	AA	AA	AA	AA	AA	AA	AA	AA	AA	AA	AA	AA	AA	AA	AA	AA	AA	AA	AA	AA	AA	AA	AA	AA	AA	AA	AA	AA	AA	AA	AA	AA	AA	AA	AA	AA	AA	AA	AA	AA	AA
AX-95144598	G/A	1B	640639921	GG	GG	AA	GG	AA	GG	GG	GG	GG	AA	GG	AG	GG	GG	GG	GG	GG	GG	AA	AA	GG	GG	GG	GG	AG	AA	NA	GG	GG	GG	GG	AA	GG	AA	AG	GG	AA	GG	AG	GG	GG	GG	AA	GG	GG	GG
AX-95144799	A/G	1B	167108654	AA	AA	AA	AA	AA	AA	GG	AA	GG	AA	AA	AA	AA	AA	GG	AA	AA	AA	AA	AA	AA	AA	AA	AA	NA	AA	GG	GG	NA	AA	AA	AA	GG	AA	AA	GG	AA	AA	AA	AA	AA	AA	AA	AA	AA	GG
AX-95145729	C/T	1B	12813274	CC	TC	CC	CC	CC	CC	TT	CC	TC	CC	TT	CC	CC	CC	TC	TT	CC	CC	CC	CC	CC	TT	CC	CC	CC	CC	CC	CC	CC	TC	CC	CC	TC	TT	CC	TT	CC	CC	CC	CC	CC	CC	NA	CC	TT	TC
AX-95146219	C/G	1B	86788251	CG	CC	CC	CG	CC	CC	CC	CC	CC	CC	CG	CC	CC	CC	CC	CC	NA	CC	CC	CC	CC	CC	CC	CC	CC	CC	CC	CC	CC	CC	CC	CC	CC	CC	CC	CC	CC	CC	CC	CC	CC	CC	CC	CC	CC	CC
AX-95147532	T/G	1B	667083973	TG	TT	TT	TT	TT	TT	TT	TT	TT	TT	TG	TT	TT	TT	TG	NA	TT	NA	TT	TT	NA	TG	TT	TT	TT	NA	TT	TT	NA	TT	TT	TT	TT	TT	TT	TT	TT	NA	TG	TT	NA	TT	TT	TG	TT	TT
AX-95150178	T/G	1B	444863044	GG	TT	TT	TT	TT	TT	GG	TT	GG	TT	GG	TT	TT	TT	GG	TT	TT	TT	TT	GG	TT	TT	NA	GG	GG	GG	TT	GG	TG	TT	TT	TT	GG	NA	NA	TT	TT	TT	TT	TT	TT	TT	TT	TT	TT	GG
AX-95152062	T/C	1B	425357981	CC	TT	TT	TT	TT	TT	TT	TT	TT	TT	TT	TT	TT	TT	TT	TT	TT	TT	CC	TT	TT	TT	TT	TT	TT	TT	TT	TT	TT	TT	TT	TT	TT	TT	TT	TT	CC	TT	TT	TT	TT	TT	TT	TT	TT	TT
AX-95152648	T/A	1B	486969326	AA	TT	TT	AA	TT	AA	AA	AA	TT	TT	TT	TT	TT	TT	TT	TT	AA	AA	TT	AA	TT	TT	AA	TT	AA	AA	TT	TT	TT	TT	TT	AA	TT	AA	NA	TT	TT	TT	AA	AA	AA	TT	TT	TT	TT	AA
AX-95152688	T/C	1B	369198819	CC	TT	TT	TT	TT	TC	TC	TT	TT	TT	TT	TT	TT	TT	TT	TT	TC	TT	CC	NA	TT	TC	TT	TC	NA	TT	TT	TT	TT	TT	TT	NA	TT	TT	TT	TT	TC	TT	NA	NA	TC	TT	TT	TT	NA	TT
AX-95152800	A/G	1B	16534180	AA	AA	AA	GG	AA	AA	AG	AA	GG	GG	AA	AA	AA	AA	GG	AA	AA	AA	AA	AA	AA	AA	AA	AA	AG	AA	GG	GG	AG	NA	AA	AA	GG	AA	AA	GG	AA	AA	AG	AA	AA	AA	AA	AA	AA	GG
AX-95154629	C/T	1B	196061991	CC	CC	CC	CC	CC	CC	TC	CC	TC	CC	CC	CC	CC	CC	TC	CC	CC	CC	CC	CC	CC	CC	CC	CC	TC	CC	TC	TC	CC	CC	CC	CC	TC	CC	CC	TC	CC	CC	CC	CC	CC	CC	CC	CC	CC	TC
AX-95154820	G/A	1B	4222964	GG	GG	GG	GG	GG	GG	GG	AA	GG	GG	GG	NA	GG	AA	GG	GG	GG	GG	NA	GG	AA	GG	GG	GG	GG	AA	GG	GG	GG	GG	AA	AA	GG	AA	NA	GG	GG	GG	AA	GG	AA	AG	GG	GG	GG	GG
AX-95155636	G/A	1B	675867687	AA	GG	AA	NA	GG	GG	AA	GG	AG	GG	GG	GG	AA	GG	AA	GG	GG	GG	GG	GG	GG	NA	AA	AA	GG	GG	AG	AG	GG	GG	GG	GG	GG	GG	NA	AA	GG	GG	AG	GG	AA	GG	AA	GG	NA	AA
AX-95158773	C/T	1B	119887284	CC	CC	CC	CC	CC	CC	TC	CC	TC	CC	CC	CC	CC	CC	TC	CC	CC	CC	CC	CC	CC	CC	CC	CC	CC	CC	CC	CC	CC	CC	CC	CC	TC	CC	CC	TC	NA	CC	NA	CC	CC	CC	CC	CC	CC	TC
AX-95158976	C/T	1B	277442508	CC	CC	CC	CC	CC	CC	CC	CC	CC	CC	TT	CC	CC	CC	CC	CC	CC	CC	CC	CC	CC	CC	CC	CC	CC	CC	CC	CC	TC	CC	CC	CC	CC	CC	CC	CC	CC	CC	TC	CC	CC	CC	CC	CC	CC	CC
AX-95159335	G/C	1B	406037618	GG	GG	GG	GG	GG	GG	GG	GG	GG	GG	GG	GG	GG	GG	GG	GG	GG	GG	CC	GG	GG	GG	GG	GG	GG	GG	GG	GG	GG	GG	NA	GG	CG	GG	GG	GG	CC	GG	GG	GG	GG	GG	GG	GG	GG	GG
AX-95161376	A/G	1B	20164825	AA	GG	AA	AA	AA	AA	GG	AA	GG	AA	GG	AA	AA	AA	AG	GG	AA	AA	AA	AG	AG	GG	AA	AA	AA	AA	AA	AA	AA	GG	AA	AA	AA	GG	NA	GG	AA	AA	AG	AA	AA	NA	AA	AA	GG	AA
AX-95161958	C/T	1B	96593340	CC	CC	CC	CC	CC	CC	TT	CC	TT	NA	CC	CC	CC	CC	TT	CC	CC	CC	CC	CC	CC	CC	CC	CC	TT	CC	TT	TT	NA	CC	CC	CC	TT	CC	CC	TT	CC	CC	CC	CC	CC	CC	CC	CC	CC	TT
AX-95162694	C/T	1B	100159316	CC	CC	CC	CC	CC	CC	TT	CC	TT	CC	CC	NA	NA	CC	TT	CC	CC	CC	NA	CC	CC	CC	CC	CC	TC	CC	TC	TC	CC	CC	CC	CC	TT	CC	CC	TT	CC	CC	CC	CC	CC	CC	CC	CC	CC	TT
AX-95163453	A/G	1B	171408936	AA	AA	AA	AA	AA	AA	GG	AA	GG	AA	AA	AA	AA	AA	GG	AA	AA	AA	AA	AA	AA	AA	AA	AA	AG	AA	GG	GG	AG	AA	AA	AA	GG	AA	AA	GG	AA	AA	AA	AA	AA	AA	AA	AA	AA	GG
AX-95164006	T/A	1B	667135475	NA	AA	TT	TT	AT	AA	TT	AA	TT	AA	AA	AA	TT	AA	TT	TT	TT	TT	AA	AA	AA	AA	TT	AA	AT	AA	TT	TT	AA	TT	AA	TT	TT	TT	AA	TT	TT	TT	AT	TT	TT	TT	AA	AA	TT	AA
AX-95165540	G/A	1B	679195587	GG	GG	GG	NA	AG	AG	GG	NA	GG	AG	AA	NA	GG	AA	GG	AA	AG	AA	AA	NA	AA	GG	GG	GG	AA	AA	GG	GG	GG	GG	AA	AA	AA	NA	GG	GG	AA	AA	GG	NA	GG	AA	GG	AA	GG	GG
AX-95166038	G/C	1B	336783592	GG	GG	GG	GG	GG	GG	GG	GG	CC	NA	GG	GG	GG	GG	CC	GG	GG	GG	GG	GG	GG	GG	GG	GG	GG	GG	GG	GG	GG	GG	GG	GG	GG	GG	GG	GG	GG	CC	GG	GG	GG	GG	GG	GG	GG	GG
AX-95166367	C/G	1B	94975220	GG	CC	CC	CC	CC	CC	GG	CC	GG	CC	GG	CC	CC	CC	GG	CC	CC	CC	CC	CC	CC	CC	CC	CC	GG	CC	GG	GG	CC	CC	CC	CC	GG	CC	CC	GG	CC	CC	CC	CC	CC	CC	NA	CC	CC	GG
AX-95166429	A/C	1B	236998539	AA	AA	AA	AA	AA	AA	AC	AA	AC	AA	AA	AA	AA	AA	AC	AA	AA	AA	AA	AA	AA	AA	AA	AA	NA	AA	AC	AC	AA	AA	AA	AA	AC	AA	AA	AC	AA	AA	AA	AA	AA	AA	AA	AA	AA	AC
AX-95166675	G/A	1B	109729120	GG	GG	GG	GG	GG	GG	AA	GG	AA	GG	GG	GG	GG	GG	AA	GG	GG	GG	GG	GG	GG	GG	GG	GG	AA	GG	AA	NA	GG	GG	GG	GG	AA	GG	GG	AA	GG	GG	GG	GG	GG	GG	GG	GG	GG	AA
AX-95166792	G/A	1B	667825172	AA	GG	GG	GG	GG	GG	GG	GG	GG	GG	GG	GG	GG	GG	GG	GG	GG	GG	GG	GG	GG	GG	GG	GG	GG	GG	GG	GG	GG	GG	GG	GG	GG	GG	GG	GG	GG	GG	GG	GG	GG	GG	GG	GG	GG	GG
AX-95169682	A/G	1B	100631141	AA	NA	AA	AA	AA	AA	NA	AA	AG	AA	AA	AA	AA	AA	AG	AA	AA	AA	AA	AA	AA	AA	AA	AA	AA	AA	AG	AG	AA	AA	AA	AA	AG	AA	AA	NA	AA	AA	AA	AA	AA	AA	AA	AA	AA	AG
AX-95170113	A/G	1B	577186731	GG	AG	AA	AA	AA	AA	AA	AA	AG	AA	AA	AA	AA	AA	AA	GG	AA	AA	AA	GG	AA	GG	AA	NA	AA	AA	AA	AA	AG	NA	AA	AA	AA	GG	AA	AA	AA	GG	AA	AA	AA	AG	GG	AA	NA	GG
AX-95170272	T/G	1B	158518676	TT	TT	TT	TT	TT	TT	TG	TT	GG	TT	TT	TT	TT	TT	GG	TT	TT	TT	TT	TT	TT	TT	TT	TT	TG	TT	GG	GG	TT	TT	TT	TT	GG	TT	TT	GG	TT	TT	TT	TT	TT	TT	TT	TT	TT	GG
AX-95170745	C/A	1B	178514788	CC	CC	CC	CC	CC	CC	AA	CC	AA	CC	CC	CC	CC	CC	AA	CC	CC	CC	CC	CC	CC	CC	CC	CC	NA	CC	AA	AA	CC	NA	CC	CC	AA	CC	CC	AA	CC	CC	CC	CC	CC	CC	CC	CC	CC	AA
AX-95171223	C/T	1B	33977516	CC	CC	CC	CC	CC	CC	NA	CC	TT	CC	CC	CC	CC	CC	TT	CC	CC	CC	CC	CC	CC	CC	CC	CC	TT	CC	TT	TT	NA	NA	CC	CC	TT	CC	CC	TT	CC	CC	CC	CC	CC	CC	CC	CC	CC	TT
AX-95171339	T/C	1B	325818554	TT	TT	TT	TT	TT	TT	TT	TT	TC	TT	TT	TT	TT	TT	TT	TT	TT	TT	CC	TT	TT	TT	CC	TT	TT	TT	TT	TT	CC	TT	TT	TT	TC	TT	TT	TT	CC	TT	TC	CC	TT	TT	TT	TT	TT	TT
AX-95172504	C/T	1B	69826657	CC	TC	CC	CC	CC	CC	TT	CC	TT	TC	CC	CC	CC	CC	TT	CC	CC	CC	CC	CC	CC	CC	CC	TC	TT	CC	TT	TT	TC	TC	CC	CC	TT	CC	CC	TT	CC	CC	CC	CC	CC	CC	CC	CC	CC	TT
AX-95173114	A/G	1B	249237696	AA	AA	AA	AA	AA	AA	GG	AA	GG	AA	AA	AA	AA	AA	GG	AA	AA	AA	AA	AA	AA	AA	AA	AA	GG	AA	GG	NA	AA	AA	AA	AA	GG	AA	AA	GG	AA	AA	AA	AA	AA	AA	AA	AA	AA	GG
AX-95173738	C/T	1B	95497775	NA	CC	CC	CC	CC	CC	TC	CC	TC	CC	TC	CC	CC	CC	TC	CC	CC	CC	CC	CC	CC	CC	CC	CC	TC	CC	TC	TC	CC	CC	CC	CC	TC	CC	CC	TC	CC	CC	TC	CC	CC	CC	CC	CC	CC	TC
AX-95173983	T/C	1B	15439279	TT	TT	CC	CC	TC	TT	TT	TT	TT	CC	NA	TT	CC	TT	TT	TT	TT	TT	NA	CC	TT	TT	TT	TT	TT	TT	TT	TT	TT	TT	NA	TT	TT	TT	TT	TT	TT	TT	TT	TT	TT	TT	TT	TT	TT	TT
AX-95174732	T/C	1B	396361603	TT	TT	TT	TT	TT	TT	TT	TT	TT	TT	TT	TT	CC	NA	TT	TT	TT	TT	TT	TT	TT	TT	TT	TT	TT	TT	TT	TT	TT	TT	TT	TT	TT	TT	TT	TT	TT	TT	TT	TT	TT	TT	TT	TT	TT	TT
AX-95174921	T/C	1B	510979526	TT	TT	TT	TT	TT	TT	TT	TT	TT	TT	TT	TT	TT	TT	TT	TT	TT	TT	CC	TT	TT	TT	TT	TT	TT	TT	TT	TT	TT	TT	TT	TT	TT	TT	TT	TT	TC	TT	TT	TT	TT	TT	TT	TT	TT	TT
AX-95175506	G/A	1B	14865568	GG	AA	GG	GG	GG	GG	AG	GG	AA	GG	AA	GG	GG	GG	GG	AA	GG	GG	GG	GG	GG	AA	GG	GG	GG	GG	GG	GG	GG	AA	GG	GG	GG	AA	GG	AA	GG	GG	GG	GG	GG	AG	GG	GG	AA	GG
AX-95175805	G/C	1B	104721403	GG	GG	GG	GG	GG	GG	CG	GG	GG	GG	GG	GG	GG	GG	GG	GG	GG	GG	GG	GG	GG	GG	GG	GG	CG	GG	NA	CG	GG	GG	GG	GG	CG	GG	GG	CG	GG	GG	GG	GG	GG	GG	GG	GG	GG	CG
AX-95175898	C/T	1B	416491830	TT	CC	CC	CC	CC	CC	CC	CC	CC	CC	CC	CC	CC	CC	CC	CC	CC	CC	TC	CC	CC	CC	CC	CC	CC	CC	CC	CC	CC	NA	CC	CC	CC	CC	CC	CC	TC	CC	TC	TC	CC	CC	CC	CC	CC	CC
AX-95176409	C/G	1B	544130298	CC	CC	CC	CG	CC	CG	CC	GG	CC	CC	CC	CC	GG	CC	CC	CC	CC	CC	CG	CC	GG	CC	GG	CC	CC	CC	CC	CC	GG	CC	CC	CC	CC	GG	CC	GG	CC	CC	CG	GG	CC	GG	CC	CC	CC	CC
AX-95177191	T/A	1B	564165447	TT	TT	AT	TT	TT	TT	TT	TT	TT	TT	TT	TT	TT	TT	TT	TT	TT	TT	TT	AT	TT	TT	TT	TT	TT	TT	TT	TT	AT	TT	TT	TT	TT	TT	TT	TT	TT	TT	NA	TT	TT	TT	TT	TT	TT	AT
AX-95177497	G/C	1B	154158774	GG	GG	GG	GG	GG	GG	CC	GG	CC	GG	GG	GG	GG	GG	CC	GG	GG	GG	GG	GG	GG	GG	GG	GG	CG	GG	CC	CC	NA	GG	GG	GG	CC	GG	GG	CC	GG	GG	GG	GG	GG	GG	GG	GG	GG	CC
AX-95177870	C/T	1B	119884520	TT	CC	CC	CC	CC	CC	NA	CC	CC	CC	TT	CC	CC	CC	TC	CC	CC	CC	CC	CC	CC	CC	CC	CC	TC	CC	NA	NA	CC	CC	CC	CC	TC	CC	CC	NA	TC	CC	TC	CC	CC	CC	CC	CC	CC	NA
AX-95178996	G/A	1B	532166914	GG	AG	GG	GG	GG	AG	GG	AA	GG	GG	GG	AA	GG	AA	GG	GG	GG	AA	GG	GG	AA	GG	GG	GG	GG	GG	AG	GG	GG	GG	AA	AA	GG	GG	AG	AA	GG	GG	AA	NA	GG	AA	GG	AA	GG	GG
AX-95179446	T/G	1B	487680675	TT	TT	TT	TT	TT	TT	TT	TT	TG	TT	TT	TT	TT	TT	TT	TT	TT	TT	GG	TT	TT	TT	TT	TT	TT	TT	TT	TT	TG	TT	TT	TT	TT	TT	TT	TT	TG	TT	TT	NA	TT	TT	TT	TT	TT	TT
AX-95181599	C/T	1B	652576227	CC	CC	CC	CC	CC	TC	CC	NA	CC	CC	CC	TT	CC	TT	TT	TT	CC	CC	TT	CC	TT	CC	NA	TT	CC	TT	TT	CC	TT	NA	CC	CC	CC	CC	NA	TT	CC	CC	CC	TT	TT	TT	CC	CC	CC	CC
AX-95181690	G/C	1B	198644294	GG	GG	GG	GG	GG	GG	CG	GG	NA	GG	GG	GG	GG	GG	CG	NA	GG	GG	GG	GG	GG	GG	GG	GG	CG	GG	CG	CG	GG	GG	GG	GG	NA	GG	GG	CG	GG	GG	GG	GG	GG	GG	GG	GG	GG	CG
AX-95181804	A/C	1B	5584420	NA	AA	CC	AC	AA	NA	AA	NA	AA	AC	AA	CC	AA	CC	AA	AA	AA	AC	CC	AA	AA	AA	AC	AC	AC	AC	AA	AA	NA	AA	CC	CC	AA	NA	NA	AA	NA	AA	AC	AA	CC	AA	NA	CC	AA	AA
AX-95182014	A/T	1B	237375619	AA	AA	AA	AA	AA	AA	NA	AA	TT	AA	AA	AA	AA	AA	TT	AA	AA	AA	AA	AA	AA	AA	AA	AA	AT	AA	AT	AT	AA	AA	AA	AA	TT	AA	AA	TT	AA	AA	AA	AA	AA	AA	AA	AA	AA	TT
AX-95182503	A/G	1B	465695777	GG	AA	AA	AA	AA	AA	AA	AA	AA	AA	AA	AA	AA	NA	AA	NA	AA	AA	AA	AA	AA	AA	AG	AA	AA	AA	AG	AA	GG	NA	AA	AA	AA	GG	AA	AA	NA	AA	AA	AA	AA	AA	AA	AA	AA	AA
AX-95182909	A/C	1B	538865554	AA	AC	AA	AA	AA	AA	AC	AA	CC	AC	AA	AC	AA	AA	NA	AA	AA	AA	AA	AC	AA	AA	NA	AC	AC	AC	AC	CC	AC	AC	AA	AA	NA	CC	AA	AA	AA	AA	AA	AA	CC	AA	AA	AA	AA	CC
AX-95184733	G/C	1B	458387501	GG	GG	GG	GG	GG	GG	GG	GG	GG	GG	GG	GG	GG	NA	GG	GG	GG	GG	GG	GG	CG	GG	CC	GG	GG	GG	CG	GG	CC	GG	GG	GG	GG	CC	GG	GG	GG	GG	GG	GG	GG	GG	GG	GG	GG	GG
AX-95184989	G/T	1B	575442122	GG	TG	GG	GG	GG	GG	GG	NA	TG	GG	GG	GG	TG	NA	NA	NA	GG	GG	GG	GG	GG	GG	GG	GG	GG	GG	TG	GG	TG	TG	GG	GG	NA	GG	GG	GG	TG	NA	NA	GG	TG	GG	GG	GG	NA	GG
AX-95186460	T/C	1B	637599177	CC	TT	TT	CC	NA	TT	CC	TT	CC	TT	CC	TT	TT	CC	TT	TT	TT	TT	TT	CC	NA	TT	TT	NA	TT	TT	TT	TT	NA	TT	TT	TT	TT	CC	TT	CC	TT	CC	TT	TT	TT	TT	CC	CC	TT	TT
AX-95186655	G/C	1B	379387543	CG	GG	GG	GG	GG	GG	GG	GG	GG	GG	GG	GG	GG	GG	GG	GG	GG	GG	CG	GG	GG	GG	GG	GG	GG	GG	GG	GG	GG	GG	GG	GG	GG	GG	GG	GG	CG	GG	GG	GG	GG	GG	GG	GG	GG	GG
AX-95187682	C/T	1B	158545212	CC	CC	CC	CC	CC	CC	TC	CC	TC	CC	CC	CC	CC	CC	TC	CC	CC	CC	CC	CC	CC	CC	CC	CC	TC	CC	TC	TC	TC	CC	CC	CC	TC	CC	CC	TC	CC	CC	TC	CC	CC	CC	CC	CC	CC	TC
AX-95187840	A/G	1B	634412903	AG	AA	AA	AA	AA	AA	NA	AA	GG	AA	AG	AA	AA	GG	AA	AA	AA	AA	AA	GG	AA	AA	AA	GG	AA	AA	AA	AA	AA	AG	AA	AA	AA	GG	AA	AG	AA	AG	AA	GG	AA	AA	AG	GG	AA	AA
AX-95188796	G/A	1B	591233408	AA	AA	GG	AA	GG	GG	AA	GG	AA	GG	GG	GG	GG	GG	GG	AA	GG	GG	GG	AA	GG	AA	GG	AA	GG	GG	GG	GG	AA	AA	GG	GG	GG	AA	GG	AA	GG	AA	GG	GG	GG	AG	AA	GG	GG	AA
AX-95189492	T/G	1B	389736275	TT	TT	TT	TT	TT	TT	TT	TT	TT	TT	TT	TT	TT	TT	TT	TT	TT	TT	GG	TT	TT	TT	TT	TT	TT	TT	TT	TT	TT	TT	TT	TT	TT	TT	TT	TT	GG	TT	TT	TT	TT	TT	TT	TT	TT	TT
AX-95190085	C/G	1B	509901150	CC	CC	CC	CC	CC	CC	CC	CC	NA	CC	CC	CC	CC	CC	CC	CC	CC	CC	GG	CC	CC	CC	CC	CC	CC	CC	CC	CC	CC	CC	CC	CC	CC	CC	CC	CC	GG	CC	NA	CC	CC	CC	CC	CC	CC	CC
AX-95190390	G/A	1B	48689512	AA	GG	AA	GG	GG	GG	GG	AA	GG	AA	AA	GG	GG	GG	GG	GG	GG	GG	AA	AG	AA	GG	GG	GG	GG	GG	GG	GG	GG	GG	GG	GG	GG	GG	GG	GG	AA	GG	GG	GG	GG	AA	GG	GG	GG	GG
AX-95190562	A/G	1B	640849997	AA	AA	AA	AA	AA	AA	AA	AA	AA	AA	AA	AA	AA	AA	GG	AA	AA	AA	AA	AA	AA	AA	AA	AA	AA	AA	AA	AA	AG	AA	AA	AA	AA	AA	AA	AA	AA	AA	AA	GG	AA	AA	AA	AA	GG	AA
AX-95191065	A/G	1B	427214475	GG	AG	AA	AA	AA	AA	AA	AA	AA	AG	AA	AA	AA	AA	AA	AA	AA	AA	GG	AA	AA	AA	AA	AG	AA	AA	AG	AG	NA	AG	AA	AA	AA	AA	AA	AA	GG	AA	NA	AA	AA	AA	AA	AA	AA	AA
AX-95191102	T/A	1B	21843337	TT	TT	TT	TT	TT	TT	AT	TT	NA	TT	TT	TT	TT	TT	NA	TT	TT	TT	TT	TT	TT	TT	TT	NA	AT	TT	NA	NA	TT	TT	TT	TT	NA	TT	TT	NA	TT	TT	TT	TT	TT	TT	TT	TT	TT	AT
AX-95194502	C/G	1B	530453989	CC	CG	CC	CC	CC	GG	CC	GG	CC	CC	CC	CG	CC	CG	CC	CC	CC	GG	CC	CC	CG	CC	CC	CC	CC	CC	GG	CC	CC	CC	CG	GG	CC	CC	CG	CC	CC	CC	CG	GG	CC	CG	CC	CG	CC	CC
AX-95194682	C/A	1B	457087018	NA	CC	CC	CC	CC	CC	CC	CC	CC	CC	CC	CC	CC	CC	CC	CC	CC	CC	AC	CC	CC	CC	AC	CC	CC	CC	AC	CC	AA	CC	CC	CC	CC	AC	CC	CC	AA	CC	NA	CC	CC	CC	CC	CC	CC	CC
AX-95194781	C/T	1B	286707988	CC	CC	CC	CC	CC	CC	CC	CC	CC	CC	TT	CC	CC	CC	CC	CC	CC	CC	CC	CC	CC	CC	CC	CC	CC	CC	CC	CC	CC	CC	CC	CC	CC	CC	CC	CC	CC	CC	TC	CC	CC	CC	CC	CC	CC	CC
AX-95195920	A/C	1B	141683412	AA	AA	AA	AA	AA	AA	AC	AA	CC	AA	AA	AA	AA	AA	CC	AA	AA	AA	AA	AA	AA	AA	AA	AA	AC	AA	CC	CC	AA	AA	AA	AA	CC	AA	AA	CC	AA	AA	AA	AA	AA	AA	AA	AA	AA	CC
AX-95196667	G/A	1B	118127599	AA	AA	GG	AA	GG	AA	AA	AA	AG	AA	GG	GG	NA	GG	AG	GG	AA	AA	GG	AA	GG	GG	AA	AA	AA	AA	AA	AA	AA	AA	GG	AA	NA	AA	AA	AG	GG	GG	GG	AA	AA	GG	GG	GG	GG	AA
AX-95197628	C/T	1B	652298582	CC	CC	CC	TT	CC	NA	CC	NA	CC	CC	CC	NA	CC	TT	TT	TT	CC	CC	TT	CC	TT	CC	TT	TC	CC	TT	TT	CC	CC	TC	CC	CC	CC	CC	TT	TT	CC	TT	CC	TC	NA	TT	CC	CC	CC	CC
AX-95198436	T/C	1B	587525490	TT	TT	TT	CC	TT	TT	CC	TT	TT	TT	TT	CC	TT	CC	TT	TT	CC	CC	NA	TT	TT	TT	TT	TT	NA	TT	TT	TT	TC	TT	TT	TT	TT	CC	TT	CC	TT	TT	NA	TT	TT	TT	TT	CC	CC	TT
AX-95198778	C/T	1B	548971324	CC	CC	CC	TT	CC	TT	CC	TT	CC	CC	CC	CC	TT	CC	TT	CC	CC	CC	CC	CC	TT	CC	CC	CC	CC	CC	CC	CC	CC	CC	CC	CC	CC	CC	CC	TT	CC	CC	CC	TT	CC	TT	CC	CC	CC	CC
AX-95199802	T/C	1B	688710381	TT	NA	NA	TT	CC	TT	TT	TT	CC	TT	CC	TT	NA	TC	CC	TT	TT	TT	CC	CC	NA	CC	TT	TC	TT	CC	TC	NA	CC	TT	TT	CC	TT	CC	TT	TC	CC	TT	TT	TT	TT	TT	NA	CC	CC	TT
AX-95199810	C/A	1B	65353162	CC	CC	CC	CC	CC	CC	AA	CC	AA	CC	CC	CC	CC	CC	AA	CC	CC	CC	CC	CC	CC	CC	CC	CC	NA	CC	AA	AA	NA	CC	CC	CC	AA	CC	CC	AA	CC	CC	CC	CC	CC	CC	CC	CC	CC	AA
AX-95201842	G/C	1B	11692210	CG	GG	CG	CG	CG	GG	GG	CG	NA	GG	CG	GG	GG	GG	GG	GG	CG	GG	GG	GG	CG	GG	GG	GG	GG	GG	GG	GG	GG	GG	GG	GG	GG	GG	GG	GG	GG	GG	NA	GG	GG	GG	GG	GG	GG	GG
AX-95201911	T/G	1B	317363244	GG	TT	TT	TT	TT	TT	TT	TT	TG	TT	TT	TG	TT	TG	TT	TT	TT	TT	TT	TT	TG	TT	TT	TT	TT	TT	NA	TT	TT	NA	TT	TT	TT	TT	TT	TT	TG	TT	NA	TT	TT	TT	TT	TT	TG	TT
AX-95202227	G/A	1B	672958501	AG	AG	AG	AG	GG	GG	GG	GG	AG	GG	NA	AG	GG	AG	GG	AA	GG	GG	GG	GG	NA	NA	GG	GG	GG	GG	AG	NA	AG	AG	GG	GG	GG	GG	GG	GG	NA	NA	NA	GG	GG	GG	GG	GG	GG	GG
AX-95202317	A/G	1B	408656937	AA	AA	AA	AA	AA	AA	AA	AA	AA	AA	AA	AA	AA	AA	AA	AA	AA	AA	GG	AA	AA	AA	AA	AA	AA	AA	AA	AA	AA	AA	AA	AA	AA	AA	AA	AA	GG	AA	AA	AA	AA	AA	AA	AA	AA	AA
AX-95202607	A/G	1B	678469978	AA	AA	GG	GG	GG	AA	GG	AA	AA	GG	GG	AA	GG	AA	AA	AA	GG	AA	NA	GG	AA	AA	GG	AA	AA	AA	GG	GG	AA	GG	AA	AA	AA	AA	AG	GG	AA	AA	GG	GG	AA	AA	AA	AA	AA	GG
AX-95202673	C/T	1B	169662094	CC	CC	CC	CC	CC	CC	TT	CC	TT	CC	CC	CC	CC	CC	TT	CC	CC	CC	CC	CC	CC	CC	CC	CC	TT	CC	TT	TT	CC	CC	CC	CC	TT	CC	CC	TT	CC	CC	CC	CC	CC	CC	CC	CC	CC	TT
AX-95202964	A/G	1B	32769214	AA	AA	AA	AA	AA	AA	GG	AA	GG	AA	AA	AA	AA	AG	GG	NA	AA	AA	AA	AA	AA	AA	AA	AA	AG	AA	GG	GG	AA	AA	AA	AA	GG	AA	AA	GG	AA	AA	AA	AA	AA	AA	AA	AA	NA	GG
AX-95204826	A/T	1B	3861157	AA	AA	AA	AA	AA	AA	AA	AA	AA	AA	AA	AT	AA	AT	AA	AA	AA	AA	NA	AA	AT	AA	AA	AA	AA	AA	AA	AA	AA	AA	AT	AA	AA	AA	AA	AA	AA	AA	AT	AA	AA	NA	AA	AA	AA	AA
AX-95206874	T/G	1B	504093740	TT	TT	TT	TT	TT	TT	GG	TT	GG	TT	TT	TG	TT	GG	TT	TT	TT	TT	NA	GG	TT	TT	TT	GG	GG	GG	TT	GG	TG	TT	TT	TT	GG	TT	NA	TT	TG	TT	TT	TT	GG	TT	TT	TT	TT	GG
AX-95207885	A/G	1B	1779752	AA	NA	AA	AA	NA	AA	AG	AA	AG	AA	AA	AA	AA	AA	AG	AA	AA	AA	AA	AA	AA	AA	AA	AA	AG	AA	AG	AG	AA	AA	AA	AA	AG	AA	AA	AG	AA	AA	AA	AA	AA	AA	AA	AA	AA	AG
AX-95208058	T/C	1B	586302858	TC	TC	TT	CC	TT	TC	CC	TC	TT	TT	TT	CC	TT	CC	TT	TT	CC	CC	TT	TC	TT	TT	TC	TC	TC	TC	TT	TT	CC	NA	TT	TC	TT	CC	TC	CC	TT	TT	NA	TC	TC	TT	TT	CC	CC	TC
AX-95208428	C/T	1B	587048079	CC	CC	CC	TT	CC	CC	TT	CC	CC	CC	CC	TT	CC	TT	CC	CC	TT	TT	CC	CC	CC	CC	CC	CC	CC	CC	CC	CC	TT	CC	CC	CC	CC	TT	CC	TT	CC	CC	CC	CC	CC	CC	CC	TT	TT	CC
AX-95208619	A/G	1B	145349924	AA	AG	AA	AA	AA	AG	AA	AG	AA	AA	AA	AG	AA	AG	AA	AA	AA	AA	AA	AA	AG	AA	AA	AA	AA	AG	AA	AA	AA	AA	AG	AG	AA	AG	AG	AA	AA	AA	AG	AA	AG	AG	AA	AA	AA	AA
AX-95209300	G/A	1B	13969568	GG	AG	GG	GG	GG	GG	GG	GG	GG	GG	AG	GG	GG	GG	GG	AG	GG	GG	GG	GG	GG	AG	GG	GG	GG	GG	GG	GG	NA	AA	GG	GG	GG	NA	GG	AG	GG	GG	GG	GG	GG	GG	GG	GG	AG	GG
AX-95210211	T/G	1B	91879954	TT	TT	TG	TT	TT	TT	TT	TT	TT	TT	TT	TT	TT	TT	TG	TT	TT	TT	TT	TT	TT	TT	TG	TT	TT	TT	NA	TT	TT	TT	TT	TG	TT	TG	TT	TT	TT	TT	TT	TG	TT	TG	TT	TT	TT	TG
AX-95210470	T/C	1B	380885618	CC	TT	TT	TT	TT	TT	TT	TT	TT	TT	TT	TT	TT	TT	TT	TT	TT	TT	CC	TT	TT	TT	TT	TT	TT	TT	TT	TT	NA	TT	TT	TT	TT	TT	TT	TT	CC	TT	NA	TT	TT	TT	TT	TT	TT	TT
AX-95210815	C/A	1B	85770492	NA	CC	CC	CC	CC	CC	AC	CC	AC	CC	AA	CC	CC	CC	AC	CC	CC	CC	CC	CC	CC	CC	CC	CC	AC	CC	CC	CC	CC	CC	CC	CC	AC	CC	CC	AC	NA	CC	CC	CC	CC	CC	CC	CC	CC	AC
AX-95213134	C/A	1B	16464540	CC	AA	CC	CC	CC	CC	AA	CC	AA	CC	AC	CC	CC	CC	NA	AA	AC	CC	CC	CC	CC	AA	CC	NA	NA	CC	NA	NA	NA	AA	CC	CC	AC	NA	NA	AA	CC	NA	CC	CC	CC	CC	CC	CC	AA	AA
AX-95214458	C/G	1B	4634343	CG	GG	GG	CG	CC	CG	CC	CC	CC	GG	GG	CG	GG	CC	CC	GG	CC	CG	CC	CG	CC	GG	CG	GG	CC	CC	CC	CC	GG	GG	CC	CC	CC	CC	CG	CC	GG	GG	CC	CG	CC	GG	GG	GG	GG	CC
AX-95215248	C/T	1B	42350952	CC	CC	CC	CC	CC	CC	NA	CC	TC	CC	CC	CC	CC	CC	TC	CC	CC	CC	CC	CC	CC	CC	CC	CC	TC	CC	CC	CC	CC	CC	CC	CC	TC	CC	CC	TC	CC	CC	CC	CC	CC	CC	CC	CC	CC	TC
AX-95215369	T/C	1B	530481525	TT	CC	TT	TT	TT	CC	TT	CC	TT	TC	TT	TC	TT	NA	TT	TT	TT	CC	TT	TT	TC	TT	TT	TC	TT	TT	CC	TC	TC	TC	CC	CC	TT	TT	CC	TT	TT	TT	TC	CC	TT	NA	TT	CC	TT	TT
AX-95215734	T/C	1B	121777486	TT	TT	TT	TT	TT	TT	NA	TT	CC	TT	TT	TT	TT	TT	CC	TT	TT	TT	TT	TT	TT	TT	TT	TT	TC	TT	CC	CC	TT	TT	TT	TT	CC	TT	TT	CC	TT	TT	TT	TT	TT	TT	TT	TT	TT	CC
AX-95216126	C/T	1B	14655737	CC	TT	CC	CC	CC	CC	CC	CC	CC	CC	CC	CC	CC	CC	CC	TT	CC	CC	CC	CC	CC	TT	CC	TT	CC	CC	CC	CC	TT	TT	CC	CC	CC	CC	TC	CC	CC	TT	CC	CC	CC	NA	CC	CC	TT	CC
AX-95216578	C/T	1B	432116737	NA	NA	CC	CC	CC	CC	CC	CC	TC	CC	CC	CC	CC	CC	CC	CC	CC	CC	TT	CC	CC	CC	CC	CC	CC	CC	CC	CC	NA	TC	CC	CC	CC	CC	CC	CC	TC	CC	CC	CC	CC	CC	CC	CC	CC	CC
AX-95216912	G/A	1B	185549369	GG	GG	GG	GG	GG	GG	AA	GG	AA	GG	GG	GG	GG	GG	AA	GG	GG	GG	GG	GG	GG	GG	GG	GG	AA	GG	AA	AA	GG	GG	GG	GG	AA	GG	GG	AA	GG	GG	GG	GG	GG	GG	GG	GG	GG	AA
AX-95220945	C/G	1B	658068291	NA	CG	CC	CC	CC	CC	CC	CC	CC	CC	CG	CC	CC	CC	CC	CG	CC	CC	CG	CC	CC	CG	CC	CG	CC	CC	CC	CC	CC	CG	CC	CC	CC	CC	CC	CC	CC	CC	NA	CC	CC	CG	CC	CG	CG	CG
AX-95222029	C/T	1B	569541099	CC	CC	CC	CC	CC	CC	CC	CC	CC	CC	CC	CC	CC	TC	CC	CC	CC	CC	CC	CC	CC	CC	TC	CC	CC	CC	CC	CC	TC	TC	CC	CC	CC	TC	CC	CC	NA	CC	CC	CC	CC	CC	CC	CC	CC	CC
AX-95223988	C/G	1B	187210669	CC	CC	CC	CC	CC	CC	GG	CC	GG	CC	CC	CC	CC	CC	GG	CC	CC	CC	CC	CC	CC	CC	CC	CC	NA	CC	NA	GG	CC	CC	CC	CC	GG	CC	CC	GG	CC	CC	NA	CC	CC	CC	CC	CC	CC	GG
AX-95224161	T/C	1B	512633858	TT	TT	TT	TC	TT	TT	NA	TT	TT	TT	TT	TT	TT	TT	TT	TT	TT	TT	CC	NA	TT	NA	TT	TT	TT	TT	TT	TT	TC	TT	TT	TT	TT	TT	TT	TT	CC	TT	TT	TT	NA	TT	TT	TT	TT	TT
AX-95225499	T/C	1B	424531900	CC	TT	TT	TT	TT	TT	TT	TT	TT	TT	TT	TT	TT	TT	TT	TT	TT	TT	CC	TT	TT	TT	TT	TT	TT	TT	TT	TT	TT	TT	TT	TT	TT	TT	TT	TT	CC	TT	TT	TT	TT	TT	TT	TT	TT	TT
AX-95226757	C/T	1B	9077831	CC	NA	CC	CC	CC	CC	CC	CC	CC	CC	CC	CC	CC	CC	CC	CC	CC	CC	TT	CC	CC	CC	CC	NA	CC	CC	NA	CC	TC	NA	CC	TT	CC	TT	CC	CC	CC	CC	TC	CC	CC	CC	CC	CC	CC	CC
AX-95227943	T/C	1B	347844940	TT	TT	TT	TT	TT	TT	TT	TT	TT	TT	TC	TT	TT	TT	TT	TT	TT	TT	TT	TT	TT	TT	TT	TT	TT	TT	TT	TT	TT	TT	TT	TT	TT	TT	TT	TT	TC	TT	CC	CC	TT	TT	TT	TT	NA	TT
AX-95229114	G/C	1B	631228753	GG	GG	CC	GG	CC	CC	GG	CC	CC	CC	GG	GG	CC	GG	CC	GG	CC	CC	CC	CG	CC	GG	CC	GG	CC	CC	CC	CC	GG	GG	CC	CC	CC	GG	CC	GG	CC	GG	CC	GG	CC	CG	GG	GG	GG	GG
AX-95229302	C/T	1B	608465652	TT	CC	CC	CC	CC	TC	CC	CC	CC	CC	CC	CC	CC	CC	CC	CC	CC	CC	CC	CC	CC	CC	CC	CC	CC	CC	TT	CC	CC	NA	TT	TT	CC	CC	TC	CC	CC	CC	TT	TT	CC	CC	CC	CC	CC	CC
AX-95230491	C/A	1B	365689807	CC	CC	CC	CC	CC	CC	AC	CC	CC	CC	CC	CC	CC	CC	AC	CC	CC	CC	CC	CC	CC	CC	CC	CC	AC	CC	AC	AC	CC	CC	CC	CC	AC	CC	CC	AC	CC	CC	CC	CC	CC	CC	CC	CC	CC	AC
AX-95231755	T/C	1B	678257020	TT	CC	TT	TT	TC	CC	TT	CC	TT	CC	CC	TC	TT	CC	TT	CC	NA	CC	CC	CC	CC	TT	TT	TT	CC	CC	TT	TT	CC	CC	CC	CC	CC	CC	TT	TT	CC	CC	CC	CC	TT	CC	TT	CC	TT	TT
AX-95231900	C/T	1B	156595462	CC	CC	CC	CC	CC	CC	TC	CC	TC	CC	CC	CC	CC	CC	TC	CC	CC	CC	CC	CC	CC	CC	CC	CC	TC	CC	TC	TC	CC	NA	CC	CC	TC	CC	CC	TC	CC	CC	CC	CC	CC	CC	CC	CC	CC	TC
AX-95232646	G/T	1B	662718722	TT	GG	GG	GG	GG	GG	GG	GG	NA	GG	GG	GG	GG	TG	GG	GG	GG	GG	GG	GG	GG	GG	GG	GG	GG	GG	GG	GG	GG	GG	GG	GG	GG	GG	GG	GG	GG	GG	GG	GG	GG	GG	GG	GG	GG	GG
AX-95232723	C/T	1B	330214103	CC	CC	CC	CC	CC	CC	CC	CC	CC	CC	CC	CC	CC	TC	CC	NA	CC	CC	CC	CC	CC	CC	CC	CC	CC	CC	CC	CC	TC	CC	CC	CC	CC	CC	CC	CC	NA	CC	TC	CC	CC	CC	CC	CC	NA	CC
AX-95232794	T/C	1B	172381194	TT	TT	TT	TT	TT	TT	TC	TT	TC	TT	TT	TT	TT	TT	TC	TT	TT	TT	TT	TT	TT	TT	TT	TT	TC	TT	TC	TC	TT	TT	TT	TT	TC	TT	TT	TC	TT	TT	TT	TT	TT	TT	TT	TT	TT	TC
AX-95234532	C/G	1B	22328748	CC	CC	GG	GG	CC	CC	NA	CC	GG	GG	CC	CC	GG	CC	GG	CC	CC	CC	CC	NA	CC	CC	CC	CC	CG	CC	GG	GG	CC	CC	CC	CC	GG	CC	CC	GG	CC	CC	CG	CC	CC	CC	CC	CC	CC	CC
AX-95235434	T/C	1B	87178534	TC	TT	TT	TT	TT	TT	CC	TT	CC	TT	TC	TT	TT	TC	CC	TT	TT	TT	TT	NA	TT	NA	TT	TT	NA	TT	CC	CC	TC	NA	NA	TT	CC	TT	TT	CC	NA	TT	TT	TT	TT	NA	TT	TT	TT	CC
AX-95236275	A/G	1B	137154030	AA	AA	AA	AA	AA	AA	AG	AA	NA	AA	AA	AA	AA	AA	GG	AA	AA	AA	AA	AA	AA	AA	AA	AA	AG	AA	AG	AG	AA	AA	AA	AA	NA	AA	AA	GG	AA	AA	AA	AA	AA	AA	AA	AA	AA	GG
AX-95236396	A/G	1B	626225984	AA	AA	GG	AA	GG	GG	AA	GG	GG	GG	AA	AA	GG	AA	AA	AA	GG	AA	GG	AA	GG	AA	AA	AA	GG	GG	GG	GG	NA	AA	GG	GG	GG	AA	GG	GG	GG	GG	GG	GG	GG	AG	AA	AA	AA	AA
AX-95236595	C/G	1B	526999748	CC	CC	CC	CC	CC	CC	CC	CC	NA	CC	CC	CC	CC	CC	NA	CC	GG	GG	CC	CC	CC	NA	GG	GG	CG	CC	CC	CC	CG	NA	CC	NA	GG	GG	CC	CC	GG	CC	CC	CC	CG	CC	GG	CG	GG	CC
AX-95238869	G/A	1B	105107805	GG	GG	GG	GG	GG	GG	AG	GG	AG	GG	GG	GG	GG	GG	AG	GG	GG	GG	GG	GG	GG	GG	GG	GG	AG	GG	AG	AG	GG	GG	GG	GG	AG	GG	GG	AG	GG	GG	GG	GG	GG	GG	GG	GG	GG	AG
AX-95240019	C/T	1B	315528110	TT	CC	CC	CC	CC	CC	CC	CC	CC	CC	CC	CC	CC	CC	CC	CC	CC	CC	CC	CC	CC	CC	CC	CC	CC	CC	CC	CC	TC	CC	CC	CC	CC	CC	CC	CC	CC	CC	CC	CC	CC	CC	CC	CC	CC	CC
AX-95240977	C/G	1B	95654491	CC	CC	CC	CC	CC	CC	GG	CC	NA	CC	CC	CC	CC	CC	GG	CC	CC	CC	CC	CC	CC	CC	CC	CC	GG	CC	GG	GG	CC	CC	CC	CC	GG	CC	CC	GG	NA	CC	CC	CC	CC	CC	CC	CC	CC	GG
AX-95241504	G/A	1B	198549892	GG	GG	GG	GG	GG	GG	AA	GG	AA	GG	GG	GG	GG	GG	AA	GG	GG	GG	NA	GG	GG	GG	GG	GG	AG	GG	AA	AA	GG	GG	GG	GG	AA	GG	GG	AA	GG	GG	AG	GG	GG	GG	GG	GG	GG	AA
AX-95242262	T/C	1B	424076056	CC	TT	TT	TT	TT	TT	TT	TT	TT	TT	TT	TT	TT	TT	TT	TT	TT	TT	CC	TT	TT	NA	TT	TT	TT	TT	TT	TT	TT	TT	TT	TT	TT	TT	TT	TT	CC	TT	NA	TT	TT	TT	TT	TT	TT	TT
AX-95242713	C/T	1B	510980080	CC	CC	CC	CC	CC	CC	NA	CC	CC	TT	CC	CC	TT	CC	TT	CC	CC	CC	CC	TT	CC	CC	CC	CC	CC	CC	CC	CC	CC	CC	CC	CC	CC	CC	CC	CC	CC	CC	CC	TC	CC	CC	CC	CC	CC	CC
AX-95243592	G/T	1B	606840371	TT	GG	GG	GG	GG	NA	GG	GG	GG	GG	GG	GG	GG	GG	GG	GG	GG	GG	GG	GG	GG	GG	GG	GG	GG	GG	NA	GG	GG	GG	TT	TT	GG	GG	TG	GG	GG	GG	TT	NA	GG	GG	GG	GG	GG	GG
AX-95244854	G/C	1B	158534186	GG	GG	GG	GG	GG	GG	CC	GG	CC	GG	GG	GG	GG	GG	CC	GG	GG	GG	GG	GG	GG	GG	GG	GG	CC	GG	CC	CC	CG	GG	GG	GG	CC	GG	GG	CC	GG	GG	CG	GG	GG	GG	GG	GG	GG	CC
AX-95245574	G/A	1B	457756191	GG	AG	AA	AA	AA	GG	GG	GG	AG	AA	GG	GG	AA	GG	GG	AA	AA	GG	GG	GG	GG	AA	GG	GG	GG	GG	GG	GG	NA	AA	GG	GG	GG	GG	GG	GG	NA	AA	GG	GG	GG	GG	AA	GG	AA	GG
AX-95246495	A/G	1B	17732241	AA	AG	AA	AA	AA	AA	AG	AA	GG	NA	AG	AA	AA	AA	AA	AG	AA	AA	AA	AA	AA	AG	AA	AA	AA	AA	AA	AA	AA	NA	AA	AA	AA	AG	AA	AG	AA	AA	AA	AA	AA	AA	AA	AA	AG	AA
AX-95248610	A/G	1B	178027862	AA	AA	AA	AA	AA	AA	AG	AA	AG	NA	AA	AA	AA	AA	AG	AA	AA	AA	AA	AA	AA	AA	AA	AA	AG	AA	AG	AG	AA	AA	AA	AA	AG	AA	AA	AG	AA	AA	AA	AA	AA	AA	AA	AA	AA	AG
AX-95249363	G/A	1B	665277945	GG	NA	GG	GG	AA	NA	GG	GG	AA	GG	GG	GG	GG	GG	AA	GG	GG	GG	GG	GG	GG	GG	AA	GG	GG	GG	GG	GG	NA	GG	GG	GG	GG	GG	GG	GG	GG	GG	GG	AA	GG	GG	GG	GG	GG	GG
AX-95249847	A/G	1B	90312662	AA	AA	AA	AA	AA	AA	AG	AA	AG	AA	AA	AA	AA	AA	AG	AA	AA	AA	AA	AA	AA	AA	AA	AA	AG	AA	AG	AG	AA	AA	AA	AA	AG	AA	AA	AG	AA	AA	AA	AA	AA	AA	AA	AA	AA	AG
AX-95249966	T/A	1B	24160688	TT	TT	TT	TT	TT	TT	AT	TT	AA	TT	TT	TT	TT	TT	AA	TT	TT	TT	TT	TT	TT	TT	TT	TT	AT	TT	AA	AA	TT	TT	TT	TT	AA	TT	TT	AA	TT	TT	NA	TT	TT	TT	TT	TT	TT	AT
AX-95251676	A/G	1B	421097365	AG	NA	AA	AA	AA	AA	AA	NA	AA	AA	AA	AA	AA	AA	AA	AA	AA	AA	AG	AA	AA	AA	AA	AA	AA	AA	AA	AA	AA	AG	AA	AA	AA	AA	AA	AA	AG	AA	AA	AA	AA	AA	AA	AA	AA	AA
AX-95253318	A/G	1B	156700034	AA	AA	AA	AA	AA	AA	AG	AA	GG	AA	AA	AA	AA	AA	GG	AA	AA	AA	AA	AA	AA	AA	AA	AA	AG	AA	GG	GG	AA	AA	AA	AA	GG	AA	AA	GG	AA	AA	AA	AA	AA	AA	AA	AA	AA	GG
AX-95254185	A/G	1B	629262969	GG	AA	AA	AA	AA	AA	AA	AA	AA	AA	GG	AA	AA	AA	AA	AA	AA	AA	AA	AA	AA	AA	AA	AA	AA	AA	AA	AA	AA	AA	AA	AA	AA	AA	AA	GG	AA	GG	AA	AA	AA	AA	AA	AA	AA	AA
AX-95254832	G/T	1B	563295977	TG	TG	TT	TG	GG	TG	TG	TG	GG	GG	GG	GG	GG	GG	GG	GG	TG	TG	GG	TT	GG	GG	TG	GG	TG	TG	GG	GG	TT	TT	GG	TG	GG	TG	TG	GG	GG	GG	GG	TG	TG	GG	GG	GG	GG	TT
AX-95254907	C/T	1B	576219498	TT	TT	CC	CC	CC	CC	CC	CC	TT	CC	CC	NA	CC	CC	CC	TT	CC	CC	CC	TT	CC	TT	CC	TT	CC	CC	CC	CC	TT	TT	CC	CC	CC	TT	CC	CC	CC	TT	CC	CC	CC	TC	TT	CC	TT	TT
AX-95255808	A/C	1B	406040576	CC	CC	AA	CC	AA	CC	CC	CC	AA	CC	AA	AA	AA	AA	AA	AA	CC	CC	AA	CC	AA	AA	CC	CC	CC	CC	CC	CC	CC	CC	AA	CC	AA	CC	CC	AA	AA	AA	AA	CC	CC	AA	AA	AA	AA	CC
AX-95256200	T/A	1B	160320212	TT	AT	TT	TT	TT	TT	NA	TT	AA	TT	TT	TT	TT	TT	AA	TT	TT	TT	TT	TT	TT	TT	TT	TT	AA	TT	AT	AA	AT	TT	TT	TT	AA	TT	TT	AA	TT	TT	TT	TT	TT	TT	TT	TT	TT	AA
AX-95256945	G/C	1B	687073264	CC	NA	CC	CC	GG	GG	CC	GG	CC	GG	GG	GG	CC	GG	CC	GG	GG	GG	GG	GG	GG	CC	CC	CC	GG	GG	CC	CC	CG	GG	GG	GG	GG	GG	NA	CC	GG	GG	GG	NA	CC	GG	CC	GG	CC	CC
AX-95257071	G/A	1B	604553155	AA	GG	GG	AA	GG	GG	GG	GG	GG	GG	GG	GG	GG	GG	GG	GG	GG	GG	GG	GG	GG	GG	GG	GG	GG	GG	AA	GG	GG	GG	AA	AA	NA	GG	GG	GG	GG	GG	AA	AA	GG	GG	GG	GG	GG	GG
AX-95257184	G/C	1B	531166704	GG	CC	GG	GG	GG	CC	GG	CC	GG	GG	GG	CC	GG	CC	GG	GG	GG	CC	GG	GG	CC	GG	GG	GG	GG	GG	CC	GG	NA	GG	CC	CC	GG	GG	CG	GG	GG	GG	CC	CC	GG	CC	GG	CC	GG	GG
AX-95258492	T/C	1B	26186142	CC	TC	CC	TC	CC	TT	TT	CC	TT	TT	CC	TT	CC	TT	TT	CC	CC	TT	CC	TT	CC	TT	TT	CC	TT	TT	TT	TT	CC	CC	TT	TT	TT	TT	NA	TT	CC	CC	TT	TT	TT	CC	CC	TT	CC	TT
AX-95259065	G/A	1B	579782903	GG	GG	GG	GG	NA	GG	GG	GG	AG	GG	GG	GG	GG	GG	GG	GG	GG	GG	GG	GG	GG	GG	GG	AG	GG	GG	GG	GG	NA	AG	GG	GG	GG	GG	GG	GG	GG	GG	AG	GG	GG	GG	GG	GG	GG	GG
AX-95259195	A/G	1B	6477406	AA	AA	AA	AA	GG	AA	GG	NA	GG	AA	AA	AA	AA	AA	GG	AA	GG	AA	AA	AA	AA	AA	AA	AA	GG	AA	GG	GG	AA	AA	AA	AA	GG	AA	AA	GG	AA	AA	AA	AA	AA	AA	AA	AA	AA	GG
AX-95259256	A/G	1B	634996408	GG	AA	AA	GG	AA	AA	AA	AA	AA	AA	GG	GG	AA	AA	AA	AA	AA	AA	AA	AA	NA	AA	AA	AA	AA	AA	AA	AA	AA	AA	AA	AA	AA	AA	AA	GG	AA	GG	NA	AA	AA	AA	GG	AA	GG	AA
AX-95259364	A/G	1B	404514337	AA	AA	AA	AA	AA	AA	AA	AA	AA	AA	AA	AA	GG	AA	AA	AA	AA	AA	AA	AA	AA	AA	AA	AA	AA	AA	AA	AA	NA	AA	AA	AA	AA	AA	AA	AA	AA	AA	AA	AA	AA	AA	AA	AA	AA	AA
AX-95260484	T/C	1B	282427911	TT	TT	TT	TT	TT	TT	TT	TT	TT	TT	CC	TT	TT	TT	TT	TT	TT	TT	TT	TT	TT	TT	TT	TT	TT	TT	TT	TT	TC	TT	TT	TT	TT	TT	TT	TT	TC	TT	TC	TT	TT	TT	TT	TT	TT	TT
AX-94381637	C/T	1D	447222426	TT	CC	CC	CC	NA	CC	CC	CC	CC	CC	CC	CC	CC	CC	NA	CC	CC	CC	CC	CC	CC	CC	CC	CC	CC	CC	TC	CC	CC	CC	TT	TT	CC	CC	TC	CC	TC	CC	TT	TT	CC	CC	CC	CC	CC	CC
AX-94383321	T/G	1D	362322319	TT	TT	TT	TT	TT	GG	TT	GG	TT	TG	TT	TT	TT	TT	TT	TT	TT	TT	TT	TT	TT	TT	TT	TG	TT	GG	NA	TG	NA	TG	TT	TT	TT	TT	TT	TT	TT	NA	TT	TT	TT	TT	TT	TT	TT	TT
AX-94383645	C/T	1D	49596760	CC	CC	TT	CC	CC	CC	CC	CC	CC	CC	CC	NA	CC	CC	TC	CC	CC	CC	CC	CC	CC	CC	TT	CC	CC	CC	TC	CC	CC	TC	CC	TT	CC	TT	CC	CC	NA	CC	TC	TT	CC	TT	CC	CC	CC	TT
AX-94383675	T/G	1D	485056548	GG	TT	GG	GG	TT	TT	GG	TT	GG	TT	TT	TG	GG	TT	GG	TT	TT	TT	TT	TT	TT	GG	GG	NA	TT	TT	NA	GG	TT	TT	TT	TT	TT	TT	TG	GG	TT	TT	TT	TT	GG	TT	GG	TT	GG	GG
AX-94385756	C/T	1D	487175227	NA	CC	CC	TT	CC	CC	CC	CC	CC	TT	TT	CC	TT	CC	CC	CC	CC	CC	CC	TT	CC	CC	CC	CC	CC	CC	CC	CC	CC	CC	CC	CC	CC	CC	CC	TT	CC	CC	TT	CC	CC	CC	CC	CC	CC	CC
AX-94385971	C/T	1D	305587536	CC	CC	CC	CC	CC	CC	CC	CC	CC	CC	CC	CC	TT	TC	CC	CC	CC	CC	CC	CC	CC	CC	CC	CC	CC	CC	CC	CC	CC	CC	CC	CC	CC	CC	NA	CC	CC	CC	CC	CC	CC	CC	CC	CC	CC	CC
AX-94386020	G/C	1D	401668864	CC	GG	GG	GG	GG	GG	GG	GG	NA	CC	GG	GG	CC	GG	GG	GG	GG	GG	GG	GG	GG	GG	GG	CC	GG	CC	GG	GG	GG	GG	GG	GG	GG	GG	GG	CC	GG	CC	GG	GG	GG	GG	GG	GG	GG	GG
AX-94386524	G/T	1D	49596715	GG	GG	TT	GG	GG	GG	GG	GG	GG	GG	GG	TG	GG	GG	NA	GG	GG	GG	GG	GG	GG	GG	NA	GG	GG	GG	NA	GG	GG	GG	GG	NA	GG	TT	GG	GG	GG	GG	NA	TG	GG	TT	GG	GG	GG	TT
AX-94386946	C/G	1D	474377044	GG	CG	GG	GG	CC	CC	CC	CC	GG	CC	CC	GG	GG	NA	GG	CC	GG	GG	GG	CC	CC	CC	GG	CC	GG	GG	CC	CG	NA	CC	CC	GG	GG	GG	GG	GG	GG	CC	CG	CC	GG	CG	CC	GG	GG	GG
AX-94388123	T/C	1D	166846088	CC	TC	CC	NA	TT	CC	CC	CC	CC	TT	CC	CC	TT	CC	CC	TT	TT	TT	TT	TT	CC	TT	TT	TT	CC	CC	TC	TC	TT	TT	CC	NA	CC	CC	TC	TT	TT	TT	CC	TT	CC	CC	TT	CC	TT	CC
AX-94388408	T/C	1D	329737341	CC	TT	TT	TT	TT	TT	CC	TT	CC	TT	CC	TT	TT	TT	CC	TT	TT	TT	TT	CC	TT	TT	TT	TC	CC	CC	TT	TC	TT	TT	TT	TT	CC	TT	TC	TT	TT	TT	NA	TT	TT	TT	TT	TT	TT	CC
AX-94390275	G/A	1D	246649492	AA	GG	GG	GG	GG	GG	GG	GG	AA	GG	GG	GG	GG	NA	GG	AA	GG	GG	AA	AA	GG	AA	GG	GG	GG	AA	GG	AA	NA	GG	AA	GG	GG	GG	GG	AA	AA	AA	GG	GG	GG	GG	AA	GG	AA	GG
AX-94390476	G/A	1D	52339516	GG	GG	GG	GG	GG	GG	GG	GG	GG	GG	GG	GG	GG	GG	GG	GG	GG	GG	GG	GG	GG	GG	GG	GG	GG	GG	AG	GG	GG	GG	GG	AA	GG	AA	GG	GG	GG	GG	NA	GG	GG	GG	GG	GG	GG	GG
AX-94390671	G/C	1D	302264192	GG	GG	GG	GG	GG	GG	GG	GG	GG	GG	GG	GG	GG	GG	GG	GG	GG	GG	CC	GG	GG	GG	GG	GG	GG	GG	GG	GG	GG	GG	GG	GG	GG	GG	GG	GG	CC	GG	GG	GG	GG	GG	GG	GG	GG	GG
AX-94392760	C/G	1D	38733288	CC	CG	GG	CC	CC	CC	CC	CC	CC	CC	CC	CC	CC	CC	GG	CC	CC	CC	GG	CC	CC	CC	GG	CC	CC	CC	GG	CC	CC	CC	CC	GG	CC	GG	CC	CC	CC	CC	NA	GG	CC	GG	CC	CC	CC	GG
AX-94393474	A/C	1D	3967540	AA	AA	AA	AA	AA	AA	AA	AA	AA	AA	AA	AA	AA	AA	AA	AA	AA	AA	AA	AA	AA	AA	AA	AA	AA	AA	AA	AA	AA	AA	AA	AA	AA	AA	AA	AA	CC	AA	AA	AA	AA	AC	AA	AA	AA	AA
AX-94394555	G/C	1D	66093519	GG	GG	GG	GG	GG	GG	CC	GG	CC	GG	GG	GG	GG	GG	CC	GG	GG	GG	GG	GG	GG	GG	GG	GG	NA	GG	CC	CC	CG	GG	GG	GG	CC	GG	GG	CC	GG	GG	CC	GG	GG	GG	GG	GG	NA	CC
AX-94395420	T/C	1D	474925489	CC	CC	CC	TT	TT	NA	TT	CC	CC	CC	TT	CC	TC	CC	TT	CC	TT	TT	CC	TT	CC	CC	TT	CC	TT	CC	TT	CC	NA	TC	CC	TT	TT	CC	NA	TT	TC	TT	NA	TT	TT	CC	TT	CC	CC	CC
AX-94395441	A/C	1D	130609240	AA	NA	AA	AA	AA	AA	AC	AA	AC	AA	AA	AA	AA	AA	AC	AA	AA	AA	AA	AA	AA	AA	AA	AA	AC	AA	AC	AC	AC	AA	AA	AA	AC	AA	AA	AC	AA	AA	AA	AA	AA	AA	AA	AA	AA	AC
AX-94397950	A/G	1D	427734325	AA	NA	GG	AA	AA	NA	AA	AA	NA	GG	AA	AA	AA	AA	GG	AA	GG	GG	AA	AA	AA	AA	AA	AA	AA	AA	AA	NA	NA	NA	AA	AA	AA	GG	AA	GG	AA	AA	NA	AA	AA	AA	AA	AA	AA	AA
AX-94398036	C/G	1D	233924824	GG	CC	CC	CC	CC	CC	CC	CC	CC	CC	CC	CC	CC	CC	CC	CC	CC	CC	CG	CC	CC	CC	CC	CC	CC	CC	CC	CC	NA	CC	CC	CC	CC	CC	CC	CC	GG	CC	CG	CC	CC	CC	CC	CC	CC	CC
AX-94399304	G/A	1D	263871633	GG	AG	GG	GG	GG	GG	GG	GG	GG	GG	GG	GG	GG	GG	GG	GG	GG	GG	GG	GG	GG	GG	GG	GG	GG	GG	AG	NA	AG	GG	GG	GG	GG	GG	GG	GG	GG	GG	AG	GG	GG	GG	GG	GG	GG	GG
AX-94399544	A/G	1D	38655822	AA	AA	GG	AA	AA	AA	AA	AA	AA	AA	AA	AA	AA	AA	GG	AA	AA	AA	NA	AA	AA	AA	NA	AA	AA	AA	GG	AA	AA	AA	AA	GG	AA	GG	AA	AA	AA	AA	NA	NA	AA	AG	AA	AA	AA	GG
AX-94400851	G/A	1D	475726940	GG	GG	AA	GG	GG	NA	AG	AA	AG	AG	AA	GG	GG	GG	GG	GG	GG	GG	GG	NA	AA	GG	GG	NA	GG	NA	GG	AG	GG	NA	GG	GG	GG	AA	NA	GG	GG	GG	AG	AA	NA	GG	GG	GG	GG	GG
AX-94401187	G/C	1D	31691669	GG	GG	CC	GG	GG	GG	GG	GG	CC	GG	CC	GG	GG	GG	GG	GG	GG	GG	GG	CC	GG	GG	CC	GG	GG	GG	GG	GG	GG	GG	GG	CC	GG	CC	GG	GG	GG	GG	GG	GG	GG	CC	GG	GG	GG	CC
AX-94401571	T/C	1D	414565902	CC	TC	TT	CC	CC	CC	TT	TT	TT	CC	CC	TT	CC	TT	CC	TT	TT	TT	TT	TT	TT	TT	TT	TC	TT	CC	TC	TC	TC	CC	TT	TT	TT	TT	TT	TT	CC	TT	TT	TT	TT	TT	TT	TT	TT	TT
AX-94401696	T/C	1D	40168427	TT	TC	TT	TT	TT	TT	TT	NA	TT	TT	TT	TT	TT	TT	TT	TT	TT	TT	CC	TT	TT	TT	TT	NA	TT	TT	CC	NA	TC	TC	TT	CC	TT	CC	TT	TT	TT	TT	TT	TT	TT	TT	TT	TT	TT	TT
AX-94401727	A/G	1D	138347512	AA	AA	AA	AA	AA	AA	AG	AA	AG	AA	AA	AA	AA	AA	AG	AA	AA	AA	AA	AA	AA	AA	AA	AA	AG	AA	AG	AG	AA	AA	AA	AA	AG	AA	AA	AG	AA	AA	AG	AA	AA	AA	AA	AA	AA	AG
AX-94402389	C/T	1D	3967381	CC	CC	CC	CC	CC	CC	CC	CC	CC	CC	CC	CC	CC	CC	CC	CC	CC	CC	CC	CC	CC	CC	CC	CC	CC	CC	CC	CC	CC	CC	CC	CC	CC	CC	CC	CC	TT	CC	CC	CC	CC	CC	CC	CC	CC	CC
AX-94403925	T/G	1D	408207062	GG	TT	TT	GG	GG	GG	TT	TT	TT	GG	GG	TT	GG	TT	GG	TT	TT	TT	TT	TT	TT	TT	TT	TT	TT	GG	TT	TT	NA	TT	GG	TT	TT	TT	TT	TT	GG	TT	TT	TT	TT	TT	TT	TT	TT	TT
AX-94404343	T/C	1D	469833089	TT	CC	TT	TT	TT	TT	TT	TT	TC	CC	TT	TT	TT	TT	TT	TT	TT	TT	TT	TT	TT	TT	TT	CC	TT	TT	CC	CC	CC	CC	TT	TT	TT	TT	TT	TT	NA	TT	TT	TT	TT	TT	TT	TT	TT	TT
AX-94404635	A/G	1D	90646719	AA	AA	AA	AA	AA	AA	GG	AA	GG	AA	AA	AA	AA	AA	GG	AG	AA	AA	AA	AA	NA	AA	AA	AA	GG	AA	GG	GG	AG	AA	AA	AA	GG	AA	AA	GG	AA	AA	NA	AA	AA	AA	AA	AA	AA	GG
AX-94405126	T/C	1D	277356463	TT	TT	TT	TT	TT	TT	TT	TT	TC	CC	TT	TT	TT	TT	TT	TT	TT	TT	TT	TT	TT	TT	TT	TT	TT	TT	TT	TT	NA	TT	TT	TT	TT	TT	TT	TT	TT	CC	TC	TT	TT	TT	TT	TT	TT	TT
AX-94407849	C/T	1D	56752039	CC	TC	TT	CC	CC	CC	CC	CC	CC	CC	CC	CC	CC	CC	TT	CC	CC	CC	CC	CC	CC	CC	TC	CC	CC	CC	TT	CC	CC	CC	CC	NA	CC	TT	CC	CC	CC	CC	CC	TT	CC	TT	CC	CC	CC	TC
AX-94408303	T/G	1D	6332328	TG	GG	GG	GG	GG	TT	TT	TT	TT	GG	TT	TG	GG	TT	TG	TT	TG	TT	TT	TG	TT	TT	TT	GG	TG	GG	TT	GG	GG	TT	GG	TT	TT	TT	TT	TT	TT	TT	TT	TT	TT	TG	TG	TT	TT	TT
AX-94410259	G/T	1D	34010864	GG	TG	TT	GG	GG	GG	GG	GG	GG	GG	GG	NA	GG	GG	GG	GG	GG	GG	GG	TT	GG	GG	TT	GG	GG	GG	GG	GG	GG	GG	GG	TT	GG	TT	GG	GG	GG	GG	GG	GG	GG	TT	GG	GG	GG	TT
AX-94410843	C/G	1D	484164740	CC	GG	CC	GG	GG	CC	CC	NA	CG	CG	GG	CC	NA	CC	GG	CC	CC	CC	CC	CC	CC	CC	CC	CG	CC	CC	CG	CG	CG	NA	CC	CC	CC	CC	NA	CC	CC	CC	CG	CC	CC	CC	CC	CC	CG	CC
AX-94411391	G/A	1D	335073751	AA	AA	GG	AA	GG	AA	AA	AA	GG	AA	GG	GG	GG	GG	GG	GG	AA	AA	GG	AA	GG	GG	AA	AA	AA	AA	AA	AA	AA	AA	GG	AA	GG	AA	AA	GG	GG	GG	GG	AA	AA	GG	GG	GG	GG	AA
AX-94411779	C/T	1D	55670996	CC	TC	TT	CC	CC	CC	CC	CC	CC	CC	CC	CC	CC	CC	TT	CC	CC	CC	CC	CC	CC	CC	TT	CC	CC	CC	NA	CC	CC	CC	CC	TT	CC	TT	CC	CC	CC	CC	NA	TT	CC	TT	CC	CC	CC	TT
AX-94411783	C/T	1D	90647214	CC	CC	CC	CC	CC	CC	TT	CC	TT	CC	CC	CC	CC	CC	TT	CC	CC	CC	CC	CC	CC	CC	CC	CC	TT	CC	TT	TT	CC	CC	CC	CC	TT	CC	CC	TT	CC	CC	NA	CC	CC	CC	CC	CC	CC	TT
AX-94412546	T/C	1D	349443789	CC	CC	TT	TT	TT	CC	TT	CC	TT	TT	TT	TT	TT	TT	TT	TT	TC	CC	CC	TT	CC	TT	TT	TT	TT	TT	TC	TT	TC	TT	CC	CC	TT	TT	TC	TT	CC	TT	CC	CC	TT	CC	TT	CC	TT	TT
AX-94413071	T/A	1D	7834282	AA	TT	TT	TT	AA	TT	TT	TT	TT	AT	TT	AT	AA	NA	AA	AA	TT	NA	TT	NA	TT	TT	AA	TT	NA	AA	TT	NA	TT	TT	NA	TT	TT	TT	TT	AA	AA	AA	NA	TT	TT	TT	TT	AA	AA	TT
AX-94413158	T/C	1D	381013400	TT	NA	CC	TT	TT	CC	TT	CC	TT	TT	TT	CC	TT	CC	TT	TT	CC	TT	NA	TT	CC	TT	TT	TT	TT	CC	NA	NA	TT	TT	CC	TT	TT	CC	CC	TT	TT	TT	NA	CC	CC	CC	TT	TT	TT	CC
AX-94413905	T/G	1D	42845235	TT	TT	GG	TT	TT	TT	TT	TT	TT	TT	TT	TT	TT	TT	GG	TT	TT	TT	GG	TT	TT	TT	GG	TT	TT	TT	TG	TT	TT	TT	TT	GG	TT	GG	TT	TT	TT	TT	TT	GG	TT	GG	TT	TT	TT	GG
AX-94414919	C/T	1D	141277165	CC	TT	CC	CC	CC	TT	CC	TT	CC	CC	CC	TT	CC	NA	CC	CC	CC	CC	CC	CC	TT	CC	CC	CC	CC	TT	CC	CC	CC	CC	TT	NA	CC	TT	TT	CC	CC	CC	TT	CC	TT	NA	CC	CC	CC	CC
AX-94414930	C/G	1D	74294034	CG	CC	CC	CC	CC	CC	CG	CC	GG	CC	NA	CC	CC	CC	GG	CC	CC	CC	CC	CC	CC	CC	CC	CC	CG	CC	GG	GG	CC	CC	CC	CC	GG	CC	CC	NA	CC	CC	NA	CC	CC	CC	CC	CC	CC	GG
AX-94415382	T/C	1D	76797715	TT	TC	TT	TT	TT	TT	CC	TT	CC	TT	TT	TT	TT	TT	CC	TT	TT	TT	TT	TT	TT	TT	TT	TT	TC	TT	CC	CC	TC	TC	TT	TT	CC	TT	TT	CC	TT	TT	TT	TT	TT	TT	TT	TT	TT	CC
AX-94416807	C/T	1D	55658099	CC	CC	CC	CC	CC	CC	TT	CC	TT	CC	CC	CC	CC	CC	TT	CC	CC	CC	CC	CC	CC	CC	CC	CC	TT	CC	TT	TT	NA	TC	CC	CC	TT	CC	CC	TT	CC	CC	CC	CC	CC	CC	CC	CC	CC	TT
AX-94418622	G/C	1D	16408846	GG	GG	GG	GG	GG	CC	GG	GG	GG	GG	GG	GG	GG	GG	CC	CC	CC	CC	GG	CC	GG	CC	GG	CC	NA	CC	GG	CC	GG	CG	GG	GG	GG	GG	GG	CC	GG	GG	GG	GG	CC	CG	GG	CC	CC	GG
AX-94420106	T/C	1D	2108957	TT	CC	TT	TT	TC	CC	TT	TT	TT	TT	TT	CC	TT	CC	CC	TT	TT	TT	TT	TT	TT	TT	TT	TT	TT	TT	TT	TT	TT	TT	TT	TT	TT	TT	TT	TT	CC	TT	TT	TT	TT	TT	TT	TT	TT	TT
AX-94421963	A/G	1D	49602714	AA	NA	AA	AA	AA	AA	GG	AA	NA	AA	AA	AA	AA	NA	GG	AA	AA	AA	AA	AA	AA	AA	AA	AA	NA	AA	GG	GG	GG	AG	AA	AA	GG	AA	AA	GG	NA	NA	AG	AA	NA	AA	AA	AA	AG	NA
AX-94423510	T/C	1D	216862	TT	TC	TT	TT	CC	CC	CC	TT	NA	TT	TC	CC	TT	CC	TT	TT	CC	TT	TT	TT	TT	TT	TT	TT	TT	TT	TT	TT	TC	TT	TT	TT	TT	TC	TT	TC	CC	TT	TT	TT	TT	TT	TT	TT	TT	TT
AX-94424092	A/G	1D	290444762	GG	AA	AA	AA	AA	AA	GG	AA	NA	AA	GG	AA	AA	AA	GG	AA	AA	AA	GG	GG	AA	AA	GG	AA	GG	GG	GG	GG	AG	AA	AA	AA	GG	AA	AA	AA	GG	AA	AA	AA	AA	AA	AA	AA	NA	GG
AX-94424233	T/C	1D	434034341	TT	TT	CC	TT	TT	TT	TT	TT	TT	TT	TT	NA	TT	NA	TT	TT	TT	TT	TT	NA	TT	TT	TT	TT	TT	TT	TT	TT	CC	TC	TT	TT	TT	TT	TT	TT	TT	TT	NA	TT	TT	TT	TT	TT	NA	CC
AX-94425541	C/T	1D	168486188	CC	CC	CC	CC	CC	CC	CC	CC	TC	CC	TC	CC	CC	CC	CC	CC	CC	CC	TC	CC	CC	CC	CC	CC	CC	CC	CC	TC	TC	CC	CC	CC	CC	CC	CC	CC	TC	CC	CC	CC	CC	CC	TC	CC	CC	CC
AX-94425642	A/G	1D	258388240	AA	AA	AA	AA	AA	AA	AA	AG	NA	AA	AA	GG	AA	GG	AA	AA	AA	AA	AA	AA	GG	AA	AA	AA	AA	AA	AG	AA	AG	AA	GG	AA	NA	AA	AG	AA	AA	GG	GG	AA	AA	GG	GG	AA	AA	AA
AX-94425913	G/A	1D	493702695	GG	AG	GG	GG	NA	AA	GG	AA	GG	AA	AA	NA	GG	AA	GG	AA	AA	AA	AA	NA	AA	GG	GG	GG	AA	AA	GG	GG	AG	AG	AA	AA	AA	AA	AG	GG	AA	AA	NA	AA	GG	AA	GG	AA	GG	GG
AX-94427201	C/G	1D	229881381	GG	CC	CC	CC	CC	CC	CC	CC	CC	CC	GG	CC	CC	CC	CC	CC	CC	CC	GG	CC	CC	CC	GG	CC	CC	CC	CC	CC	GG	CC	CC	CC	CC	CC	CC	CC	GG	CC	CC	CC	CC	CC	CC	CC	CC	CC
AX-94427296	A/G	1D	98149974	AA	AA	AA	AA	AA	AA	GG	AA	NA	AA	AA	AA	AA	AA	GG	AA	AA	AA	AA	AA	AA	AA	AA	AA	GG	AA	GG	GG	AA	AA	AA	AA	GG	AA	AA	GG	NA	AA	AA	AA	AA	AA	AA	AA	AA	GG
AX-94427307	G/A	1D	91232582	GG	GG	GG	GG	GG	GG	AA	GG	AA	GG	GG	GG	GG	GG	AA	GG	GG	GG	GG	GG	GG	GG	GG	GG	AA	GG	AA	AA	GG	GG	GG	GG	AA	GG	GG	AA	GG	GG	GG	GG	GG	GG	GG	GG	GG	AA
AX-94430446	C/G	1D	149643710	CC	CC	CC	CC	CC	CC	CG	CC	CC	CC	CC	CC	CC	CC	CG	CC	CC	CC	CC	CC	CC	CC	CC	CC	CG	CC	NA	CG	CC	CC	CC	CC	CG	CC	CC	CG	CC	CC	CC	CC	CC	CC	CC	CC	CC	CG
AX-94430584	G/T	1D	328446608	GG	GG	GG	GG	GG	TT	GG	TT	GG	TT	GG	GG	TT	GG	GG	GG	GG	NA	GG	GG	TT	TT	GG	TT	TT	GG	TT	GG	NA	NA	GG	GG	TT	TG	TT	GG	GG	TT	GG	TT	GG	GG	NA	TT	TT	GG
AX-94432059	G/A	1D	182031620	GG	GG	GG	GG	GG	GG	AA	GG	AA	GG	GG	GG	GG	GG	AA	GG	GG	GG	GG	GG	GG	GG	GG	GG	AA	GG	AA	AA	GG	GG	GG	GG	AA	GG	GG	AA	GG	GG	GG	GG	GG	GG	GG	GG	GG	AA
AX-94432771	A/T	1D	408245611	TT	AA	AA	TT	TT	AT	AA	AA	AA	TT	TT	AA	TT	AA	TT	AA	AA	AA	AA	AA	AA	AA	AA	AA	AA	TT	AA	AA	AA	TT	TT	AA	AA	AA	AA	AA	TT	AA	AA	AA	AA	AA	AA	AA	AA	AA
AX-94434009	T/C	1D	423857774	TT	TT	TC	TT	TT	TT	TT	TT	TT	TT	TT	TT	TT	TT	TT	TT	TT	TT	TT	TC	TT	TT	TT	TT	TT	TT	TT	TT	TT	TT	TT	TT	TT	TT	TT	TT	TT	TT	TT	TT	TT	TT	TT	TT	TT	TC
AX-94434257	C/T	1D	28166967	CC	TC	CC	CC	CC	CC	CC	CC	TC	CC	CC	NA	TC	CC	CC	CC	TC	CC	CC	CC	CC	NA	CC	NA	CC	CC	NA	TC	TC	NA	CC	CC	CC	CC	CC	CC	CC	CC	TT	CC	CC	CC	CC	CC	CC	CC
AX-94434573	G/C	1D	399237436	GG	CG	GG	GG	GG	CC	GG	CC	GG	GG	GG	NA	GG	CC	CC	GG	GG	CC	GG	GG	CC	GG	CC	GG	GG	GG	CG	GG	CG	GG	CC	CC	GG	CC	CC	GG	GG	GG	CC	CC	GG	CC	GG	CC	GG	GG
AX-94434630	C/T	1D	408405771	TT	CC	CC	TT	CC	TT	TT	TT	CC	CC	CC	CC	CC	CC	CC	CC	TT	TT	CC	TT	CC	CC	TT	CC	TT	TT	CC	CC	CC	CC	CC	TT	CC	TT	TT	CC	CC	CC	NA	TT	TT	CC	CC	CC	CC	TT
AX-94435033	C/G	1D	487497622	CC	CC	NA	GG	GG	CC	CG	CC	CC	GG	GG	CC	NA	CC	CC	CC	NA	CC	CC	GG	CC	CC	GG	CC	CC	CC	GG	GG	CC	GG	CC	CC	CC	CC	CG	NA	CC	CC	GG	NA	CC	CC	CC	CC	CC	GG
AX-94438073	T/A	1D	420891196	TT	AT	AA	TT	NA	TT	TT	TT	TT	AT	TT	TT	NA	TT	TT	TT	TT	TT	TT	AA	TT	TT	TT	AT	TT	TT	AT	AT	AA	NA	TT	TT	TT	TT	TT	TT	NA	TT	AT	TT	TT	TT	TT	TT	TT	AA
AX-94438477	C/T	1D	40580478	CC	TC	CC	CC	CC	NA	CC	NA	CC	TC	CC	CC	CC	CC	CC	CC	CC	CC	TT	CC	CC	CC	CC	TC	CC	CC	CC	CC	TC	TC	CC	TT	CC	TT	CC	CC	CC	CC	CC	CC	CC	CC	CC	CC	CC	CC
AX-94438918	T/C	1D	86922976	TT	TT	TT	TT	TT	TT	CC	TT	CC	TT	TT	TT	TT	TT	CC	TT	TT	TT	TT	TT	TT	TT	TT	TT	CC	TT	CC	CC	TT	TT	TT	TT	CC	TT	TT	CC	TT	TT	TT	TT	TT	TT	TT	TT	TT	CC
AX-94439412	T/G	1D	111728087	TT	TT	TT	TT	TT	TT	GG	TT	GG	TT	TT	TT	TT	TT	GG	TT	TT	TT	TT	TT	TT	TT	TT	TT	GG	TT	GG	GG	TT	TT	TT	TT	GG	TT	TT	GG	TT	TT	TT	TT	TT	TT	TT	TT	TT	GG
AX-94440361	T/G	1D	62135085	TT	TT	TT	TT	TT	TT	TG	TT	TG	TT	TT	TG	TT	TT	TG	TT	TT	TT	TT	TT	TT	TT	TT	TT	TG	TT	TG	TG	NA	TT	TT	TT	TG	TT	TT	TG	TT	TT	NA	TT	TT	TT	TT	TT	TT	TG
AX-94440445	G/A	1D	127931826	GG	GG	GG	GG	GG	GG	AG	GG	AG	GG	GG	GG	GG	GG	AG	GG	GG	GG	GG	GG	GG	GG	GG	GG	AG	GG	NA	AG	NA	GG	GG	GG	AG	GG	GG	AG	GG	GG	GG	GG	GG	GG	GG	GG	GG	AG
AX-94440869	C/G	1D	28501487	CC	CG	CC	CC	CC	CC	GG	CC	NA	NA	CC	CC	CC	CC	NA	CC	CC	CC	CC	CC	CC	CC	CC	CG	GG	NA	GG	GG	CC	NA	CC	CC	GG	NA	CC	GG	CC	CC	CC	CC	CC	CC	CC	CC	CC	GG
AX-94442121	C/T	1D	403561755	TT	TT	TT	CC	CC	TT	TT	TT	TC	CC	CC	TC	CC	TT	TT	TT	CC	CC	CC	TT	TT	CC	CC	TT	CC	TT	TT	CC	CC	CC	TT	CC	CC	TT	TC	CC	CC	TT	TC	CC	TT	TT	CC	CC	CC	TT
AX-94442558	C/A	1D	43124061	CC	CC	AA	CC	CC	CC	CC	CC	CC	CC	CC	CC	CC	CC	NA	CC	CC	CC	AA	CC	CC	CC	AA	CC	CC	CC	AA	CC	AC	NA	CC	AA	CC	AA	CC	CC	AC	CC	CC	AA	CC	AA	CC	CC	CC	AA
AX-94442758	A/G	1D	156131933	AA	AG	AA	AA	AA	AA	AA	AA	AA	AG	AA	AA	AA	AA	NA	AA	AA	AA	AA	AA	AA	AA	AA	AG	AA	AA	AG	AG	AG	AG	AA	AA	AG	AA	AA	AG	AA	AA	AA	AA	AA	AA	AA	AA	AA	AA
AX-94442955	C/T	1D	116548853	CC	CC	CC	CC	CC	CC	TT	CC	TT	CC	CC	CC	CC	CC	TC	CC	CC	CC	CC	CC	CC	CC	CC	CC	TT	CC	TT	TT	CC	CC	CC	CC	TC	CC	CC	TC	CC	CC	CC	CC	CC	CC	CC	CC	CC	TT
AX-94443057	C/T	1D	485754774	CC	TC	NA	CC	NA	TT	CC	TT	CC	TC	TT	NA	CC	TC	CC	TT	TT	TT	TT	TT	TT	CC	CC	CC	NA	TT	CC	CC	TC	NA	NA	TT	TT	TT	NA	CC	TT	TT	TC	TT	CC	TT	CC	TT	TC	TC
AX-94443409	C/T	1D	75665942	NA	CC	CC	CC	CC	CC	TT	CC	TC	CC	CC	CC	CC	CC	TT	CC	CC	CC	CC	CC	CC	CC	CC	CC	TT	CC	TT	TT	CC	CC	CC	CC	TT	CC	CC	TT	CC	CC	NA	CC	CC	CC	CC	CC	CC	TT
AX-94443420	T/C	1D	435928256	TT	TT	TT	TT	CC	TT	TT	CC	TT	TT	CC	CC	TT	TT	CC	CC	TT	TT	TT	TT	TT	CC	TT	TT	TT	TT	TT	CC	TT	TT	TT	TT	TT	TT	TT	TC	TT	CC	NA	TT	TT	CC	CC	TT	TT	TT
AX-94443573	A/G	1D	125829506	AA	AA	AA	AA	AA	AA	GG	AA	GG	AA	AA	AA	AA	AA	GG	AA	AA	AA	AA	AA	AA	AA	AA	AA	AG	AA	GG	GG	AA	AA	AA	AA	GG	AA	AA	GG	AG	AA	NA	AA	AA	AA	AA	AA	AA	GG
AX-94444296	A/G	1D	490105786	GG	AA	GG	GG	AA	AA	GG	AA	GG	AA	AA	AA	GG	AA	GG	AA	AA	AA	AG	AA	AA	GG	GG	GG	AA	AA	GG	GG	AA	AA	AA	AA	AA	AA	AG	GG	AA	AA	AG	AA	GG	AA	GG	AA	GG	GG
AX-94444426	C/T	1D	439870104	TT	TT	CC	CC	CC	TT	CC	TT	CC	CC	TT	TT	CC	TT	CC	CC	CC	CC	TT	TT	TT	CC	CC	TT	CC	TT	TT	CC	CC	CC	TT	CC	CC	CC	TC	CC	CC	CC	TC	CC	TT	CC	CC	TT	CC	TT
AX-94444804	G/A	1D	125070668	GG	GG	GG	GG	GG	GG	AA	GG	AG	GG	GG	GG	GG	GG	AA	GG	GG	GG	GG	GG	GG	GG	GG	GG	AA	GG	AA	AA	AG	GG	GG	GG	AA	GG	GG	AA	GG	GG	GG	GG	GG	GG	GG	GG	NA	AA
AX-94445466	A/G	1D	123109363	AA	AA	AA	AA	AA	AA	GG	AA	AG	AA	AA	AA	AA	AA	GG	AA	AA	AA	AA	AA	AA	AA	AA	AA	GG	AA	GG	GG	AA	AA	AA	AA	GG	AA	AA	GG	AA	AA	AA	AA	AA	AA	AA	AA	AA	GG
AX-94446956	T/G	1D	457256640	TT	GG	TT	GG	TT	TT	GG	TT	TT	TT	TT	TG	TT	GG	TT	GG	TT	TT	TT	GG	TT	TT	TT	GG	TT	TT	TT	TT	TG	GG	TT	TT	TT	GG	TT	TT	TT	TT	TT	TT	TT	TG	GG	TT	TT	GG
AX-94447005	G/A	1D	416615450	GG	GG	AA	GG	GG	GG	GG	GG	GG	GG	GG	GG	GG	GG	GG	GG	GG	GG	GG	AA	GG	GG	GG	GG	GG	GG	GG	GG	AA	AA	GG	GG	GG	GG	GG	GG	GG	GG	GG	GG	GG	GG	GG	GG	GG	AA
AX-94447203	A/G	1D	178465312	AA	AG	AA	AA	AA	AA	AG	AA	GG	AG	AA	AA	AA	AA	GG	AA	AA	AA	AA	AA	AA	AA	AA	AG	AG	AA	GG	GG	GG	NA	AA	AA	GG	AA	AA	GG	AA	AA	NA	AA	AA	AA	AA	AA	AA	GG
AX-94448207	C/T	1D	10661393	TT	CC	TT	CC	CC	CC	TT	CC	TT	CC	CC	TT	CC	TC	CC	NA	CC	CC	CC	TT	CC	CC	TT	CC	CC	CC	TT	TT	TT	CC	CC	CC	CC	TT	CC	CC	CC	CC	CC	CC	TT	CC	TT	CC	CC	TT
AX-94448542	G/A	1D	272754541	GG	GG	GG	GG	GG	GG	GG	GG	GG	GG	GG	GG	AA	GG	GG	GG	GG	GG	GG	GG	GG	GG	GG	GG	GG	GG	GG	GG	GG	GG	GG	GG	GG	GG	GG	GG	GG	GG	GG	GG	GG	GG	GG	GG	GG	GG
AX-94448644	C/T	1D	384842651	CC	TT	TT	CC	CC	TT	CC	TT	CC	TT	CC	TT	TT	TT	CC	CC	TT	CC	TT	CC	TT	CC	CC	CC	CC	TT	TT	TT	CC	CC	TT	CC	CC	TT	TT	CC	CC	CC	TC	TT	TT	TT	CC	CC	CC	NA
AX-94448824	G/A	1D	77840322	GG	NA	GG	GG	GG	GG	AG	GG	AG	GG	GG	GG	GG	GG	AG	GG	GG	GG	GG	GG	GG	GG	GG	GG	AG	GG	NA	AG	GG	GG	GG	GG	AG	GG	GG	AG	GG	GG	GG	GG	GG	GG	GG	GG	GG	AG
AX-94449995	T/C	1D	284048311	TT	TT	TT	TT	TT	TT	TT	TT	TT	TT	TT	TT	CC	TC	TT	TT	TT	TT	TT	TT	TT	TT	TT	TT	TT	TT	TT	TT	TT	TT	TT	TT	TT	TT	TT	TT	TT	TT	TC	TT	TT	TT	TT	TT	TT	TT
AX-94450337	T/C	1D	31057144	TT	TT	CC	TT	TT	TT	TT	TT	CC	TT	CC	TT	TT	TT	TT	TT	TT	TT	CC	CC	TT	TT	CC	TT	TT	TT	CC	TT	TT	TT	TT	CC	TT	CC	TT	TT	TT	TT	TT	TT	TT	CC	TT	TT	TT	CC
AX-94450439	G/A	1D	12315198	AA	GG	AA	GG	GG	GG	AA	GG	AA	GG	GG	AA	GG	GG	GG	GG	GG	GG	GG	GG	GG	GG	AA	GG	GG	GG	AA	AA	AA	AA	GG	GG	GG	AA	GG	GG	GG	GG	NA	GG	GG	AG	AA	GG	GG	AA
AX-94451220	A/G	1D	80038047	AA	AA	AA	AA	AA	AA	AG	AA	GG	AA	AA	AA	AA	AA	GG	AA	AA	AA	AA	AA	AA	AA	AA	AA	AG	AA	GG	GG	NA	AA	AA	AA	GG	AA	AA	GG	NA	AA	AA	AA	AA	AA	AA	AA	AA	GG
AX-94453107	G/A	1D	407916367	AA	GG	GG	AA	AA	AA	GG	GG	GG	AA	AA	GG	AA	GG	AA	GG	GG	GG	GG	GG	GG	GG	GG	GG	AG	AA	GG	GG	GG	NA	AA	GG	GG	GG	GG	GG	AA	GG	GG	GG	GG	GG	GG	GG	GG	GG
AX-94453616	A/G	1D	30822310	AA	AG	AA	AA	AA	AG	AG	AG	AA	AA	AA	AA	AA	AA	AA	AA	AA	AA	AA	AG	AG	AA	AA	AA	AG	AG	AA	AA	AA	AA	AA	AA	AA	AA	AA	AG	AA	AA	NA	AG	AG	AG	AG	AA	AA	AA
AX-94455535	C/G	1D	30108356	NA	CC	CG	CG	CG	CC	NA	CC	CC	CC	CC	CC	CC	CC	CC	CC	NA	NA	CG	CC	CC	CC	NA	CC	CC	CG	CC	CC	CC	CC	CC	CG	NA	NA	CC	CC	CG	CC	CC	CC	NA	CC	CG	CG	NA	CC
AX-94455868	A/G	1D	22888137	AA	AA	NA	AA	AA	NA	GG	AA	GG	AG	GG	AA	NA	NA	GG	GG	AA	AA	AA	GG	AA	NA	AA	AG	AA	GG	AA	AA	AG	AG	AA	AA	NA	AA	AA	AA	NA	AA	NA	AA	NA	AG	GG	AA	NA	AA
AX-94456482	T/C	1D	494467676	CC	TT	CC	CC	NA	TT	CC	TT	CC	TT	TT	TC	CC	TT	CC	TT	TT	TT	TT	TT	TT	CC	CC	CC	TT	TT	CC	CC	TT	TT	TT	TT	TT	TT	TC	CC	TT	TT	TT	TT	CC	TT	CC	TT	CC	CC
AX-94456551	T/C	1D	46184739	TT	TT	TC	TT	TT	TT	TT	TT	TT	TT	TT	TT	TT	TT	TC	TT	TT	TT	TC	TT	TT	TT	TC	TT	TT	TT	TC	TT	NA	NA	TT	TC	TT	TC	TT	NA	TT	TT	TC	TC	TT	TC	TT	TT	TT	TC
AX-94456680	A/G	1D	295283182	AA	AA	AA	AA	AA	AA	AA	AA	AG	AA	AA	AA	AG	NA	AA	NA	AA	AA	AA	AA	AA	NA	AA	AA	AA	AA	NA	AA	NA	NA	AA	AA	AA	AA	AA	AA	NA	NA	NA	AA	AA	AA	AA	AA	AA	AA
AX-94456991	T/G	1D	58760452	NA	TG	TT	TT	TT	TT	TT	TT	TT	TG	TT	TT	TT	TT	TT	TT	TT	TT	TT	TT	TT	TT	TT	TG	TT	TT	TG	TG	TG	TG	TT	TT	TT	TT	TT	TT	TT	TT	NA	TT	TT	TT	TT	TT	TT	TT
AX-94457722	C/T	1D	281399622	TT	CC	CC	CC	CC	CC	CC	CC	CC	CC	CC	CC	CC	CC	CC	CC	CC	CC	TT	CC	CC	CC	CC	CC	CC	CC	CC	CC	NA	CC	CC	CC	CC	CC	CC	CC	CC	CC	CC	CC	CC	CC	CC	CC	CC	CC
AX-94458487	T/C	1D	408074284	CC	TC	TT	CC	CC	NA	TT	TT	TT	CC	CC	TT	CC	TT	CC	TT	TT	TT	TT	TT	TT	TT	TT	TC	TT	CC	TC	TC	NA	CC	CC	TT	TT	TT	TT	TT	CC	TT	TC	TT	TT	TT	TT	TT	TT	TT
AX-94458693	A/G	1D	452492367	AG	AA	AA	AG	AA	AA	AA	AA	AA	AA	AA	AA	AA	AA	AG	AA	AA	AA	NA	AA	AA	AA	AG	AA	AA	AA	AG	AA	AA	AA	AG	AG	AA	AA	AA	AA	AA	AA	AG	AA	AA	AA	AA	AA	AG	AA
AX-94459327	A/G	1D	111514175	AA	AA	AA	AA	AA	AA	AG	AA	AA	AA	AA	NA	AA	AA	AA	AA	AA	AA	AA	AA	AA	AA	AA	AA	AG	AA	AG	AG	AA	AA	AA	AA	AG	AA	AA	AG	AA	AA	AA	AA	AA	AA	AA	AA	AA	AG
AX-94460656	C/G	1D	97923402	CC	CC	CC	CC	CC	CC	CG	CC	CG	CC	CC	CC	CC	CC	NA	CC	CC	CC	CC	CC	CC	CC	CC	CC	CG	CC	CG	CG	CC	CC	CC	CC	CG	CC	CC	CG	CC	CC	CC	CC	CC	CC	CC	CC	CC	CG
AX-94460664	C/T	1D	165203657	CC	NA	CC	CC	CC	CC	TT	CC	CC	CC	CC	CC	CC	CC	TT	CC	CC	CC	CC	CC	CC	CC	CC	CC	TT	CC	TT	TT	CC	CC	CC	CC	TT	CC	CC	TT	CC	CC	CC	CC	CC	CC	CC	CC	CC	NA
AX-94460676	C/T	1D	436191854	TT	TT	TT	CC	CC	TT	TT	TT	TT	CC	TT	TT	TT	TT	CC	TT	CC	CC	TT	TT	TT	CC	CC	TT	CC	TT	TT	CC	CC	CC	TT	CC	CC	CC	NA	TT	CC	CC	NA	CC	TT	CC	CC	CC	CC	TT
AX-94461779	T/C	1D	121242963	TT	TT	TT	TT	TT	TT	CC	TT	CC	TT	TT	TT	TT	TT	CC	TT	TT	TT	TT	TT	TT	TT	TT	TT	CC	TT	CC	CC	TT	TT	TT	TT	CC	TT	TT	CC	TT	TT	TT	TT	TT	TT	TT	TT	TT	CC
AX-94462772	T/C	1D	111694798	TT	TT	TT	TT	TT	TT	CC	TT	NA	TT	TT	TT	TT	TT	CC	TT	TT	TT	TC	TT	TT	TT	TT	TT	TC	TT	CC	CC	TT	TT	TT	NA	CC	TT	TT	CC	TT	TT	TT	TT	TT	TT	TT	TT	TT	CC
AX-94465405	T/C	1D	140051824	TT	TT	TT	TT	TT	TT	CC	TT	CC	TT	TT	TT	TT	TT	CC	TC	TT	TT	NA	TT	TT	TT	TT	TT	CC	TT	CC	CC	TT	TT	TT	TT	CC	TT	TT	CC	TT	TT	NA	TT	TT	TT	TT	TT	TT	CC
AX-94465984	C/T	1D	293593718	CC	CC	NA	CC	CC	CC	CC	CC	TC	CC	NA	CC	CC	TC	CC	NA	CC	CC	CC	CC	CC	CC	CC	CC	CC	CC	NA	CC	TC	CC	CC	CC	CC	CC	CC	NA	TC	CC	TC	CC	CC	CC	CC	CC	NA	CC
AX-94466473	G/A	1D	97533147	GG	GG	GG	GG	GG	GG	GG	GG	GG	GG	GG	GG	GG	GG	GG	GG	GG	GG	GG	GG	GG	GG	GG	GG	GG	GG	AA	GG	GG	GG	GG	AA	AA	AA	GG	GG	GG	GG	GG	GG	GG	GG	GG	GG	GG	GG
AX-94470833	T/C	1D	214400395	CC	TT	TT	TT	TT	TT	TT	TT	NA	TT	TT	TT	TT	TT	TT	TT	TT	TT	TT	TT	TT	TT	TT	TT	TT	TT	TT	TT	NA	NA	TT	TT	TT	TT	TT	TT	TT	TT	TT	TT	TT	TT	TT	TT	TT	TT
AX-94470925	C/A	1D	131291448	CC	CC	CC	CC	CC	CC	NA	CC	AA	CC	CC	CC	CC	CC	AA	CC	CC	CC	CC	CC	CC	CC	CC	NA	AC	CC	AA	AA	CC	CC	CC	CC	AA	CC	CC	AA	CC	CC	CC	CC	CC	CC	CC	CC	CC	AA
AX-94471045	G/C	1D	130609523	NA	NA	NA	GG	GG	GG	CC	GG	CC	GG	GG	CG	GG	NA	CC	NA	GG	GG	GG	GG	NA	CG	GG	GG	NA	GG	CC	CC	CG	CG	GG	GG	CC	GG	GG	CC	CG	GG	CG	GG	GG	GG	GG	GG	NA	CC
AX-94471137	T/C	1D	414508759	TC	TT	TT	TC	TC	TC	TT	TT	TT	NA	TC	TT	CC	TT	TC	TT	TT	TT	TT	TT	TT	TT	NA	TT	TT	CC	TT	TT	TT	NA	TT	TT	TT	TT	TT	TT	TC	TT	TT	TT	TT	TT	TT	TT	TT	TT
AX-94471395	C/T	1D	253208862	CC	CC	CC	CC	CC	CC	CC	CC	CC	CC	CC	CC	TT	CC	CC	CC	CC	CC	CC	CC	CC	CC	CC	CC	CC	CC	CC	CC	CC	CC	CC	CC	CC	CC	CC	CC	CC	CC	CC	CC	CC	CC	CC	CC	CC	CC
AX-94471767	A/G	1D	75538101	AA	AA	AA	AA	AA	AA	GG	AA	GG	AA	AA	AA	AA	AA	GG	AG	AA	AA	AA	AA	AA	AA	AA	AA	GG	AA	GG	GG	AA	AA	AA	AA	GG	AA	AA	GG	AA	AA	AG	AA	AA	AA	AA	AA	AA	GG
AX-94472136	C/G	1D	494858756	GG	CC	GG	GG	CC	CC	GG	CC	GG	CC	CC	CC	GG	CC	GG	CC	CC	CC	CC	CC	CC	GG	GG	GG	CC	CC	GG	GG	CC	CC	CC	CC	CC	CC	CC	GG	CC	CC	CC	CC	GG	CC	GG	CC	GG	GG
AX-94472923	C/T	1D	38781446	CC	CC	CC	CC	CC	CC	CC	CC	CC	CC	CC	CC	CC	CC	CC	CC	CC	CC	TT	CC	CC	CC	CC	CC	CC	CC	TC	CC	CC	CC	CC	TC	CC	TC	CC	CC	CC	CC	CC	CC	CC	CC	CC	CC	CC	CC
AX-94473249	A/C	1D	489793635	CC	AA	CC	CC	NA	AA	CC	AA	CC	AA	AA	AA	CC	AA	CC	AA	AA	AA	AA	AA	AA	CC	CC	CC	AA	AA	CC	CC	AA	AA	AA	AA	AA	AA	AA	CC	AC	AA	AC	AA	CC	AA	CC	AA	CC	CC
AX-94473370	C/G	1D	421023616	CC	CC	GG	CC	CC	CC	CC	CC	CC	CC	CC	CG	CC	CC	CC	CC	CC	CC	CC	GG	CC	CC	CC	CC	CC	CC	CC	CC	NA	CC	CC	CC	CC	CC	CC	CC	CC	CC	CC	CC	CC	CC	CC	CC	CC	GG
AX-94473624	G/T	1D	19313725	GG	GG	GG	GG	GG	GG	TG	GG	TT	GG	GG	GG	GG	GG	TT	GG	GG	GG	GG	GG	GG	GG	GG	GG	TG	GG	NA	NA	GG	GG	GG	GG	TT	GG	GG	TT	GG	GG	GG	GG	GG	NA	NA	GG	GG	TG
AX-94474486	A/G	1D	382741982	AA	GG	GG	AA	AA	GG	AA	GG	NA	GG	AA	GG	GG	GG	AA	NA	GG	AA	GG	AA	GG	AA	AA	AA	AA	GG	GG	GG	AA	AA	GG	AA	AA	GG	GG	AA	NA	AA	NA	GG	GG	NA	AA	AA	AA	GG
AX-94475200	G/C	1D	43026017	GG	NA	CG	GG	GG	GG	GG	GG	CG	GG	GG	GG	GG	GG	CG	GG	GG	GG	CG	GG	GG	GG	CG	GG	GG	GG	CG	GG	CG	NA	GG	CG	GG	CG	GG	GG	NA	GG	NA	NA	GG	CG	GG	GG	CG	CG
AX-94475346	C/G	1D	76799001	CC	CC	CC	CC	CC	CC	GG	CC	GG	CC	CC	CC	CC	CC	GG	CC	CC	CC	CC	CC	CC	CC	CC	CC	GG	CC	GG	GG	NA	CC	CC	CC	GG	CC	CC	GG	CC	CC	CC	CC	CC	CC	CC	CC	CC	GG
AX-94477312	C/T	1D	11494006	TT	TC	TT	CC	CC	CC	TC	CC	TT	TC	CC	NA	CC	TC	CC	TC	CC	CC	NA	TT	TC	NA	TT	TC	CC	CC	TT	TT	TT	TT	CC	CC	CC	TT	CC	CC	NA	NA	NA	CC	TT	CC	TT	CC	TC	TT
AX-94478940	A/G	1D	352414137	AA	AA	AA	AA	AA	AA	NA	AA	AA	AA	AA	AA	AA	NA	NA	AA	AA	AA	AA	AA	AA	AA	AA	AA	AA	AA	AG	NA	AG	NA	AA	AA	AG	AA	AA	AG	AA	AA	AA	AA	AA	AA	AA	AA	AA	AG
AX-94479292	C/A	1D	448656139	CC	AC	CC	AA	CC	CC	AA	CC	CC	CC	CC	AA	CC	CC	CC	AA	CC	CC	CC	AA	CC	AA	CC	AC	CC	CC	CC	CC	CC	AC	CC	CC	CC	AA	CC	CC	CC	AA	CC	CC	CC	AC	AA	CC	CC	AA
AX-94479947	C/T	1D	443825437	CC	CC	CC	NA	CC	CC	CC	CC	CC	CC	CC	CC	CC	CC	CC	CC	CC	CC	CC	CC	CC	CC	CC	CC	CC	CC	CC	CC	CC	CC	CC	CC	CC	CC	CC	CC	CC	CC	CC	CC	CC	CC	CC	CC	CC	CC
AX-94480272	T/C	1D	473866771	TT	TT	TT	TC	TT	NA	TT	TT	TC	TT	TT	TT	TT	TT	TC	TT	TT	TT	TC	TT	TT	TT	TT	TT	TT	TT	TT	TC	TC	TT	TT	TT	TT	TT	TT	TC	TC	TT	TC	TC	TT	TT	TT	TT	TT	TT
AX-94480700	G/C	1D	205483669	NA	GG	GG	GG	GG	GG	GG	GG	GG	GG	GG	GG	GG	GG	GG	GG	GG	GG	GG	GG	NA	GG	GG	GG	GG	GG	GG	GG	GG	GG	GG	GG	GG	GG	GG	GG	GG	GG	GG	GG	GG	GG	GG	GG	CG	GG
AX-94480940	C/T	1D	97537103	CC	CC	CC	CC	CC	CC	TT	CC	TT	CC	CC	CC	CC	CC	TT	CC	CC	CC	CC	CC	CC	CC	CC	CC	TT	CC	TT	TT	CC	CC	CC	CC	TT	CC	CC	TT	CC	CC	CC	CC	CC	CC	CC	CC	CC	TT
AX-94482484	G/A	1D	2219227	GG	AG	GG	GG	AG	AG	GG	GG	GG	GG	GG	AG	GG	AG	NA	GG	GG	GG	GG	GG	GG	GG	GG	GG	GG	GG	GG	GG	GG	GG	GG	GG	GG	GG	GG	GG	AG	GG	GG	GG	GG	GG	GG	GG	GG	GG
AX-94483152	C/T	1D	93126236	TC	CC	CC	TC	CC	TC	TT	TC	NA	CC	CC	CC	CC	CC	TT	CC	TC	TC	CC	TC	CC	CC	TC	NA	TT	TC	TT	TT	NA	CC	CC	TC	TT	TC	TC	TT	CC	CC	CC	TC	TC	CC	CC	CC	CC	TT
AX-94483422	C/T	1D	388641087	TT	CC	CC	CC	CC	CC	TT	CC	TT	CC	CC	TT	CC	TT	CC	CC	CC	CC	CC	TT	CC	CC	CC	NA	TT	TT	CC	TT	NA	TC	CC	CC	TT	CC	NA	CC	CC	CC	CC	NA	TT	CC	CC	CC	CC	TT
AX-94483483	G/A	1D	206101173	GG	GG	AA	GG	GG	GG	GG	GG	AG	GG	GG	AG	GG	AG	GG	NA	GG	GG	GG	GG	NA	GG	GG	GG	GG	GG	NA	NA	AG	GG	GG	GG	GG	GG	GG	GG	NA	NA	AG	AA	GG	AA	GG	GG	AG	AA
AX-94484191	G/A	1D	492949093	AA	GG	AA	AA	GG	GG	AA	GG	AG	GG	GG	GG	AA	GG	AA	GG	GG	GG	NA	GG	GG	AA	AA	AA	GG	GG	AA	AA	GG	GG	GG	GG	GG	GG	AG	AA	NA	GG	GG	NA	AA	GG	AA	GG	AA	AA
AX-94484855	G/A	1D	33712312	GG	NA	AA	GG	GG	GG	GG	GG	AG	GG	GG	GG	GG	GG	GG	GG	GG	GG	GG	AA	GG	GG	AA	GG	GG	GG	GG	GG	GG	GG	GG	AA	GG	AA	GG	GG	GG	GG	GG	GG	GG	AA	GG	GG	GG	AA
AX-94485300	A/T	1D	489549578	TT	AA	TT	TT	AA	AA	TT	AA	TT	AA	AA	AA	TT	AA	TT	AA	AA	AA	AA	AA	AA	TT	TT	TT	AA	AA	TT	TT	AT	AA	AA	AA	AA	AA	AA	TT	AA	AA	AT	AA	TT	AA	TT	AA	TT	TT
AX-94485904	C/G	1D	364029651	CG	CC	CC	CG	GG	CC	CG	CC	CG	CG	GG	CC	GG	CC	NA	GG	CC	CG	CC	CC	CC	GG	CG	CG	CG	CC	CC	CC	CG	CG	CC	CG	GG	CG	CC	GG	GG	CC	GG	CC	CC	CG	GG	GG	GG	CC
AX-94486899	A/G	1D	78130766	AG	AA	AA	AG	AA	AA	GG	AA	GG	AA	AA	AA	AA	AA	GG	AA	AG	AG	AA	AG	AA	AA	AG	AA	NA	AA	GG	GG	NA	AA	AA	AA	GG	AA	AA	GG	AA	AA	AA	AG	AA	AA	AA	AA	AA	GG
AX-94486989	T/C	1D	214400180	CC	TT	TT	TT	TT	TT	TT	TT	TC	TT	TT	TT	TT	TT	TT	TT	TT	TT	TT	TT	TT	TT	TT	TT	TT	TT	TT	TT	NA	NA	TT	TT	TT	TT	TT	TT	TC	TT	TC	TT	TT	TT	TT	TT	TT	TT
AX-94487765	A/G	1D	178461611	AA	AA	AA	AA	AA	AA	NA	AA	AG	AA	AA	NA	AA	AG	AG	NA	AA	AA	AA	AA	NA	NA	AA	AA	NA	AA	NA	NA	AG	AA	AA	AA	AG	AA	AA	AG	NA	NA	AG	AA	AA	AA	AA	AA	NA	AG
AX-94488154	A/G	1D	486727525	GG	AA	GG	GG	AA	AA	GG	AA	GG	AA	AA	AA	GG	AA	GG	AA	AA	AA	AA	AA	AA	GG	GG	GG	AA	AA	GG	GG	AA	AA	AA	AA	AA	AA	AG	GG	AA	AA	AA	AA	GG	AA	GG	AA	GG	GG
AX-94488247	G/C	1D	418045844	NA	GG	CC	GG	GG	GG	GG	GG	GG	GG	GG	GG	GG	GG	GG	GG	GG	GG	GG	CC	GG	GG	GG	GG	GG	GG	GG	GG	CG	GG	GG	GG	GG	GG	GG	GG	GG	GG	GG	GG	GG	GG	GG	GG	NA	CC
AX-94489702	T/G	1D	130307049	TT	TG	TT	TT	TT	TT	TG	TT	GG	TT	TT	TT	TT	TT	GG	TT	TT	TT	TT	TT	TT	TT	TT	TT	TG	TT	GG	NA	GG	NA	TT	TT	GG	TT	TT	GG	NA	TT	TG	TT	TG	TT	TT	TT	NA	TG
AX-94490037	C/T	1D	379456065	CC	TC	CC	CC	CC	CC	TC	CC	TT	CC	CC	NA	CC	TT	CC	CC	CC	CC	NA	TC	CC	CC	CC	TC	TC	NA	CC	TC	TC	NA	CC	CC	TT	CC	CC	CC	CC	CC	CC	TC	NA	CC	CC	CC	CC	TT
AX-94490662	T/C	1D	3755606	TT	TC	TT	TT	TT	TT	TC	TT	TT	TT	TC	TC	TT	TT	TT	TT	TC	TT	TT	TT	TT	TT	TT	TT	NA	TT	NA	TT	TT	TT	TT	TT	TT	TC	TT	TC	CC	TT	TT	TT	TT	NA	TT	TT	TT	TT
AX-94491860	C/A	1D	58449734	CC	CC	CC	CC	CC	CC	NA	CC	AC	CC	CC	CC	CC	CC	AC	CC	CC	CC	CC	CC	CC	CC	CC	CC	NA	CC	CC	CC	CC	CC	CC	CC	AC	CC	CC	AC	CC	CC	AC	CC	CC	CC	CC	CC	CC	AC
AX-94491903	C/T	1D	73679336	CC	CC	CC	CC	CC	CC	CC	CC	CC	CC	CC	CC	CC	CC	CC	CC	CC	CC	CC	CC	CC	CC	CC	CC	CC	CC	TT	CC	CC	CC	CC	TT	TC	TT	CC	CC	CC	CC	CC	CC	CC	CC	CC	CC	CC	CC
AX-94492556	T/G	1D	86205659	TT	TT	TT	TT	TT	TT	GG	TT	GG	TT	TT	TT	TT	TT	GG	TT	TT	TT	TT	TT	TT	TT	TT	TT	GG	TT	GG	GG	TT	TT	TT	TT	GG	TT	TT	GG	TT	TT	TT	TT	TT	TT	TT	TT	TT	GG
AX-94494350	C/A	1D	492408395	AA	CC	CC	AC	CC	AC	AA	AA	CC	CC	CC	CC	CC	CC	CC	CC	AA	AA	CC	AA	CC	CC	AA	CC	AA	AA	CC	CC	CC	CC	CC	AA	CC	AA	AA	CC	CC	CC	CC	AA	AA	CC	CC	CC	CC	AA
AX-94495992	C/T	1D	408238972	TT	TC	CC	TT	TT	TT	CC	CC	TC	TT	TT	CC	TT	CC	TT	CC	CC	CC	CC	CC	CC	CC	CC	TC	CC	TT	TC	TC	TC	TT	TT	CC	CC	CC	CC	CC	TT	CC	NA	CC	CC	CC	CC	CC	CC	CC
AX-94497626	T/G	1D	494152663	GG	TT	GG	GG	TT	TT	GG	TT	GG	TT	TT	TT	GG	TT	GG	TT	TT	TT	TT	TT	TT	GG	GG	GG	TT	TT	GG	GG	NA	TT	TT	TT	TT	TT	TG	GG	TT	TT	TT	TT	GG	TT	GG	TT	GG	GG
AX-94499781	C/T	1D	58450993	TC	CC	CC	CC	CC	CC	TC	CC	NA	CC	NA	CC	CC	CC	TC	CC	CC	CC	CC	CC	CC	CC	CC	CC	TC	CC	TC	TC	CC	NA	CC	CC	TC	CC	CC	TC	CC	CC	CC	CC	CC	CC	CC	CC	CC	TC
AX-94499961	G/C	1D	483115506	GG	GG	CC	GG	GG	CG	GG	CC	GG	GG	GG	GG	GG	GG	CC	CG	GG	CC	GG	GG	CG	GG	GG	GG	NA	GG	GG	GG	GG	CG	GG	CC	CC	GG	CG	GG	NA	CG	CG	NA	CC	CC	GG	GG	CG	GG
AX-94500346	C/T	1D	95869434	CC	CC	CC	CC	CC	CC	TT	CC	TT	CC	CC	CC	CC	CC	TT	CC	CC	CC	CC	CC	CC	CC	CC	CC	TT	CC	TT	TT	CC	CC	CC	CC	TT	CC	CC	TT	CC	CC	CC	CC	CC	CC	CC	CC	CC	TT
AX-94501085	A/G	1D	295965955	AA	AG	AA	AA	AA	AA	AA	AA	AG	AA	AA	NA	AA	AG	AA	AG	AA	AA	AA	AA	AA	NA	AA	AA	AA	AA	AG	AA	AG	AG	AA	AA	AA	AA	AA	AA	AG	AA	AG	AA	AA	AA	AA	AA	AG	AA
AX-94501983	T/C	1D	146491524	TT	TT	TT	TT	TT	TT	TC	TT	TC	TT	TT	TT	TT	TT	TC	TT	TT	TT	TT	TT	TT	TT	TT	TT	TC	TT	TC	TC	TT	TT	TT	TT	CC	TT	TT	CC	TT	TT	TC	TT	TT	TT	TT	TT	TT	TC
AX-94502320	T/G	1D	454176450	TT	TT	GG	TT	GG	GG	TT	GG	GG	GG	TT	TG	GG	TT	TT	TT	GG	TT	GG	TT	GG	TT	TT	TT	GG	GG	GG	GG	TT	NA	GG	GG	GG	TT	GG	GG	GG	TT	GG	GG	GG	TG	TT	TT	TT	TT
AX-94502711	A/G	1D	486118841	GG	AA	GG	GG	AA	AA	GG	AA	GG	AA	AA	AA	GG	AG	GG	AA	AA	AA	AA	NA	AA	GG	GG	GG	AA	AA	GG	GG	AA	NA	AA	AA	AA	AA	AG	GG	NA	AA	AA	AA	GG	AA	GG	AA	GG	GG
AX-94503893	C/T	1D	408245557	TT	CC	CC	TT	TT	TC	CC	CC	CC	TT	TT	CC	TT	CC	TT	CC	CC	CC	CC	CC	CC	CC	CC	CC	CC	TT	CC	CC	CC	TT	TT	CC	CC	CC	CC	CC	NA	CC	CC	CC	CC	CC	CC	CC	CC	CC
AX-94504042	G/A	1D	81277418	GG	GG	GG	GG	GG	GG	AG	GG	AG	GG	GG	GG	GG	GG	AA	GG	GG	GG	GG	GG	GG	GG	GG	GG	AG	GG	AG	AG	GG	GG	GG	GG	AA	GG	GG	AA	GG	GG	GG	GG	GG	GG	GG	GG	GG	AG
[truncated: 12,791 more rows]
[truncated: 234 more columns]
